# Supplementary material for: Proteomics analysis on lipid metabolism in Elaeis guineensis and Elaeis oleifera
Source: Data Brief. 2020 May 16;31:105714. doi: 10.1016/j.dib.2020.105714 (PMC7240217; doi:10.1016/j.dib.2020.105714)
Supplement: Supplementary file 1 — S1. List of identified proteins from all oil palm species (XLSX). [file mmc1.xlsx]

## Sheet: Shared proteins
Accession	Description	Chromosome	Abundance Ratio (log2): (DxP) / (PS12)	Abundance Ratio (log2): (Oleifera) / (PS12)	Abundance Ratio (log2): (Oleifera) / (DxP)	Abundance Ratios (log2) (by Bio. Rep.): (DxP,R1) / (PS12,R1)	Abundance Ratios (log2) (by Bio. Rep.): (DxP,R2) / (PS12,R2)	Abundance Ratios (log2) (by Bio. Rep.): (DxP,R3) / (PS12,R3)	Abundance Ratios (log2) (by Bio. Rep.): (Oleifera,R1) / (PS12,R1)	Abundance Ratios (log2) (by Bio. Rep.): (Oleifera,R2) / (PS12,R2)	Abundance Ratios (log2) (by Bio. Rep.): (Oleifera,R3) / (PS12,R3)	Abundance Ratios (log2) (by Bio. Rep.): (Oleifera,R1) / (DxP,R1)	Abundance Ratios (log2) (by Bio. Rep.): (Oleifera,R2) / (DxP,R2)	Abundance Ratios (log2) (by Bio. Rep.): (Oleifera,R3) / (DxP,R3)	Abundances (Normalized): F16: Sample, R1, Peak, PS12, 16	Abundances (Normalized): F17: Sample, R1, Peak, PS12, 18	Abundances (Normalized): F18: Sample, R1, Post, PS12, 20	Abundances (Normalized): F19: Sample, R2, Onset, PS12, 12	Abundances (Normalized): F20: Sample, R2, Onset, PS12, 14	Abundances (Normalized): F21: Sample, R2, Peak, PS12, 16	Abundances (Normalized): F22: Sample, R2, Peak, PS12, 18	Abundances (Normalized): F23: Sample, R2, Post, PS12, 20	Abundances (Normalized): F24: Sample, R3, Onset, PS12, 12	Abundances (Normalized): F25: Sample, R3, Onset, PS12, 14	Abundances (Normalized): F26: Sample, R3, Peak, PS12, 16	Abundances (Normalized): F27: Sample, R3, Peak, PS12, 18	Abundances (Normalized): F28: Sample, R3, Post, PS12, 20	Abundances (Normalized): F29: Sample, R1, Onset, PS12, 12	Abundances (Normalized): F30: Sample, R1, Onset, PS12, 14	Abundances (Normalized): F76: Sample, R2, Onset, PS12, 12	Abundances (Normalized): F77: Sample, R1, Post, PS12, 20	Abundances (Normalized): F78: Sample, R1, Peak, PS12, 18	Abundances (Normalized): F79: Sample, R1, Peak, PS12, 16	Abundances (Normalized): F80: Sample, R1, Onset, PS12, 14	Abundances (Normalized): F81: Sample, R1, Onset, PS12, 12	Abundances (Normalized): F82: Sample, R3, Post, PS12, 20	Abundances (Normalized): F83: Sample, R3, Peak, PS12, 18	Abundances (Normalized): F84: Sample, R3, Peak, PS12, 16	Abundances (Normalized): F85: Sample, R3, Onset, PS12, 14	Abundances (Normalized): F86: Sample, R3, Onset, PS12, 12	Abundances (Normalized): F87: Sample, R2, Post, PS12, 20	Abundances (Normalized): F88: Sample, R2, Peak, PS12, 18	Abundances (Normalized): F89: Sample, R2, Peak, PS12, 16	Abundances (Normalized): F90: Sample, R2, Onset, PS12, 14	Abundances (Normalized): F91: Sample, R1, Post, PS12, 20	Abundances (Normalized): F92: Sample, R1, Peak, PS12, 18	Abundances (Normalized): F93: Sample, R1, Peak, PS12, 16	Abundances (Normalized): F94: Sample, R1, Onset, PS12, 14	Abundances (Normalized): F95: Sample, R1, Onset, PS12, 12
XP_008811471.1	PREDICTED: tRNA dimethylallyltransferase 9 isoform X1 [OS=Phoenix dactylifera]
743886391	PREDICTED: putative cis-zeatin O-glucosyltransferase [OS=Elaeis guineensis]		0.31	0.72	0.54	0.15	0.87	0.31	0.68	0.72	0.86	0.54	-0.11	0.65	1.22024e+06				1.12202e+06					617506							1.63185e+06	1.22964e+06	1.15983e+06			1.17643e+06		1.19977e+06				1.24853e+06	952552		6.09199e+06	2.11267e+06	1.80124e+06	1.95905e+06	1.98182e+06
743823963	PREDICTED: phosphoserine aminotransferase 2, chloroplastic-like [OS=Elaeis guineensis]	10	0.26	-0.07	-0.36	0.24	0.26	0.42	-0.07	-0.07	-0.12	-0.34	-0.36	-0.55	2.86004e+08	2.50429e+08	8.15417e+07	2.36613e+08	3.8802e+08	2.99811e+08	2.55986e+08	2.03812e+07	3.06984e+08	3.35256e+08	2.60222e+08	2.95601e+08	7.39111e+07	2e+08	2.25357e+08		1.45942e+08	1.73128e+08	1.38085e+08	1.06852e+08	1.11675e+08	1.24218e+08	1.96382e+08	1.48674e+08	8.42962e+07		1.83236e+08	2.01666e+08	1.1846e+08	1.16614e+08	1.88574e+08	1.6647e+08	1.42741e+08	1.46678e+08	2.37045e+08
743885396	PREDICTED: probable pyridoxal biosynthesis protein PDX1.1 [OS=Elaeis guineensis]		-0.31	-0.67	-0.03	-0.31	-0.24	-0.42	-0.39	-0.67	-0.74	-0.03	0	-0.43	3.14984e+07	4.26611e+07	1.8676e+07	2.03072e+07	6.5341e+07	747699	3.41363e+07	1.77485e+06	2.86262e+07	2.65927e+07	1.4833e+07	6.27776e+07	4.08316e+06	1.18984e+07	5.0386e+07		3.89019e+07	4.12086e+07	4.3979e+07	5.54768e+07	1.1794e+08	4.1049e+07	3.90056e+07	4.83459e+07	6.64619e+07		6.04808e+07	3.48974e+07	4.45974e+07	4.89591e+07	3.61706e+07	7.68145e+07	6.19976e+07	5.4122e+07	2.99079e+07
743812535	PREDICTED: pyridoxal biosynthesis protein PDX2 [OS=Elaeis guineensis]	8	6.64	6.64	-1.81	6.64	6.64	6.64	6.64	6.64	6.64	-1.81	-4.2	-1.68
743874044	PREDICTED: uncharacterized protein LOC105033764 [OS=Elaeis guineensis]		0.14	0.24	0.01	0.41	-0.25	0.14	-0.98	0.37	0.24	-1.37	0.74	0.01	2.68142e+06			3.59759e+06	4.78033e+06		1.70905e+06	3.98117e+06	2.47554e+06		8.15771e+06	1.48182e+06		2.4402e+06	4.25251e+06		2.13289e+06	1.32358e+06									1.79788e+06	1.6888e+06				1.55473e+06			195295
743778068	PREDICTED: 3-hydroxyisobutyryl-CoA hydrolase-like protein 2, mitochondrial isoform X1 [OS=Elaeis guineensis]	4	0.2	-2.23	-2.74	-0.05	0.59	0.2	-1.78	-2.23	-3.06	-1.69	-2.74	-3.33	850994	941247	44512.1	1.18149e+06	4.86428e+06	2.01129e+06	1.20282e+06	390178	775117	2.08484e+06	3.53384e+06	400664		529441	1.08192e+06		830281	1.61024e+06	2.52922e+06	560345	2.14861e+06	1.09887e+06	1.30468e+06	1.5773e+06	896510		510264	1.43033e+06	3.27724e+06	376251	933233	743070	305610	495162	682231
743778838	PREDICTED: 3-hydroxyisobutyryl-CoA hydrolase 1 isoform X1 [OS=Elaeis guineensis]	4	0.15	-0.72	-0.81	0.06	0.15	0.2	-0.85	-0.72	-0.71	-0.81	-0.89	-0.77	5.20596e+07	2.99704e+07	2.8973e+07	2.09969e+07	2.02847e+07	7.66445e+07	3.7902e+07	1.07933e+07	1.8635e+07	1.49195e+07	4.86625e+07	3.79621e+07	1.64064e+07	1.98389e+07	2.97167e+07	1.12006e+08	6.72036e+07	6.04011e+07	5.3644e+07	3.2703e+07	2.67088e+07	5.20965e+07	5.78085e+07	5.11622e+07	2.63194e+07	2.26795e+08	4.14918e+07	6.25286e+07	5.48845e+07	3.63418e+07	6.66962e+07	3.78582e+07	5.24971e+07	6.34421e+07	3.36137e+07
743795141	PREDICTED: 3-hydroxyisobutyryl-CoA hydrolase-like protein 5 [OS=Elaeis guineensis]	6	0.02	-0.02	0.79	0.27	-1.57	0.02	0.58	-0.23	-0.02	0.05	1.39	0.79	5.04183e+07	6.72067e+07		5.67379e+07	27387.7	5.16636e+07	8.43831e+07		4.78381e+07	4.65442e+07	2.50728e+07	6.61635e+07		4.92431e+07	5.70687e+07		25486.8	2.50081e+07	1.71634e+07	1.22262e+07	3.80491e+06	1.96374e+06	2.52946e+07	1.74055e+07	219851		5.41912e+07			5.60942e+06	2.0204e+07	2.50728e+07	2.37937e+07	2.3653e+07	3.07907e+07
XP_017701550.1	PREDICTED: dihydrolipoyl dehydrogenase 2, chloroplastic-like [OS=Phoenix dactylifera]		6.64	6.64	2.74	6.64	1.59	6.64	6.64	4.39	6.64	2.98	2.74	2.69
743801640	PREDICTED: methylcrotonoyl-CoA carboxylase beta chain, mitochondrial isoform X1 [OS=Elaeis guineensis]	7	-0.38	0.39	0.75	-0.41	0.33	-0.38	0.39	0.32	0.46	0.75	0.18	0.81	1.64848e+06	2.11203e+06	4.09704e+06	2.58752e+06	4.2682e+06	7.72156e+06	3.69426e+06	5.13621e+06	6.9187e+06	3.8408e+06	1.28189e+07	4.41222e+06	1.18625e+06	1.94e+06	3.58007e+06	8.04374e+07	2.35026e+07	3.16481e+07	3.46211e+07		4.65198e+06	2.74473e+07	1.33996e+07	7.12735e+06	1.23389e+06	3.27481e+07	4.65496e+06	1.18727e+07	3.28109e+07	4.56564e+07	2.41018e+07	1.5135e+07	1.66552e+07	1.62276e+07	1.85997e+07
743766664	PREDICTED: aldehyde dehydrogenase family 2 member B7, mitochondrial-like [OS=Elaeis guineensis]	2	0.02	-0.91	-0.86	0.02	-0.19	0.02	-0.82	-1.05	-0.91	-0.86	-0.84	-0.93	2.8912e+09	1.6497e+09	1.08337e+09	3.05344e+09	1.89786e+09	2.81406e+09	1.72315e+09	8.5341e+08	2.85011e+09	2.52503e+09	2.4944e+09	1.72006e+09	1.00137e+09	2.97736e+09	2.62111e+09	9.25385e+07	2.46184e+09	2.35914e+09	2.38441e+09	6.44658e+08	1.89856e+09	2.39471e+09	2.37687e+09	2.20265e+09	5.67097e+08	3.98144e+08	2.63454e+09	2.43981e+09	2.05525e+09	7.63671e+08	1.61805e+09	2.28861e+09	2.00206e+09	2.4253e+09	2.51934e+09
743757172	PREDICTED: malonate--CoA ligase-like isoform X1 [OS=Elaeis guineensis]	1	0	0.35	0.37	0	0.06	-0.22	0.58	0.23	0.35	0.37	0.06	0.8	1.88673e+07	1.68163e+07	1.45125e+07	2.50714e+07	9.03071e+07	3.00419e+07	1.75595e+07	1.68406e+07	8.58543e+06	1.16255e+07	8.06431e+06	1.20572e+07	7.13615e+06	1.82546e+07	1.33126e+07		3.24241e+07	1.43974e+07	2.33817e+07	8.64678e+06	7.62718e+06	3.10189e+07	1.56468e+07	2.95079e+07	3.2962e+06		1.30824e+07	9.54496e+06	2.42564e+07	4.84357e+06	2.34483e+06	1.28496e+07	65301.4	5.74801e+06	1.06575e+06
743836779	PREDICTED: branched-chain-amino-acid aminotransferase 5, chloroplastic-like [OS=Elaeis guineensis]	13	-0.41	-0.33	-0.11	-0.41	-0.49	-0.3	-0.33	-0.59	-0.3	-0.11	-0.11	-0.25	5.13219e+07	4.96435e+07	4.20331e+07	4.93856e+07	4.85953e+07	7.5299e+07	4.81032e+07	7.21323e+07	4.19122e+07	3.95388e+07	3.7874e+07	3.82902e+07	4.15043e+07	5.63484e+07	4.95747e+07		2.80245e+07	3.12543e+07	2.64622e+07	1.86111e+07	2.20747e+07	2.83471e+07	2.02214e+07	2.79824e+07	1.2058e+07	6.31959e+07	3.19572e+07	2.38628e+07	3.63711e+07	2.79705e+07	5.97011e+07	3.80219e+07	3.55009e+07	3.92456e+07	3.07238e+07
743892999	PREDICTED: acetolactate synthase small subunit 1, chloroplastic-like, partial [OS=Elaeis guineensis]		-0.41	-0.41	-0.28	-0.17	-0.73	-0.41	-0.41	0.51	-1.45	-0.28	1.12	-1.15	2.05759e+06	6.74875e+06	1.03953e+07	2.4528e+07	134388		1.29563e+07	697819	2.44463e+07	1.66909e+07	1.70596e+06		9.18008e+06	1.55741e+07	1.74411e+07		6.12683e+06	1.08053e+07	1.39799e+07	4.457e+06	1.3994e+07	1.3018e+07	6.62395e+06	6.81569e+06			5.29701e+06	8.38238e+06	1.3538e+07	9.02132e+06	1.21746e+07	1.03059e+07	1.05321e+07	1.09007e+07	1.00337e+07
743777309	PREDICTED: SUMO-conjugating enzyme SCE1-like [OS=Elaeis guineensis]	4	0.41	0.9	0.67	0.66	-0.27	0.41	0.77	0.9	1.06	0.09	0.9	0.67	310998	304151	234568	155623	2.04488e+06				292345		1.20079e+06	279208	500724		102389			754927	509465		191857	2.69426e+06	890622	509710			1.30472e+06	974029	735799	324444	165673	184529	2.15134e+06	841783	181273
XP_008802770.1	PREDICTED: ubiquitin-conjugating enzyme E2 7-like isoform X1 [OS=Phoenix dactylifera]		6.64	6.64	-0.59	6.64	-1.75	6.64	6.64	-1.9	6.64	-0.94	-0.59	-0.21					1.36212e+07	1.082e+07
743865889	PREDICTED: probable ubiquitin conjugation factor E4 [OS=Elaeis guineensis]
743784890	PREDICTED: cullin-1-like [OS=Elaeis guineensis]	5	0.04	-0.21	-0.47	0.26	-0.44	0.04	0.99	-1.28	-0.21	0.76	-0.88	-0.47			2.51735e+06		5.84625e+06			130491					4.88877e+06	181738	235753	4.94473e+07	6.04668e+06	3.55066e+06		1.66467e+06		5.07984e+06	3.7426e+06	5.02979e+06	2.56493e+06	3.30884e+07				7.32786e+06	6.89161e+06	3.59583e+06		2.22082e+06
743832962	PREDICTED: SKP1-like protein 1A [OS=Elaeis guineensis]	12	-0.23	-0.26	-0.07	-0.23	-0.25	-0.13	-0.24	-0.33	-0.26	-0.07	0.15	-0.17	1.44241e+06	3.46614e+07	5.33065e+07	1.5617e+07	1.26764e+07	7.50557e+06	2.60817e+07	3.45022e+07	2.78173e+07	3.28811e+07	1.97642e+06	2.73873e+07	3.42035e+07	2.9875e+07	2.71696e+07		9.09273e+06	1.82025e+07	2.04627e+07	3.59848e+07	1.78894e+07	1.02571e+07	1.60789e+07	1.64214e+07	3.44918e+07		1.45167e+07	1.64442e+07	1.44725e+07	4.24901e+07	1.00955e+07	1.39393e+07	1.12661e+07	1.76877e+07	9.55048e+06
XP_008787803.1	PREDICTED: cullin-4-like isoform X1 [OS=Phoenix dactylifera]		0	-6.64	-6.64		-6.64	6.64		-6.64				-6.64																												500972
743856256	PREDICTED: RING finger and CHY zinc finger domain-containing protein 1-like [OS=Elaeis guineensis]
743846203	PREDICTED: SUMO-activating enzyme subunit 2-like isoform X1 [OS=Elaeis guineensis]	14	0.26	-0.48	-0.38	0.27	-0.32	0.26	-0.48	-0.7	1.92	-0.75	-0.38	1.65	1.9884e+06		2.05032e+06	3.10362e+06	3.33665e+06	2.85769e+06			1.9356e+06		2.18338e+06		2.05193e+06	3.68096e+06																	3.49792e+06		1.92449e+06	1.38459e+06
743757046	PREDICTED: ubiquitin-conjugating enzyme E2 36-like [OS=Elaeis guineensis]	1	0.01	0.84	0.77	0.01	-0.05	0.09	0.62	1.11	0.84	0.69	1.14	0.77	1.74612e+08	2.3973e+08	1.16384e+08	2.1953e+08	7.83444e+07	1.81291e+08	1.69781e+08	9.71244e+07	2.73629e+08	1.16544e+08	8.21272e+07	2.8006e+08	5.00655e+07	2.86166e+08	1.94638e+08		2.50134e+08	2.64921e+08	2.45511e+08	1.31298e+08	2.41049e+08	2.46371e+08	2.63025e+08	2.27622e+08	1.28232e+08	5.26845e+07	1.89139e+08	2.91821e+08	2.37463e+08	1.32382e+08	1.58817e+08	1.8621e+08	2.74573e+08	9.38814e+07	2.0753e+08
743882501	PREDICTED: NEDD8-conjugating enzyme Ubc12-like [OS=Elaeis guineensis]		0.34	1.36	1	0.09	1.27	0.34	0.92	2.83	1.36	0.87	1.46	1	1.83657e+06			1.71034e+06		4.47273e+06			1.44622e+06	698313	5.57824e+06						1.22343e+07		9.90971e+06	5.71005e+06	9.10409e+06	1.53761e+07		8.73962e+06	4.77047e+06				8.74321e+06	4.95059e+06	2.20367e+07	1.05686e+07	1.0944e+07	1.03626e+07	1.01228e+07
743795971	PREDICTED: ubiquitin-conjugating enzyme E2 36 [OS=Elaeis guineensis]	6	-6.64	-6.64			-6.64			-6.64
743858847	PREDICTED: NEDD8-activating enzyme E1 catalytic subunit [OS=Elaeis guineensis]		-0.03	0.42	0.38	-0.03	0.61	-0.08	0.33	0.42	0.46	0.38	-0.09	0.5	3.75635e+06	4.54556e+06	1.7439e+07	1.0035e+07	6.46462e+06	3.29408e+06	5.001e+06	4.49315e+07	1.27545e+07	5.15522e+06	7.23864e+06	4.90653e+06	1.84553e+07	1.37621e+07	5.39273e+06		5.82129e+06	7.78643e+06	6.80875e+06	524547	9.45233e+06	8.57721e+06	7.00379e+06	7.36979e+06	626436		3.77098e+06	6.30537e+06	9.07448e+06	2.07683e+06	4.27856e+06	8.4176e+06	6.43604e+06	6.37736e+06	8.33318e+06
743788179	PREDICTED: ubiquitin-activating enzyme E1 1-like isoform X1 [OS=Elaeis guineensis]	5	0.6	-0.11	-0.64	0.6	1.18	0.51	0.05	-0.11	-0.17	-0.64	-1.22	-0.62	8.34783e+07	1.01794e+08	6.97424e+07	5.17957e+07	4.88063e+07	7.2044e+07	1.1173e+08	6.20663e+07	6.39851e+07	7.83183e+07	5.23051e+07	8.97329e+07	4.48465e+07	5.58823e+07	8.46721e+07	1.4223e+09	8.65283e+07	9.45507e+07	1.1111e+08	4.93822e+07	9.81143e+07	1.05042e+08	8.3729e+07	1.20418e+08	7.40564e+07	8.19742e+08	7.0502e+07	8.25782e+07	9.91605e+07	3.88847e+07	1.83442e+08	1.06884e+08	1.08648e+08	8.22509e+07	1.31534e+08
XP_008807624.1	PREDICTED: ubiquitin-conjugating enzyme E2 2-like [OS=Phoenix dactylifera]
743851499	PREDICTED: NEDD8-conjugating enzyme Ubc12-like [OS=Elaeis guineensis]	15	0.05	1.32	1.21	0.06	0.05	0.05	1.32	1.45	0.84	1.21	1.21	0.77	5.23806e+07	5.36424e+07	2.98887e+08	1.96388e+07	25143.5	6.99239e+07	5.08556e+07	3.43204e+08	2.65742e+07	2.61752e+07	1.85476e+07	5.15644e+07	3.40876e+08	2.09549e+07	1.04187e+07		1.33939e+07	2.40575e+07	1.51319e+07	3.47662e+06	1.40821e+07	1.13785e+07	1.94673e+07	1.79134e+07	2.38898e+06		1.28264e+07	2.02412e+07	1.39656e+07	4.30687e+06	8.60409e+06	2.07043e+07	1.38832e+07	2.30667e+07	1.41707e+07
743769587	PREDICTED: ubiquitin-conjugating enzyme E2 2-like isoform X1 [OS=Elaeis guineensis]	3	0.07	0.24	0.24	0.07	-0.09	0.13	0.58	0	0.24	0.52	0.24	0.09	2.07786e+07	1.033e+07	2.02638e+07	1.24504e+06	1.3044e+07	5.3504e+06	1.15311e+07	2.03107e+07	617713	7.8967e+06	1.90401e+07	1.44294e+07	1.25325e+07	1.1934e+07	1.22631e+07		7.64986e+06	1.79168e+07	7.72976e+06	9.92376e+06	1.41915e+07	1.59956e+07	1.15978e+07	2.19619e+07	5.69271e+06			1.37289e+07	2.92029e+07	2.00119e+07	8.29588e+06	7.45313e+06	2.46654e+07	1.19423e+07	4.50905e+06
743815727	PREDICTED: uncharacterized protein LOC105051597 [OS=Elaeis guineensis]	9	-0.28	0.07	0.11	-0.68	0	-0.28	0.07	-0.56	0.24	0.64	-0.46	0.11	4.7663e+06	1.42897e+06	5.7309e+06	6.76027e+06	6.15574e+06	7.50946e+06	9.05674e+06	4.72089e+06	987893	971736	9.4089e+06	2.87585e+06	752450	5.87842e+06	317230		2.11676e+07	1.88734e+07	1.15628e+07	1.69404e+06	9.65222e+06	1.51896e+07	1.68775e+07	1.36577e+07		3.56357e+07	1.62076e+06	1.75126e+07	7.10374e+06		3.15373e+06	3.44972e+06	2.42673e+06	1.00677e+07	2.97982e+06
XP_008796601.1	PREDICTED: probable ubiquitin-conjugating enzyme E2 16 isoform X1 [OS=Phoenix dactylifera]		-0.16	0.87	1	-0.16	-0.26	0.1	0.71	1.2	0.87	1	1.24	0.91	3.81233e+06	2.68376e+06		1.48292e+06	256367	4.17711e+06	1.86838e+06		1.87704e+06	1.10848e+06	840857	1.35305e+06		2.51171e+06	1.70486e+06		4.3023e+06	4.94821e+06	3.2903e+06	5.06324e+06	2.51806e+06	5.97936e+06	3.38241e+06	3.67628e+06	4.24785e+06		3.40161e+06	6.29315e+06	3.81649e+06	6.40264e+06	2.27859e+06		1.4012e+06
743787972	PREDICTED: probable ubiquitin-conjugating enzyme E2 C [OS=Elaeis guineensis]	5	-6.64	0.63	6.64	-6.64	-0.58	-6.64	-0.09	0.76	0.63	6.64	1.64	6.64																											32084						71736.9		287536
XP_008811687.1	PREDICTED: ubiquitin-activating enzyme E1 1-like [OS=Phoenix dactylifera]
743770335	PREDICTED: hexaprenyldihydroxybenzoate methyltransferase, mitochondrial isoform X1 [OS=Elaeis guineensis]	3	-0.04	0.36	0.53	-0.19	0.01	-0.04	0.36	0.63	-0.12	0.95	0.53	0.32	470826	4.1912e+06	451188	366110	1.8391e+06	4.31668e+06	6.67435e+06	7.87292e+06	350068	2.6871e+06	9.56595e+06	5.99586e+06	3.62391e+06	403870	208609		6.37992e+06	4.61819e+06	6.32076e+06	813583	6.97534e+06	8.7576e+06	5.10932e+06	6.62445e+06	3.55339e+06		1.02357e+06	4.47603e+06	8.47976e+06	882154	2.15845e+06	6.5329e+06	1.32964e+06	2.01419e+06	2.81977e+06
743871184	PREDICTED: probable tocopherol O-methyltransferase, chloroplastic isoform X1 [OS=Elaeis guineensis]		-0.15	0.02	-0.48	0.01	-0.42	-0.15	0.4	-0.53	0.02	-0.65	-0.48	-0.12	3.16129e+07	6.12695e+06	8.42769e+06	4.91831e+06	1.88796e+07	3.54237e+07	7.74756e+06	2.08866e+07	305461	1.01129e+07	3.52366e+07	1.01463e+07	1.54766e+07	172897	1.51394e+07	5.36144e+07	3.24459e+07	7.19142e+07	6.66278e+07	1.69649e+06	2.66104e+07	2.19414e+07	7.50652e+07	9.86148e+07	7.26383e+06	3.91016e+07	2.62047e+07	8.59778e+07	3.89584e+07	6.7429e+06	7.78693e+06	1.3158e+07	1.05202e+07	6.18798e+07	2.36129e+07
743782503	PREDICTED: trans-cinnamate 4-monooxygenase [OS=Elaeis guineensis]	5
743793801	PREDICTED: probable NAD(P)H dehydrogenase (quinone) FQR1-like 1 [OS=Elaeis guineensis]	6	-1.13	0	0.71	-1.53	-0.63	-1.13	0	0.37	-0.18	1.08	0.66	0.71	5.31804e+07	1.53038e+07	6.57404e+07	1.11117e+08	7.9302e+07	4.35909e+07	5.30481e+07	2.21399e+07	1.1365e+08	7.10948e+07	7.39597e+07	3.51528e+07	4.69912e+07	9.83528e+07	6.40036e+07		7.02825e+07	7.14885e+07	8.95271e+07	1.57696e+08	1.35183e+08	5.55009e+07	8.88485e+07	8.78992e+07	1.54935e+08		4.73038e+07	6.96758e+07	9.9376e+07	1.29439e+08	3.13257e+07	1.35834e+08	1.12552e+08	1.16932e+08	1.06649e+08
743758774	PREDICTED: probable NAD(P)H dehydrogenase (quinone) FQR1-like 1 [OS=Elaeis guineensis]	1	-0.34	1.71	2.1	-0.25	-0.71	-0.34	1.71	1.57	1.71	1.8	2.29	2.1	5.10232e+07	2.64138e+07	5.68124e+07	7.31469e+07	3.72919e+07	7.09708e+07	3.34429e+07	6.88996e+07	5.54238e+07	4.77345e+07	4.38396e+07	2.65696e+07	6.40731e+07	5.11244e+07	4.41774e+07	7.17196e+07	4.21451e+07	5.96124e+07	5.59336e+07	2.91844e+07	8.71186e+07	4.39966e+07	5.06503e+07	6.50961e+07	2.81879e+07	2.21053e+08	4.96249e+07	5.56603e+07	7.64621e+07	2.6365e+07	3.64677e+07	5.3204e+07	4.50556e+07	4.43411e+07	7.5532e+07
XP_008805501.1	PREDICTED: probable NAD(P)H dehydrogenase (quinone) FQR1-like 2 [OS=Phoenix dactylifera]
743824029	PREDICTED: probable NAD(P)H dehydrogenase (quinone) FQR1-like 2 [OS=Elaeis guineensis]	10	-0.05	0.62	0.62	-0.05	-0.08	0.03	0.62	0.6	0.81	0.64	0.57	0.62	1.42978e+07	6.9329e+06	1.72956e+07	2.60669e+07	3.29172e+07	3.4581e+07	1.19983e+07	1.99803e+07	1.83985e+07	7.87983e+06	2.36259e+07	1.4767e+07	1.51919e+07	1.8435e+07	6.90381e+06		2.25119e+07	2.59162e+07	1.60726e+07	6.02166e+06	1.48526e+07	2.35542e+07	2.93807e+07	1.52923e+07	3.52413e+06		1.8052e+07	3.94394e+07	6.81465e+06	4.23627e+06	3.18353e+07	3.56926e+07	2.40627e+07	2.61038e+07	1.64732e+07
743820818	PREDICTED: probable NAD(P)H dehydrogenase (quinone) FQR1-like 1 [OS=Elaeis guineensis]	10	0.03	0.45	0.53	0.03	0.14	-0.06	0.86	0.45	0.3	0.97	0.11	0.53	4.74799e+06	1.21639e+07	6.28696e+07	2.55868e+07	1.32194e+07	5.2042e+06	1.3152e+07	5.66647e+07	2.56717e+07	1.28678e+07	1.46219e+07	1.43835e+07	6.63109e+07	1.87695e+07	1.04443e+07		7.08756e+06	3.72584e+07	1.56198e+07	2.81349e+07	2.7693e+07	1.24846e+07	3.72171e+07	9.77241e+06	2.78969e+07	1.0678e+08	5.11275e+06	2.95934e+07	1.6051e+07	2.9183e+07	2.30556e+07	1.45392e+07	3.92521e+06	7.36345e+06	7.61272e+06
743779502	PREDICTED: LOW QUALITY PROTEIN: primary amine oxidase-like [OS=Elaeis guineensis]	4	-0.05	-1.05	-1.11	-0.05	-0.4	0.19	-0.81	-1.4	-1.05	-0.81	-1.11	-1.34	6.40618e+07	8.85429e+07	1.24137e+08	1.34713e+08	2.42593e+08	1.4316e+08	6.72733e+07	1.28928e+08	8.90258e+07	1.50537e+08	9.89463e+07	6.42711e+07	6.96899e+07	1.12564e+08	1.58522e+08	1.26141e+08	8.99927e+07	3.34133e+07	4.14909e+07	1.12615e+07	2.61143e+07	6.03716e+07	2.98372e+07	7.89933e+07	2.04235e+07	1.06532e+08	3.85007e+07	2.07103e+07	4.15131e+07	7.28034e+06	8.50828e+07	5.50896e+07	6.38111e+07	3.55594e+07	7.2173e+07
743851041	PREDICTED: histidinol-phosphate aminotransferase, chloroplastic-like [OS=Elaeis guineensis]	15	0.01	-6.64	-6.64	0.01	6.64	-0.08	-6.64		-6.64	-6.64	-6.64	-6.64																	7.8856e+06						7.16347e+06								1.76982e+07	3.81278e+07	6.08623e+07	7.38449e+07	6.00888e+07
743886465	PREDICTED: polyphenol oxidase, chloroplastic-like [OS=Elaeis guineensis]		0.71	-0.5	-1.21	0.68	0.71	0.76	-1.08	0.02	-0.5	-1.24	-0.61	-1.21	1.14779e+08	6.39124e+07	2.13756e+07	7.26149e+07	9.03047e+06	8.23391e+07	4.63927e+07	6.13979e+06	6.29602e+07	3.54028e+07	1.12352e+08	8.06023e+07	2.80846e+07	4.51497e+07	6.34425e+07		2.37244e+07	2.38386e+07	1.70093e+07		1.06028e+07	1.48201e+07	2.11692e+07	2.55144e+07	57538.6		6.01369e+07	2.59554e+07	1.98382e+07	1.69998e+06	4.7326e+07	8.17413e+06	1.8179e+07	2.47211e+07	1.24439e+07
XP_008810209.1	PREDICTED: acylpyruvase FAHD1, mitochondrial-like [OS=Phoenix dactylifera]		0.21	0.18	-0.23	0.09	0.34	0.21	0.04	0.18	0.32	-0.29	-0.23	-0.07	2.61242e+07	2.03089e+07	3.48211e+06	2.21387e+07	7.23966e+06	4.5155e+07	2.21744e+07	330227	1.56678e+07	1.52268e+07	2.74326e+07	1.38715e+07	1.98738e+06	1.86203e+07	1.94057e+07		2.51182e+07	1.6002e+07	1.46505e+07	3.45444e+07	2.57136e+07	2.60343e+07	8.73918e+06	1.95319e+07	2.71015e+07		1.644e+07	1.48511e+07	1.71843e+07	2.39477e+07	2.28966e+07	3.60983e+07	3.87386e+07	4.09754e+07	4.23513e+07
XP_008799038.1	PREDICTED: alcohol dehydrogenase 3-like, partial [OS=Phoenix dactylifera]		6.64	6.64	0		6.64		6.64			6.64	-6.64
743772799	PREDICTED: alcohol dehydrogenase-like 7 isoform X1 [OS=Elaeis guineensis]	3	0.27	-0.34	-0.6	0.31	0.27	0.21	-0.5	-0.01	-0.34	-0.96	-0.47	-0.6	4.19696e+07	3.1559e+07	2.82524e+06	1.81529e+07	4.83972e+07	7.15499e+07	7.70209e+07	2.47969e+07	2.12033e+07	3.52914e+07	7.93123e+07	3.82958e+07	2.42826e+07	2.59185e+07	4.76099e+07		3.15169e+07	6.06564e+07	3.03706e+07	7.22236e+07	2.93095e+07	4.38942e+07	5.27423e+07	4.15329e+07	1.00368e+08		2.28767e+07	3.72284e+07	5.64803e+07	6.32283e+07	6.84458e+07	6.23895e+07	4.18206e+07	4.28257e+07	4.18968e+07
XP_008793866.1	PREDICTED: aldehyde dehydrogenase family 2 member B7, mitochondrial-like [OS=Phoenix dactylifera]		0.67	-0.04	-1.05	0.67	-0.07	1.35	-0.04	-0.91	0.43	-1.05	-1.84	-0.61	7.77962e+06	4.0784e+06	108844	4.84792e+06	5.00885e+06	2.02716e+07	1.25202e+07	174251	4.07186e+06	4.1733e+06	1.05405e+07	4.59839e+06	161842	3.12081e+06	5.58131e+06		1.83329e+07	4.14052e+06	4.74766e+06	5.0721e+06	1.22081e+06	1.27047e+07	6.88233e+06	3.10627e+06	6.56259e+06		6.62159e+06	3.85193e+06	1.00351e+07	5.74805e+06	3.62812e+06	210122	1.0446e+06	4.95676e+06	1.01938e+06
XP_008781996.1	PREDICTED: aldehyde dehydrogenase family 2 member B7, mitochondrial [OS=Phoenix dactylifera]		0.14	2.87	2.74	-0.4	0.49	0.14	2.68	2.94	2.87	3.14	2.62	2.74	3.24306e+06	6.10292e+06	6.04016e+06		3.09675e+06	4.13424e+06	1.6498e+06	1.45403e+07	2.38334e+06	2.64398e+06	1.39869e+06	2.46666e+06	5.28477e+06	1.9497e+06	2.53364e+06				1.92244e+06		1.3586e+06			1.27984e+06								4.15181e+06	4.13579e+07	3.79717e+06	4.22215e+06
743809428	PREDICTED: aldehyde dehydrogenase family 2 member B7, mitochondrial-like [OS=Elaeis guineensis]	8	0.02	-0.58	-0.56	0.02	0.14	-0.09	-0.56	-0.58	-0.65	-0.56	-0.81	-0.49	5.55832e+08	4.26903e+08	3.40515e+08	3.551e+08	1.41255e+08	5.92532e+08	4.57778e+08	2.08564e+08	2.42961e+08	2.60635e+08	3.81859e+08	3.78897e+08	3.02613e+08	3.1084e+08	3.44358e+08		4.96655e+08	3.68785e+08	4.31092e+08	6.62336e+07	2.11658e+08	5.4058e+08	3.8906e+08	5.4252e+08	6.46492e+07	5.02814e+07	4.12627e+08	5.30347e+08	3.83488e+08	7.71278e+07	6.44475e+08	6.91154e+08	5.54412e+08	6.45853e+08	2.72955e+08
743777850	PREDICTED: aldehyde dehydrogenase family 3 member F1 isoform X1 [OS=Elaeis guineensis]	4	0.76	0.03	-1.45	3.57	0.76	0.44	2.51	-0.64	0.03	-1.45	-1.59	-0.7	18859.6			629836	1.09606e+06	316593	857545		535304	315865	1.11523e+06	222549	212687	158221			102232	115385	1.19353e+06		183782	445836		831000			736334	882173	1.42918e+06						103787
743775712	PREDICTED: catalase isozyme 1 [OS=Elaeis guineensis]	4	0.07	-1.36	-1.37	0.2	0.07	-0.15	-1.36	-1.71	-1.32	-1.4	-1.37	-1.05	1.56133e+08	1.81809e+08	6.7882e+07	1.07874e+08	9.15844e+07	2.55611e+08	2.30976e+08	8.14823e+07	1.1716e+08	7.96368e+07	2.43419e+08	1.38855e+08	5.80684e+07	1.15255e+08	1.09435e+08		2.44309e+08	2.18087e+08	1.48782e+08	3.68291e+07	7.02286e+07	2.42883e+08	2.07586e+08	1.71509e+08	5.04836e+07		1.81699e+08	2.31643e+08	1.8884e+08	2.07376e+07	3.14344e+08	1.09274e+08	1.12711e+08	1.20969e+08	8.16252e+07
743787325	PREDICTED: 2-oxoglutarate dehydrogenase, mitochondrial-like [OS=Elaeis guineensis]	5	0.15	-0.33	-0.5	0.15	0.39	0.09	-0.27	-0.33	-0.33	-0.47	-0.71	-0.5	9.84097e+08	6.69377e+08	1.73245e+08	6.52072e+08	6.19805e+08	9.87847e+08	6.95714e+08	1.79978e+08	6.72833e+08	7.11185e+08	7.97706e+08	7.11887e+08	1.11204e+08	8.09926e+08	9.20317e+08	1.70675e+08	5.49461e+08	5.03081e+08	6.0344e+08	3.03198e+08	6.52813e+08	6.11815e+08	4.82488e+08	5.89477e+08	2.7922e+08	1.07198e+08	6.06063e+08	6.04245e+08	5.24617e+08	3.67004e+08	1.22801e+09	1.4083e+09	1.324e+09	1.42371e+09	1.65986e+09
743842052	PREDICTED: 2-oxoglutarate dehydrogenase, mitochondrial-like [OS=Elaeis guineensis]	14	-0.2	-0.11	0.52	-0.74	-0.2	-0.15	-0.11	1.29	-0.63	0.52	1.36	-1.09	2.9021e+07	1.04386e+07		1.45085e+07	594341	8.64478e+06	5.91451e+06		1.40958e+07	2.79275e+07	3.92459e+06	1.07404e+07		1.47185e+07	3.53623e+07												9.27701e+06				6.80022e+06	490809	3.78406e+06	257277	146142
743774272	PREDICTED: aldehyde dehydrogenase family 7 member A1 [OS=Elaeis guineensis]	3	-0.02	0.42	0.38	0.03	-0.02	-0.1	0.47	0.19	0.42	0.38	0.2	0.47	2.68014e+08	2.21277e+08	2.71673e+08	1.34499e+08	2.48087e+08	3.37682e+08	2.22164e+08	2.20263e+08	1.33094e+08	1.47393e+08	3.02609e+08	2.13507e+08	2.39066e+08	1.24488e+08	2.29688e+08		1.59196e+08	2.4653e+08	1.85334e+08	5.11569e+07	1.21964e+08	1.82604e+08	2.67307e+08	1.79337e+08	3.41161e+07	7.89121e+07	2.62244e+08	2.68556e+08	2.309e+08	4.7396e+07	3.6172e+08	2.10331e+08	1.39753e+08	1.67483e+08	1.15276e+08
743818477	PREDICTED: tropinone reductase homolog At1g07440-like [OS=Elaeis guineensis]	10	-0.01	0.83	0.96	0.02	-0.01	-0.21	1.41	0.74	0.83	1.34	0.87	0.96	1.88863e+07	1.71719e+07	2.05677e+07	2.46753e+07	731754	1.77606e+07	2.27299e+07	9.17813e+06	3.20134e+07	2.58616e+07	2.16017e+07	2.12339e+07	2.14886e+07	1.70407e+07	3.27693e+07		7.40902e+06	2.91829e+06	3.51769e+06	2.32175e+06	1.0402e+07	3.8474e+06	4.07615e+06	2.68986e+06			2.27074e+07	6.50821e+06	7.64729e+06	2.8573e+06	6.40222e+06	5.78079e+06	9.5868e+06	6.6566e+07	2.40181e+07
743889523	PREDICTED: tropinone reductase homolog At1g07440-like [OS=Elaeis guineensis]		0	-0.24	-0.26	0	-0.05	0.15	-0.03	-0.25	-0.24	-0.07	-0.26	-0.36	2.29485e+09	7.65323e+08	6.04402e+08	6.53365e+08	8.42667e+08	2.10943e+09	7.94696e+08	6.5026e+08	6.14306e+08	6.43666e+08	2.64721e+09	7.96024e+08	5.90303e+08	6.58061e+08	7.02508e+08		8.34391e+08	1.09138e+09	9.0086e+08	5.87263e+08	9.84095e+08	9.07954e+08	1.01015e+09	8.93391e+08	5.83362e+08		9.60007e+08	1.04649e+09	8.31172e+08	6.13629e+08	3.83401e+08	9.69136e+08	7.85115e+08	1.17876e+09	9.31001e+08
743780439	PREDICTED: tropinone reductase homolog [OS=Elaeis guineensis]	5	0.1	-0.2	-0.39	0.1	0.07	0.1	-0.2	-0.13	-0.32	-0.47	-0.15	-0.39	2.33843e+08	2.34999e+08	1.9306e+08	2.10766e+08	2.08349e+08	2.05424e+08	2.34394e+08	1.85766e+08	1.4933e+08	1.53715e+08	1.87982e+08	2.16593e+08	1.53204e+08	1.81625e+08	2.2378e+08		1.81534e+08	2.34257e+08	2.14565e+08	9.05251e+07	1.59701e+08	1.79682e+08	2.30126e+08	2.33676e+08	1.08105e+08		2.77839e+08	2.33815e+08	2.33126e+08	9.01035e+07	1.47944e+08	2.22495e+08	1.78915e+08	2.00916e+08	1.47189e+08
XP_008801625.1	PREDICTED: tropinone reductase homolog At5g06060-like [OS=Phoenix dactylifera]		-0.02	0.54	1.18	0.57	-0.12	-0.02	0.54	0.51	0.67	1.18	1.49	0.83	1.78454e+07	1.65494e+07	9.36327e+06	1.06075e+07	1.26977e+07	3.27416e+07	1.92969e+07	1.83478e+07	7.27349e+06	1.19816e+07	5.22843e+07	1.45998e+07	8.42705e+06	1.16464e+07	1.44941e+07	1.13881e+08	3.13825e+06	8.6133e+06	3.19098e+06	962855	5.18556e+06	3.82264e+06	1.16496e+07	1.41916e+07	834414			1.02964e+07	1.56297e+07	1.77005e+06	4.1318e+06	1.18993e+06	2.59495e+06	1.3168e+06	4.41606e+06
743793501	PREDICTED: thiamine thiazole synthase, chloroplastic [OS=Elaeis guineensis]	6	0.21	0.34	0.03	0.38	-0.15	0.21	0.34	-0.02	0.5	0.01	0.03	0.34	1.24491e+08	1.07385e+08	3.14653e+08	7.64631e+07	1.04124e+08	1.57672e+08	1.08641e+08	3.09583e+08	6.56411e+07	4.97464e+07	2.24745e+08	9.51983e+07	2.64652e+08	8.5535e+07	4.933e+07		1.15931e+08	1.01551e+08	1.16546e+08	1.35881e+08	8.20499e+07	9.98269e+07	1.16091e+08	9.95538e+07	1.24656e+08		2.08449e+08	1.08951e+08	1.09938e+08	1.37904e+08	9.89157e+07	2.91006e+07	3.86699e+07	3.34121e+07	1.02393e+08
XP_010930605.2	PREDICTED: probable thiamine biosynthetic bifunctional enzyme, chloroplastic [OS=Elaeis guineensis]	9	0.15	-0.47	-0.46	0.18	-0.01	0.15	-0.47	-0.63	-0.26	-0.68	-0.38	-0.46	6.84425e+07	4.06287e+07	2.86859e+07	3.03706e+07	6.58551e+07	8.91626e+07	4.85727e+07	4.78645e+07	2.68015e+07	4.35087e+07	1.1006e+08	4.73832e+07	3.53348e+07	2.73675e+07	3.36976e+07		2.0005e+07	2.20966e+07	2.62095e+07	1.51565e+07	1.50177e+07	2.12265e+07	2.25217e+07	2.29708e+07	8.69614e+06		3.09881e+07	2.09095e+07	2.57195e+07	2.05706e+07	1.95672e+07	2.4838e+07	1.69846e+07	2.52655e+07	7.09246e+06
743873644	PREDICTED: mevalonate kinase [OS=Elaeis guineensis]		-6.64	-3.15	6.64		-6.64	-6.64		-6.64	0.35			6.64																							73831.3	1.17549e+06
743757644	PREDICTED: farnesyl pyrophosphate synthase-like isoform X1 [OS=Elaeis guineensis]	1	0.7	-0.07	-0.68	0.55	0.7	0.7	-0.07	-0.57	0.12	-0.68	-1.32	-0.63	3.02196e+06	6.8309e+06		3.87066e+06	1.28647e+07	5.36583e+06	9.4557e+06		2.78985e+06	4.19875e+06	7.36023e+06	8.18128e+06	2.1562e+06	3.26615e+06	2.11575e+06		6.27773e+06	1.48207e+07	6.99556e+06	9.45465e+06	5.23007e+06	1.72687e+07	3.90066e+06	6.27898e+06	3.72466e+06		1.02484e+07	2.90677e+06	5.88602e+06	7.98773e+06	4.57794e+06	4.06795e+06	1.13871e+07	1.25133e+07	98022.3
743862680	PREDICTED: isopentenyl-diphosphate Delta-isomerase I [OS=Elaeis guineensis]		0.08	0.58	0.61	0.14	-0.4	0.08	0.58	0.28	0.75	0.44	0.61	0.62	8.26935e+07	5.37984e+07	1.13181e+08	7.80824e+07	7.22417e+07	1.4324e+08	4.68872e+07	1.26294e+08	4.58932e+07	5.28199e+07	1.15134e+08	5.14973e+07	1.11891e+08	8.76238e+07	3.90608e+07	6.61133e+08	2.9531e+07	4.92074e+07	3.57818e+07	2.96203e+07	3.64863e+07	3.97138e+07	4.50295e+07	3.91517e+07	9.4868e+06	4.46395e+08	3.39743e+07	4.84439e+07	4.41327e+07	5.27862e+06	4.46435e+07	4.26654e+07	2.59474e+07	3.45247e+07	2.94953e+07
743763093	PREDICTED: farnesylcysteine lyase [OS=Elaeis guineensis]	2	0.57	2.72	2.5	0.57	1.54	0.53	2.72	2.33	4.11	2.68	1.81	2.5		54061.9	71912.7	50021.8								32037.5			28713.4		361182	66373.7					44149.5				22770.4			186348	145117	138304			46997.5
743828805	PREDICTED: CAAX prenyl protease 1 homolog [OS=Elaeis guineensis]	11	0.15	-0.69	-0.54	0.15	0.43	0.04	-0.69	-0.7	-0.55	-0.64	-0.54	-0.5	2.01205e+07	1.91865e+06	7.59691e+06	3.59287e+07	1.06374e+07	2.21529e+07	4.49323e+06	1.47982e+07	4.32361e+07	1.46712e+06	1.56831e+07	1.27738e+07	9.07855e+06	3.4711e+07	1.48373e+06		4.2582e+07	3.99437e+07	3.17785e+07	3.92187e+07	6.30815e+07	3.17476e+07	3.0892e+07	3.22794e+07	4.73545e+07		4.09908e+07	3.92291e+07	3.73066e+07	5.15395e+07	9.25064e+06	3.77856e+07	4.93539e+07	4.06795e+07	4.01349e+07
743859153	PREDICTED: acetyl-CoA acetyltransferase, cytosolic 1-like [OS=Elaeis guineensis]		0.2	0.37	0.03	0.2	0.46	0.11	0.37	0.46	0.28	0.02	0.03	0.05	2.65413e+07	4.79529e+07	3.14456e+07	6.09503e+07	5.16231e+07	7.85594e+07	6.58485e+07	3.6322e+07	6.49455e+07	5.73381e+07	4.9147e+07	4.55315e+07	2.76335e+07	5.35794e+07	4.62352e+07		1.29379e+08	1.07009e+08	9.79781e+07	1.08676e+08	1.35724e+08	5.46174e+07	7.95947e+07	5.83556e+07	1.17534e+08	5.07692e+07	4.53213e+07	8.8004e+07	7.22309e+07	9.17622e+07	1.50587e+08	1.39328e+08	9.93763e+07	1.09199e+08	1.39904e+08
743816473	PREDICTED: SAL1 phosphatase-like [OS=Elaeis guineensis]	9	0.28	0.27	0.14	0.42	0.21	0.28	0.52	0.08	0.27	0.14	0.02	0.15	4.89284e+07	6.77397e+07	4.61383e+07	2.95411e+07	3.38173e+07	3.36738e+07	8.43862e+07	3.53183e+07	3.26543e+07	4.20779e+07	4.43355e+07	5.32287e+07	4.00992e+07	4.77018e+07	4.76931e+07		3.94129e+07	4.48514e+07	3.5232e+07	7.49011e+07	4.41841e+07	6.123e+07	3.46117e+07	3.6429e+07	6.50409e+07		2.54298e+07	4.07864e+07	8.44883e+07	4.82726e+07	2.47328e+07	2.82259e+07	1.46754e+07	1.98658e+07	9.82502e+06
743815946	PREDICTED: cytochrome c-like [OS=Elaeis guineensis]	9	-0.57	-0.29	0.11	-0.17	-0.62	-0.57	0	-0.56	-0.29	-0.03	0.11	0.3	2.21612e+07	2.48162e+07	1.85613e+07	5.04486e+07	590725	493126	2.62499e+07	493082	3.83401e+07	2.85993e+07	5.59544e+06	3.09297e+07	2.89989e+07	2.71953e+07	2.0838e+07		1.89324e+07	2.40678e+07	1.82503e+07	1.06461e+08	1.45253e+07	1.70034e+07	1.91797e+07	2.35803e+07	1.17677e+08		2.78561e+07	2.21209e+07	1.90135e+07	1.23557e+08	5.70627e+07	2.82028e+07	2.89555e+07	2.30238e+07	9.33311e+06
743770006	PREDICTED: cysteine synthase-like isoform X1 [OS=Elaeis guineensis]	3	-0.23	-0.85	-0.76	0.05	-0.23	-0.24	-0.77	-0.85	-1.86	-0.76	-0.52	-1.56	665038		799716		579929	1.10148e+06	524166		830792	796729	898289			1.03394e+06	519432
743815216	PREDICTED: cysteine synthase [OS=Elaeis guineensis]	9	-0.12	0.38	0.38	-0.12	-0.12	0.03	0.53	0.22	0.38	0.56	0.28	0.38	2.77727e+08	2.72174e+08	7.94787e+07	1.07389e+08	1.39756e+08	2.9319e+08	2.67825e+08	9.73469e+07	1.20126e+08	8.09473e+07	2.93595e+08	2.30546e+08	5.77683e+07	1.58935e+08	1.62005e+08		1.7585e+08	1.4846e+08	1.47314e+08	1.86704e+08	1.4479e+08	1.49984e+08	1.37917e+08	1.76047e+08	1.2569e+08	1.05116e+08	1.98828e+08	1.83413e+08	2.04719e+08	1.30003e+08	1.19603e+08	1.61705e+08	1.30429e+08	1.48494e+08	2.07383e+08
XP_008801328.1	PREDICTED: bifunctional L-3-cyanoalanine synthase/cysteine synthase 2, mitochondrial [OS=Phoenix dactylifera]		0.11	2.21	2.78	0.11	-1.29	0.6	2.21	1.47	3.62	2.19	2.78	3.72	2.29448e+06	3.10426e+06	1.1331e+07	3.92059e+06	1.57153e+07	8.74178e+06	1.02837e+07		4.01119e+06	294583	1.60932e+07	92948.3	2.21543e+06	5.73297e+06	3.88565e+06					3.04803e+06		956470			2.71606e+06		7.09588e+06			3.05974e+06	5.10046e+06			1.23897e+06
743756824	PREDICTED: persulfide dioxygenase ETHE1 homolog, mitochondrial-like [OS=Elaeis guineensis]	1	0.24	-0.36	-0.34	0.24	0.38	0.11	-0.36	-0.94	-0.19	-0.32	-0.85	-0.34	1.02847e+07	1.29694e+07	1.76902e+07	5.07266e+06	2.88694e+06	3.64457e+07	5.48027e+06	2.67775e+07	2.34055e+06	6.9858e+06	1.11563e+07	8.15497e+06	1.49521e+07	171721	4.78933e+06		1.92798e+07	1.9379e+07	4.98912e+07	8.21281e+07	2.28133e+07	1.77556e+07	1.7486e+07	4.25184e+07	7.23702e+07		1.26271e+07	1.42161e+07	3.97922e+07	9.8399e+07	3.45405e+07	1.07391e+08	6.20497e+07	7.62537e+07	1.19873e+08
XP_010926705.2	PREDICTED: LOW QUALITY PROTEIN: sulfite oxidase [OS=Elaeis guineensis]	7	0.03	0.23	-0.17	0.08	0.03	0.02	0.41	0.23	0.17	-0.17	0	-0.26	2.02089e+07	2.03278e+07	4.3968e+07	2.77279e+07	1.09743e+08	4.24875e+07	1.80491e+07	3.48755e+07	1.73949e+07	6.34885e+07	3.91725e+07	2.57229e+07	2.84352e+07	2.76695e+07	2.34161e+07		2.41982e+07	3.21156e+07	2.00764e+07	2.0619e+07	2.56968e+07	2.81316e+07	2.30041e+07	2.24835e+07	2.81781e+07		3.44914e+07	2.00403e+07	1.78983e+07	2.56036e+07	1.61484e+07	1.55553e+07	1.47336e+07	2.16742e+07	2.12315e+07
743758923	PREDICTED: 5'-adenylylsulfate reductase 1, chloroplastic-like [OS=Elaeis guineensis]	1
743865625	PREDICTED: persulfide dioxygenase ETHE1 homolog, mitochondrial-like [OS=Elaeis guineensis]		0.31	-1.17	-1.77	0.56	0.31	0.23	-1.17	-0.65	-1.75	-1.37	-1.77	-1.91	1.65954e+07	3.33549e+07	1.71747e+07	9.47325e+06	1.37586e+07	3.15843e+07	3.16866e+07	1.83917e+07	5.8563e+06	2.86514e+06	2.03485e+07	3.09094e+07	2.23289e+07	6.85526e+06	9.52998e+06		3.24474e+07	3.88691e+07	3.7479e+07	6.1631e+07	1.4325e+07	1.83356e+07	4.17941e+07	2.79967e+07	6.96964e+07		4.02013e+06	6.2997e+07	2.87726e+07	6.08379e+07	7.25205e+07	3.69621e+07	2.22529e+07	2.40962e+07	2.19587e+06
743819481	PREDICTED: cytochrome P450 98A2-like [OS=Elaeis guineensis]	10	-0.29	-0.3	0.52	-0.53	-0.29	-0.26	-0.3	0.17	-0.38	0.52	0.61	0.12	5.79505e+07	5.98887e+07	2.05906e+07	4.29928e+07	5.38447e+06	2.56339e+07	5.16772e+07	3.70099e+06	4.13813e+07	1.09159e+07	6.23709e+06	4.85986e+07	8.23559e+06	5.67662e+07	3.26019e+07	3.96372e+08	8.88571e+07	1.79787e+08	9.45024e+07	7.5822e+08	1.38051e+08	5.89418e+07	1.89474e+08	8.89556e+07	1.70735e+09	1.35114e+08	9.9421e+07	2.32538e+08	8.24472e+07	7.86433e+08	2.59983e+08	1.00605e+08	8.82828e+07	8.45192e+07	3.33069e+07
743857191	PREDICTED: shikimate O-hydroxycinnamoyltransferase-like [OS=Elaeis guineensis]		0.13	0.17	-0.08	0.16	0.13	0.11	0.25	0.17	0.11	0	-0.12	-0.08	1.54163e+08	1.54423e+08	5.099e+07	1.59308e+08	2.40053e+08	1.66533e+08	1.68515e+08	6.32267e+07	1.11387e+08	1.34768e+08	3.34063e+08	1.36897e+08	3.39219e+07	1.40569e+08	1.06124e+08	1.01572e+09	1.71351e+08	2.05733e+08	2.34694e+08	1.22693e+08	4.66882e+08	1.79068e+08	1.99519e+08	2.40656e+08	1.15753e+08	1.68123e+09	1.38869e+08	1.81399e+08	2.97329e+08	1.12408e+08	8.52079e+07	1.79713e+08	2.43041e+08	1.88912e+08	3.66767e+08
743883389	PREDICTED: cycloartenol-C-24-methyltransferase-like [OS=Elaeis guineensis]		-1.39	0.86	1.76	-1.39	-2.18	-0.42	-0.23	0.86	1.52	1.05	2.49	1.76	36773.4	150719		5.18781e+06	3.35352e+06				1.63728e+06	2.18839e+06	149102			7.63544e+06	1.1099e+06		2.48397e+06	9.46545e+06	8.90359e+06	1.41056e+06	1.49924e+07	478288	9.60424e+06	8.76122e+06	573632		582061	7.03159e+06	8.302e+06	564324	381863	4.97839e+06	1.11127e+06	1.82407e+06	1.92654e+06
XP_008804801.1	PREDICTED: UTP--glucose-1-phosphate uridylyltransferase [OS=Phoenix dactylifera]		0.37	4.48	4.1	0.46	-1.14	0.37	4.84	3.6	4.48	4.71	4.1	4.01	5.98075e+06	6.05748e+06		6.80055e+06		7.68459e+06	2.18211e+07		8.88058e+06	5.65267e+06	7.89103e+06				6.71225e+06										6.73863e+06		1.3393e+07					3.75754e+06		2.44671e+06
743827910	PREDICTED: beta-fructofuranosidase 1 [OS=Elaeis guineensis]	11	-0.85	1.2	0.97	-0.85	-1.51	-0.42	1.59	1.2	0.16	2.28	0.97	-0.06	4.14646e+06	8.68549e+06	6.07773e+06	6.28388e+06	3.39617e+07	2.80238e+07	4.50531e+06		6.39836e+06	8.76045e+06	1.12165e+07	6.17636e+06	2.25045e+06	5.63749e+06	5.17238e+06												4.84934e+06			2.87203e+06		5.25198e+06	7.60317e+06	3.90683e+06	5.88438e+06
743764206	PREDICTED: beta-fructofuranosidase, insoluble isoenzyme 3-like isoform X1 [OS=Elaeis guineensis]	2	0.47	-0.69	-0.99	0.47	0.52	0.47	-0.53	-0.88	-0.69	-0.94	-1.12	-0.99	1.71153e+08	2.78422e+08	3.36606e+08	6.48816e+07	6.57672e+07	2.05085e+08	2.34145e+08	3.35072e+08	1.03072e+08	1.05376e+08	1.38316e+08	2.78998e+08	3.30595e+08	9.00996e+07	1.00719e+08		2.03698e+08	6.55461e+07	4.30555e+07	9.44467e+07	2.19251e+08	3.53764e+08	5.60945e+07	6.23149e+07	1.26805e+08		2.25779e+08	7.12386e+07	3.53238e+07	1.14904e+08	2.11024e+08	5.16013e+07	1.92965e+08	3.44817e+07	6.77425e+07
743855709	PREDICTED: probable alpha-glucosidase Os06g0675700 [OS=Elaeis guineensis]		0.05	0.24	0.12	0.22	-0.19	0.05	0.24	0.24	-0.01	0.12	0.29	0.04	8.10628e+06	1.03342e+07	1.56169e+07	3.55535e+06	1.48403e+07	2.60411e+06	1.12237e+07	2.02173e+07	1.86254e+06	1.39499e+07	9.29332e+06	1.13812e+07	1.01851e+07	7.81751e+06	1.03686e+07		1.51427e+06	8.9345e+06	5.7835e+06	6.41887e+06	652731	1.68946e+06	6.21036e+06	3.84402e+06	1.06806e+07	3.21797e+07	1.18373e+06	1.15821e+07	2.2735e+06	6.86374e+06	7.97017e+06	4.60728e+06	1.86068e+06	6.76088e+06	207875
743762429	PREDICTED: fructokinase-2-like [OS=Elaeis guineensis]	2	0.7	1.85	1.43	0.7	0.7	0.66	1.69	2.76	1.85	1.43	1.73	1.26	767926					748493	997190	35219.4			264858							2.82839e+06		937649	570898		1.5311e+06		731202			2.50425e+06	2.14367e+06		2.83806e+06	1.60731e+06	362415	793259	2.73428e+06
743823905	PREDICTED: probable fructokinase-6, chloroplastic [OS=Elaeis guineensis]	10	-0.02	-0.2	-0.22	0.11	-0.2	-0.02	-0.09	-0.28	-0.2	-0.22	-0.09	-0.25	4.41641e+08	5.8031e+08	6.49784e+08	4.86678e+08	3.53566e+08	4.8778e+08	5.97424e+08	7.54549e+08	4.3611e+08	3.99424e+08	4.80057e+08	5.39981e+08	6.39149e+08	4.25807e+08	3.89088e+08	3.34585e+08	6.60446e+08	7.68647e+08	6.15852e+08	4.64407e+08	3.82514e+08	6.36092e+08	6.85408e+08	6.59811e+08	4.93542e+08	2.52762e+08	8.84086e+08	7.84624e+08	5.53507e+08	4.61679e+08	7.8943e+08	5.81712e+08	6.41292e+08	7.28848e+08	3.17506e+08
743862524	PREDICTED: beta-glucosidase 12-like isoform X1 [OS=Elaeis guineensis]		0.2	1.45	1.35	0.31	0.2	-0.1	1.6	1.45	1	1.35	1.68	0.94	1.45293e+06	73923			521101	4.7842e+06		4.16903e+06	1.89264e+06	7.14784e+06	9.68999e+06		2.82407e+06	2.05543e+06	5.60792e+06		9.45595e+06	1.08859e+07	5.56069e+06	3.88838e+06	8.88757e+06	7.06577e+06	1.2926e+07	1.09346e+07	7.07718e+06		4.71007e+06	1.15976e+07	1.2316e+07	9.99954e+06	1.20685e+07	4.61473e+06	3.90695e+06	5.83907e+06	52517.2
743858996	PREDICTED: glucose-1-phosphate adenylyltransferase small subunit, chloroplastic/amyloplastic [OS=Elaeis guineensis]		-0.87	1.74		0.3		-2.03		3.17	0.32								61609.8			2.35594e+06		8.35685e+06	3.29942e+06																						2.19851e+06
743800901	PREDICTED: 1,4-alpha-glucan-branching enzyme 3, chloroplastic/amyloplastic isoform X1 [OS=Elaeis guineensis]	7	-0.21	-1.15	-0.62	-0.21	-0.01	-1.52	-1.15	0.37	-2.16	-0.96	1.31	-0.62			3.61097e+07	8.61419e+06	1.00507e+06			3.88105e+07	1.60959e+07	1.18282e+07	1.04133e+07		3.12758e+07	1.2375e+07	7.24478e+06																5.25758e+06
743771373	PREDICTED: soluble starch synthase 1, chloroplastic/amyloplastic isoform X1 [OS=Elaeis guineensis]	3	1.32	0.64	0.6	0.04	3.92	1.32	0.64	5.4	-1.09	0.6	1.41	-3.14									620892			906170																				1.3063e+06			1.38502e+06
743854175	PREDICTED: granule-bound starch synthase 1, chloroplastic/amyloplastic-like [OS=Elaeis guineensis]	16	0.18	-0.4	-0.67	0.18	-0.27	0.4	-0.4	-1.47	-0.2	-0.61	-1.29	-0.67	1.10763e+08	1.24456e+08	1.341e+08	2.37173e+07	1.17186e+08	1.74498e+08	9.75724e+07	1.78339e+08	3.50124e+07	5.34386e+07	1.46376e+08	9.57347e+07	1.10387e+08	1.74615e+07	2.75544e+07		7.97017e+07	1.02922e+08	5.92644e+07	7.75757e+07	5.85513e+07	8.80128e+07	1.01642e+08	6.4411e+07	7.64367e+07		4.5223e+07	9.51115e+07	5.91823e+07	7.8098e+07	4.12998e+07	6.42072e+07	6.30886e+07	7.863e+07	6.37813e+07
743774087	PREDICTED: sucrose synthase 1-like [OS=Elaeis guineensis]	3	0.53	0.96	0.43	0.7	0.53	-0.04	1.11	0.96	0.43	0.42	0.43	0.56	1.72651e+06	2.7211e+07	4.86824e+06	2.52144e+07	1.74812e+07	2.23069e+07	3.09602e+07	7.92443e+06	2.40987e+07	2.24387e+07	3.98173e+07	1.76901e+07	9.73476e+06	3.56972e+07	2.02092e+07		1.46614e+07	4.62776e+07	1.11344e+07	1.89736e+07	4.22939e+07	1.93554e+07	3.79826e+07	2.21049e+07	1.84234e+07		1.95007e+07	3.71547e+07	2.98895e+07	2.21745e+07	3.19366e+07	3.29629e+07	1.51173e+07	1.74135e+07	3.92753e+07
743773258	PREDICTED: 4-alpha-glucanotransferase DPE1, chloroplastic/amyloplastic-like [OS=Elaeis guineensis]	3	0.01	-0.53	-0.69	0.01	0.27	0	-0.53	-0.57	-0.51	-0.61	-0.95	-0.69	3.4424e+07	2.27621e+07	1.47088e+07	3.15952e+07	6.56913e+07	5.16892e+07	3.81608e+07	1.6952e+07	2.76494e+07	2.79875e+07	4.64474e+07	1.97638e+07	1.00242e+07	3.2288e+07	2.40273e+07		8.18441e+07	5.88114e+07	8.52708e+07	7.84025e+06	7.77206e+07	1.00039e+08	5.97559e+07	1.05448e+08	7.9217e+06		4.41886e+07	4.81907e+07	1.23186e+08	1.1896e+07	1.96954e+07	5.79744e+07	5.70447e+07	3.72288e+07	3.5911e+07
743860582	PREDICTED: alpha-amylase isozyme 3D-like [OS=Elaeis guineensis]		0.11	0.43	0.13	0.11	0.2	-0.01	0.43	0.54	0.07	0.25	0.13	-0.06	8.07701e+07	6.90863e+07	1.58323e+09	7.07182e+07	8.51801e+07	5.17792e+07	6.26734e+07	1.44735e+09	5.55946e+07	3.15355e+07	7.8541e+07	8.50801e+07	1.47253e+09	5.38603e+07	4.42622e+07	9.32427e+07	5.69033e+07	8.4834e+07	8.30907e+07	3.7387e+07	6.6834e+07	5.60057e+07	9.02197e+07	8.82661e+07	8.53045e+07		5.95213e+07	8.88493e+07	6.79141e+07	6.7233e+07	2.57787e+08	8.42543e+07	5.7172e+07	7.4123e+07	1.13847e+08
743850338	PREDICTED: sucrose synthase 1 [OS=Elaeis guineensis]	15	0.12	1.39	1.32	0.18	0.12	-0.04	2.01	1.39	1.19	1.59	1.31	1.32	6.96066e+06	1.02855e+07	6.42414e+06	1.29419e+07	2.04257e+06	1.68025e+07	1.17539e+07	7.72959e+06	6.45015e+06	4.7033e+06	1.09555e+07	1.12663e+07	6.84642e+06	1.01013e+07	3.42442e+06			1.13218e+07	2.88052e+06	502831	9.18053e+06	7.10367e+06	1.02525e+07	4.13941e+06	273511		7.57416e+06	9.54026e+06	3.68505e+06	391610	1.53602e+06	6.73206e+06		74235.4	227367
743808352	PREDICTED: probable sucrose-phosphate synthase 1 [OS=Elaeis guineensis]	8	0.54	-0.2	-0.62	0.67	-0.62	0.54	0.26	-1.17	-0.2	-0.62	-0.76	0.01	23390.7	1.09217e+07	1.05197e+06	856325	1.29182e+07	76282.4	1.59691e+07	2.7095e+06	931640	5.83026e+06		6.03732e+06		1.64751e+06	2.19842e+06		4.90363e+06	1.203e+07	7.49615e+06		1.09338e+07	1.56767e+07	8.76081e+06	1.16725e+07			4.02761e+06	1.5744e+07	1.9018e+07	1.19388e+06	478953	64561.2	4.76342e+06	274300	458479
743766192	PREDICTED: probable sucrose-phosphate synthase 1 [OS=Elaeis guineensis]	2	0.66	0.3	-0.08	0.54	1.11	0.66	0.3	0.31	-0.09	-0.01	-0.08	-0.4	3.57567e+06	2.45357e+07	3.74461e+06	3.61586e+06	1.24878e+07	6.94646e+06	1.62476e+07	8.7374e+06	572987	3.99971e+06	4.29626e+06	1.07789e+07	4687.68	4.41135e+06	9.33852e+06	3.50035e+07	1.12155e+07	1.60954e+06	5.36124e+06	1.60675e+06	2.3226e+07	7.88761e+06	2.70109e+06	5.56753e+06	3.78976e+06	2.62997e+07	1.30405e+07	1.6043e+06	1.38868e+06	1.04659e+06	1.49784e+07	1.27102e+07	1.54709e+07	3.16593e+06	1.79941e+07
743767620	PREDICTED: probable alpha,alpha-trehalose-phosphate synthase [UDP-forming] 9 [OS=Elaeis guineensis]	2	-6.64	-6.64		-6.64	-6.64	-6.64	-6.64	-6.64	-6.64																					127697	211449				117989	97956					226461
XP_008795846.1	PREDICTED: probable sucrose-phosphate synthase 1 [OS=Phoenix dactylifera]		0.92	-0.56	-1.2	-0.15	0.92	1.48	-0.56	-0.62	0.32	-1.1	-1.58	-1.2	2.13819e+07		4.48675e+06	2.08686e+07	498260	1.57765e+07	1.13169e+07	1.38187e+06	2.18423e+07		8.53946e+06	1.22556e+07	5.87554e+06												2.08158e+06		1.15131e+07	4.56286e+06
743845820	PREDICTED: 4-alpha-glucanotransferase DPE2 [OS=Elaeis guineensis]	14	-0.33	-1.71	-1.33	-0.76	-0.33	0.09	-1.73	-0.91	-1.71	-0.88	-1.33	-1.95	2.28386e+06	4.50693e+06	172562	141124	1.06284e+07	3.50147e+06	4.06282e+06	1.92827e+06	53514.1	4.34719e+06	3.86187e+06	121130	1.32933e+06	1.94699e+06	3.59042e+06		3.87576e+07	1.84737e+07	1.15489e+07	5.137e+06	2.14508e+07	4.73482e+07	1.78929e+07	1.24902e+07	4.61788e+06		1.08701e+06	1.57749e+07	8.9333e+06	6.1293e+06	4.2612e+06	8.49747e+06	3.30816e+07	4.20855e+07	204488
743840498	PREDICTED: sucrose synthase 2-like [OS=Elaeis guineensis]	13	0.07	0.91	0.69	-0.05	0.11	0.07	1.11	0.91	0.83	1.02	0.64	0.69	9.50829e+08	1.62867e+09	1.48176e+08	3.14945e+08	3.10151e+08	9.23369e+08	1.68787e+09	1.88128e+08	2.72871e+08	2.25065e+08	7.73432e+08	1.61575e+09	1.6245e+08	3.76794e+08	3.14175e+08	3.48798e+08	9.75246e+08	1.51292e+09	5.92111e+08	3.63371e+08	6.83116e+08	8.87329e+08	1.5279e+09	6.12117e+08	4.33653e+08	2.4011e+08	6.65065e+08	1.5504e+09	5.60475e+08	3.72506e+08	1.91895e+09	8.66225e+08	9.201e+08	8.1409e+08	1.10816e+09
743775075	PREDICTED: sucrose-phosphatase 2-like isoform X1 [OS=Elaeis guineensis]	3	0.21	-0.13	-0.4	0.17	0.21	0.68	-0.13	-0.05	-0.62	-0.4	-0.29	-1.14	8.04267e+06	3.68023e+06		3.70649e+06	7.5613e+06	1.16092e+07	5.12835e+06	9.72786e+06	3.94463e+06	6.52748e+06	5.97383e+06	5.82854e+06	6.2288e+06	1.66415e+06	1.44854e+06			4.09702e+06		4.77801e+06	2.49459e+06		1.12417e+06	2.0227e+06	6.11401e+06		4.46724e+06	1.64624e+06	2.01968e+06		1.84293e+07	4.13889e+06	8.15502e+06	3.58049e+06	9.65471e+06
XP_008781699.1	PREDICTED: glucan endo-1,3-beta-glucosidase 6-like [OS=Phoenix dactylifera]
743856111	PREDICTED: sucrose-phosphatase 2-like [OS=Elaeis guineensis]		0.22	-0.44	-0.94	0.22	0.19	0.26	-0.34	-0.9	-0.44	-0.63	-0.94	-0.95	1.78357e+08	8.05726e+07	1.24792e+07	3.58361e+07	6.90902e+07	2.50243e+08	1.53422e+08	3.63144e+07	9.86325e+06	4.16415e+07	1.90019e+08	8.20472e+07	2.00718e+07	5.50828e+07	5.58473e+07	1.31084e+08	1.3338e+08	9.70483e+07	1.49664e+08	1.23366e+08	8.46168e+07	1.15e+08	1.3479e+08	1.10854e+08	1.75165e+08		1.00361e+08	1.29944e+08	1.31998e+08	1.58009e+08	1.94534e+08	2.83116e+08	2.23172e+08	1.95588e+08	2.10843e+08
743755545	PREDICTED: DEAD-box ATP-dependent RNA helicase 56-like [OS=Elaeis guineensis]	1	6.64	6.64	4.39	6.64		6.64	6.64	6.64	6.64	4.39	6.64	2.26
743784942	PREDICTED: nuclear cap-binding protein subunit 1 [OS=Elaeis guineensis]	5	2.25	1.19	-0.69	1.34	3.68	2.25	1.19	1.13	1.77	-0.16	-2.47	-0.69			32706.1			47322.6									60579			68300.3			65090.7	87144.6	71724.8	70454.5
743858863	PREDICTED: RNA-binding protein 8A-like isoform X1 [OS=Elaeis guineensis]		-0.23	0.4	0.67	-0.18	-0.39	-0.23	0.21	0.4	0.49	0.43	0.81	0.67	2.44101e+07			2.69229e+07	3.30199e+06	2.70656e+07	4.72306e+07	2.34665e+07	2.1783e+07		1.35726e+07			2.29469e+07	3.63714e+07		1.45929e+07	1.46057e+07	1.28204e+07	1.31199e+07	1.36766e+07	1.32478e+07	1.23812e+07	1.17374e+07	8.69032e+06		1.64208e+07	1.16183e+07	1.3292e+07	1.24993e+07	3.07394e+07	1.54402e+07	2.0059e+07	2.11303e+07	2.29426e+07
743821105	PREDICTED: RNA-binding protein 8A-like [OS=Elaeis guineensis]	10	0.42	-2.04	-2.35	-0.02	0.87	0.42	-2.28	-0.47	-2.04	-2.35	-1.03	-2.49	4.01219e+07	4.51443e+07	5.68117e+07	4.9451e+07	1.21696e+06	1.48662e+07	5.16406e+07	3.08604e+07	6.35426e+07	9.06629e+07	2.21786e+07	5.15373e+07	6.41055e+07	3.6584e+07	5.21109e+07		3.22294e+07	3.21989e+06	2.28382e+06	1.10587e+08		2.11261e+07	3.3949e+06	1.44422e+07	1.08271e+08		2.07458e+07	4.35851e+06	4.90674e+07	6.62542e+07	1.36014e+08	2.21254e+07	4.08247e+07	6.69299e+07	1.98335e+07
743787271	PREDICTED: THO complex subunit 4A-like [OS=Elaeis guineensis]	5	0.18	0.95	0.66	-0.02	0.75	0.18	1.19	0.38	0.95	1.16	-0.05	0.66	2.644e+06	1.04828e+06	1.0001e+06	3.49634e+06	6.78703e+06	4.05466e+06	2.55541e+06	3.03385e+06	1.49303e+06	3.34456e+06	9.17701e+06	2.84043e+06	2.29144e+06	3.03102e+06	766099		6.02781e+06	2.7554e+07	1.90529e+07	1.15477e+07	6.46318e+06	9.2345e+06	3.02819e+07	1.76085e+07	1.46927e+07		3.28711e+06	3.23432e+07	1.64923e+07	1.22211e+07	2.49683e+07	1.31941e+07	1.40162e+07	1.36434e+07	3.22924e+07
743841958	PREDICTED: THO complex subunit 4A-like [OS=Elaeis guineensis]	14	-0.42	1.75	1.9	-0.58	-0.42	0.87	1.44	3.38	1.75	1.9	2.07	1.2		170412		2.15653e+06		88341.3			132200						745832		1.34056e+06	1.00971e+06	1.89439e+06		1.42391e+06	1.67156e+06	1.11e+06	83770.5	606767		119910		2.04589e+06		1.46437e+06	128380	204417	239459	2.43159e+06
743763575	PREDICTED: U6 snRNA-associated Sm-like protein LSm3 isoform X1 [OS=Elaeis guineensis]	2	-0.21	0.4	0.67	-0.01	-0.61	-0.21	0.4	0.3	0.49	0.47	1	0.67	8.78005e+06	8.24034e+06	1.52042e+07	1.37897e+07	1.23426e+07	1.2535e+07	9.05173e+06	1.76259e+07	1.06806e+07	1.13885e+07	7.71228e+06	8.02304e+06	9.17481e+06	1.07465e+07	8.1411e+06		2.05861e+07	4.17467e+07	2.99249e+07	9.29211e+07	2.67548e+07	2.5054e+07	3.8472e+07	3.44902e+07	1.04097e+08		2.30698e+07	4.15662e+07	3.55737e+07	8.69777e+07	1.6214e+07	1.51634e+07	1.31569e+07	2.48261e+07	1.09843e+07
743836870	PREDICTED: NHP2-like protein 1 [OS=Elaeis guineensis]	13	0.28	-0.13	-0.44	0.28	0.1	0.71	0.52	-0.5	-0.13	0.22	-0.44	-0.76	1.06164e+07	6.64046e+06	3.03393e+06	1.40921e+06	8.96106e+06	9.44804e+06	4.6863e+06	1.41213e+07	5.63644e+06	4.82183e+06	1.0807e+07	4.58094e+06	2.71578e+06	864150	643472		6.94334e+06	5.7527e+06	6.97074e+06	1.13606e+07	7.3011e+06	9.13048e+06	7.40822e+06	4.45827e+06	1.17589e+07		6.08729e+06	8.92046e+06	7.66244e+06	1.26566e+07	1.09263e+07	6.08023e+06	4.10921e+06	5.11776e+06	1.24376e+07
743814517	PREDICTED: stromal 70 kDa heat shock-related protein, chloroplastic [OS=Elaeis guineensis]	9	0.04	-0.54	-0.53	0.07	-0.05	0.04	-0.46	-0.69	-0.54	-0.53	-0.57	-0.53	2.63619e+09	1.86316e+09	2.097e+09	2.61547e+09	1.87519e+09	2.89169e+09	1.921e+09	2.29352e+09	2.50199e+09	2.45887e+09	2.24397e+09	1.87518e+09	2.03099e+09	2.67767e+09	2.86582e+09	4.52501e+08	1.8778e+09	1.93758e+09	2.01259e+09	4.17739e+09	1.66236e+09	1.79847e+09	1.91053e+09	2.05706e+09	4.10127e+09	6.16726e+08	1.7124e+09	1.87204e+09	1.79353e+09	4.24968e+09	3.50228e+09	2.84013e+09	2.36056e+09	2.49959e+09	2.6225e+09
743841867	PREDICTED: heat shock cognate 70 kDa protein 2-like [OS=Elaeis guineensis]	14	0.83	0.63	0.24	1	0.83	0.29	0.63	0.87	0.3	-0.22	0.25	0.24	7.51037e+06	1.73197e+07	1.52612e+07	4.40058e+06	1.17667e+07	8.51907e+06	1.42113e+07	8.09953e+06	7.0171e+06	4.75751e+06	1.39464e+07	1.60943e+07	1.01718e+07	2.89156e+06	1.07116e+07		1.46799e+07	1.66048e+07	1.00804e+07	2.64631e+06	7.53202e+06	8.20718e+06	9.7641e+06	1.03801e+07	2.17474e+06		1.12778e+06	7.91909e+06	1.27969e+07	3.6323e+06	3.7216e+07	2.74437e+07	1.37276e+07	3.02201e+07	3.36984e+07
XP_008799965.1	PREDICTED: stromal 70 kDa heat shock-related protein, chloroplastic [OS=Phoenix dactylifera]		0.39	0.97	0.54	0.22	0.7	0.39	1.01	0.97	0.88	0.87	0.45	0.54																		1.3334e+06	743148	980190	1.69801e+06	945122	1.14624e+06	613351						1.07352e+06			2.23529e+06
743841902	PREDICTED: probable mediator of RNA polymerase II transcription subunit 37c [OS=Elaeis guineensis]	14	0.22	-0.82	-1.55	0.22	0.31	0.08	-1.23	-0.76	-0.82	-1.7	-1.55	-0.71	7.11766e+07	2.48958e+07	4.04715e+07	5.70906e+07	9.21562e+07	3.21131e+07	4.51566e+07	4.90404e+07	2.57572e+07	8.32655e+07	2.58908e+07	2.16848e+07	5.87682e+07	8.39967e+07	1.42621e+08		5.3479e+07	7.14804e+07	7.28825e+07	8.55157e+07	7.06705e+07	6.18179e+07	6.60983e+07	8.182e+07	9.08099e+07	4.99457e+07	6.05744e+07	6.46692e+07	9.32857e+07	9.49839e+07	6.13624e+07	1.07348e+08	1.06735e+08	1.38256e+08	9.18546e+07
743811473	PREDICTED: heat shock 70 kDa protein-like [OS=Elaeis guineensis]	8	1.47	-2.1	1.46	1.4	1.47	2.42		-2.1			1.46		59374.5					107173											178339	668089	539827	555293								600428	768235	588748
743822557	PREDICTED: stromal 70 kDa heat shock-related protein, chloroplastic-like [OS=Elaeis guineensis]	10	0.24	-0.28	-0.56	0.24	0.24	0.1	0.19	-0.43	-0.28	-0.32	-0.61	-0.56	8.5606e+07	9.54486e+07	1.3169e+08	6.23685e+07	5.2283e+07	1.10007e+08	1.2644e+08	1.51366e+08	5.62924e+07	8.09538e+07	3.98111e+07	9.33046e+07	1.153e+08	3.84376e+07	4.88923e+07	2.73228e+08	3.27558e+08	6.82446e+08	5.0512e+08	1.19305e+09	5.80111e+08	2.55232e+08	7.16573e+08	4.5869e+08	1.40149e+09	1.07715e+08	6.30465e+07	7.79782e+08	3.95451e+08	1.49447e+09	4.74365e+08	2.63312e+08	2.43529e+08	2.11785e+08	4.85705e+08
XP_008812036.1	PREDICTED: probable mediator of RNA polymerase II transcription subunit 37c [OS=Phoenix dactylifera]		1.99	1.7	1.28	1.99	2.38	0.5	2.27	1.51	1.7	1.77	-1.12	1.28		103491	145172	105733					70700.1						98884.2							286953			1.81699e+06		162189	440933	340054					1.69927e+06
743804908	PREDICTED: heat shock 70 kDa protein, mitochondrial-like [OS=Elaeis guineensis]	8	0.09	0.1	0.04	0.09	0	0.2	0.1	0.26	0	0.33	0.04	0.02	1.62688e+07	1.8009e+07	1.79366e+07	1.30484e+07	8.18989e+06	1.40733e+07	1.7673e+07	1.56898e+07	5.34209e+06	6.0567e+06	1.51925e+07	1.24536e+07	1.56623e+07	9.26625e+06			5.16257e+06	5.82016e+06	6.33958e+06	1.91313e+07	6.43401e+06	6.84811e+06	8.63894e+06	7.32358e+06	1.35841e+07		2.78436e+07	5.93595e+06	6.03895e+06	1.87503e+07	1.41803e+07	8.99401e+06	1.72621e+07	6.42267e+06	6.33408e+06
743859928	PREDICTED: heterogeneous nuclear ribonucleoprotein 1-like [OS=Elaeis guineensis]		0.37	1.41	1.1	0.37	0.41	0.31	1.41	1.65	1.32	1.08	1.15	1.1	4.55949e+07	1.67337e+07	1.20502e+07	8.1672e+07	5.1237e+07	3.59018e+07	1.38958e+07	8.09272e+06	7.63158e+07	5.04556e+07	2.50061e+07	2.01304e+07	1.34643e+07	6.68386e+07	4.49514e+07		8.11523e+06	1.64966e+07	1.64006e+07	3.23264e+07	2.45338e+07	3.37507e+06	1.55738e+07	1.60814e+07	2.00264e+07		1.73338e+07	2.09205e+07	1.59819e+07	1.60706e+07	1.83743e+07	2.761e+07	2.61241e+07	1.93229e+07	3.32699e+07
743810700	PREDICTED: uncharacterized protein LOC105050579 [OS=Elaeis guineensis]	8	1.06	0.88	1.28	1.06	-0.69	1.13	2.23	0.53	0.88	1.28	2.96	0.53	103455				1.40053e+06			1.93114e+06	201605	439016									693235												1.25991e+06	755049	618648	348801
XP_008782587.1	PREDICTED: U2 small nuclear ribonucleoprotein B'' [OS=Phoenix dactylifera]			6.64	6.64				6.64	6.64	6.64	6.64	6.64	6.64
743850243	PREDICTED: splicing factor 3B subunit 3-like [OS=Elaeis guineensis]	15	-0.52	-0.12	0.53	-0.12	-0.52	-0.76	0.16	-0.12	-0.57	0.78	0.53	0.08	4.47098e+06									9.26393e+06	5.30981e+06		8.47875e+06	2.41208e+06			4.03549e+06	1.36806e+06		1.72843e+06	2.99764e+06								2.20284e+06			2.04088e+06	1.91405e+06
XP_008807170.1	PREDICTED: splicing factor 3B subunit 1 [OS=Phoenix dactylifera]		0.41	0.44	0.19	0.05	0.56	0.41	-0.01	0.72	0.44	0.12	0.21	0.19	2.888e+06	186149		99431.1	774275	3.30567e+06	1.43357e+06		1.67892e+06	3.09076e+06	51307			96681.5			191000	1.38221e+06	474982		396504	512362	359135	1.22633e+06			163515	1.34497e+06	508829		242121	219012	309521	190717	211784
743822427	PREDICTED: probable splicing factor 3A subunit 1 [OS=Elaeis guineensis]	10	0.43	0.75	1.74	-0.14	0.43	0.51	0.75	0.68	1.73	2.17	1.74	1.07	2.26327e+06	3.84183e+06		2.24435e+06	1.33606e+07					3.89542e+06		908125	2.85767e+06	956318	1.83319e+06			3.22373e+06	2.6509e+06						1.81789e+06		1.6119e+06			2.73871e+06					1.70338e+06
743880835	PREDICTED: U2 small nuclear ribonucleoprotein A' [OS=Elaeis guineensis]		0.15	0.77	0.6	0.01	0.41	0.15	0.5	0.95	0.77	0.6	0.83	0.38	2.01702e+07	1.45947e+07	1.11736e+07	3.30954e+07	3.61451e+07	2.81144e+07	1.42205e+07	2.40828e+07	3.06124e+07	1.73409e+07	7.4967e+06	1.0209e+07	1.27724e+07	2.63972e+07	1.77416e+07		2.36314e+07	4.53877e+07	2.75495e+07	3.92555e+07	3.91538e+07	3.62999e+07	5.25776e+07	2.58744e+07	5.01762e+07		1.72579e+07	6.54514e+07	3.01162e+07	5.26931e+07	2.08573e+07	5.85768e+07	3.70755e+07	1.58481e+07	4.60515e+07
743863510	PREDICTED: peptidyl-prolyl cis-trans isomerase CYP18-2 [OS=Elaeis guineensis]		-0.03	0.24	0.28	-0.03	-0.27	0.35	0.24	0.2	0.44	0.28	0.58	0.14	6.60735e+06	7.61918e+06		7.96273e+06	876930	5.71433e+06	3.14578e+06	3.96483e+06	5.16734e+06	3.20435e+06	2.23844e+06	4.04331e+06	4.33513e+06	7.28189e+06	4.97309e+06			4.26759e+06	3.87711e+06	3.07173e+06	4.47614e+06		4.96417e+06	4.19577e+06	2.56474e+06		7.42864e+06	6.69043e+06	4.15515e+06		2.55819e+06	4.81004e+06	4.27453e+06	5.20679e+06	4.6805e+06
743862442	PREDICTED: UBP1-associated protein 2C-like [OS=Elaeis guineensis]		0.21	0.11	0.13	0.21	0.37	-0.07	0.07	0.3	0.11	-0.13	0.17	0.13	7.54144e+06	5.45179e+06	1.62705e+06	1.86423e+07	2.56378e+07	9.60464e+06	6.61967e+06	9.79639e+06	1.33254e+07	3.82592e+06	1.25987e+07	1.10431e+07	637469	1.9503e+07	5.62225e+06		7.02299e+06	1.91106e+07	1.16276e+07	1.91797e+07	5.865e+06	1.06036e+07	2.19006e+07	1.37683e+07	1.00957e+07	6.11338e+07	1.17789e+07	8.61505e+06	1.15641e+07	4.35842e+06	1.219e+07	76290.1	30355.3	5.22859e+06	2.57802e+06
743834616	PREDICTED: coiled-coil domain-containing protein 12 [OS=Elaeis guineensis]	12	0.16	-1.49	-1.57	-0.11	0.71	0.16	-0.03	-1.49	-1.63	0	-1.66	-1.57	1.23578e+07	7.4113e+06		1.20758e+07	791733		1.39646e+07	1.24894e+06	1.51606e+07	1.3963e+07	1.60098e+07	1.22973e+07	437008	1.3905e+07	1.63003e+06		2.02446e+06	5.81029e+06	9.30184e+06	8.84955e+06	4.59587e+06	3.17757e+06	4.70413e+06	1.06918e+07	5.63651e+06		5.09864e+06	3.54099e+06	9.93655e+06	7.77934e+06	8.8294e+06	3.0597e+07	6.81865e+07	4.03547e+06	6.01235e+06
743801020	PREDICTED: UBP1-associated protein 2B-like isoform X1 [OS=Elaeis guineensis]	7	0.2	0.29	0.25	0.14	0.2	0.97	0.29	1.09	0.06	0.25	0.89	-0.05	8.12304e+06	76320.8	382969	197481	839351	2.04996e+06	2.89121e+06	735548	2.19685e+06	4.26316e+06	316836	4.02609e+06	475373	3.42337e+06	3.23035e+06		921832	1.24949e+06	1.16203e+06	2.08801e+07	7.98639e+06	1.16593e+06	2.25082e+06	5.74507e+06	5.50532e+06		1.52167e+06	7.36846e+06	8.20911e+06	6.58554e+06	9.59174e+06	8.16323e+06	6.02126e+06	8.20512e+06	7.38191e+06
743786093	PREDICTED: peptidyl-prolyl cis-trans isomerase CYP22 [OS=Elaeis guineensis]	5	0.64	0.66	0.29	0.64	0.85	0.3	0.66	1.08	0.59	0.18	0.45	0.29	1.68132e+07	9.82237e+06	3.77626e+06	1.42783e+07	1.1781e+06	2.45702e+07	1.29061e+07	3.96525e+06	1.34547e+07	8.16007e+06	5.20443e+07	1.54134e+07	4.35833e+06	1.08174e+07	5.98997e+06		1.11044e+07	2.15655e+07	1.78799e+07	1.74842e+07	1.46621e+07	1.64575e+07	1.60594e+07	2.20095e+07	1.94404e+07		1.13894e+07	1.91138e+07	1.40783e+07	1.23373e+07	7.17205e+06	1.13906e+07	7.43858e+06	1.17319e+07	9.68177e+06
743797048	PREDICTED: UBP1-associated protein 2C-like [OS=Elaeis guineensis]	6	-0.11	0.44	0.61	-0.11	-0.26	-0.05	0.35	0.44	0.52	0.48	0.79	0.61	1.03993e+08	6.55524e+07	2.91458e+07	7.85565e+07	1.01339e+08	1.33769e+08	1.07413e+08	4.4528e+07	7.96029e+07	5.73783e+07	1.53205e+08	4.49951e+07	2.69998e+07	6.81743e+07	7.46379e+07	5.96519e+07	9.92499e+07	1.12689e+08	9.68583e+07	1.74136e+08	1.18268e+08	8.26238e+07	1.054e+08	1.18301e+08	1.69339e+08	4.58857e+07	8.89871e+07	9.81524e+07	9.47939e+07	1.67202e+08	1.06011e+08	1.33763e+08	1.48633e+08	9.85782e+07	9.6336e+07
XP_008785986.1	PREDICTED: glycine-rich RNA-binding protein 10-like [OS=Phoenix dactylifera]
743759670	PREDICTED: glycine-rich RNA-binding protein RZ1C isoform X1 [OS=Elaeis guineensis]	1	0.92	3.16	2.24	0.92	2.76	0.57	3.16	5.31	2.77	2.14	2.37	2.24	3.88574e+06	5.12636e+06	1.03272e+06	2.29374e+06	1.43428e+06	11702.7	241919		138176	3.46885e+06	2.27307e+06	5.50924e+06	5.3665e+06	244423	4.8806e+06		9.78315e+06	2.00258e+06	6.03377e+06	1.73886e+06	9695.4	5.27703e+06		1.2517e+07	7.9101e+06	3.66034e+07	136885	1.21886e+07	3.73685e+06	8.41798e+06	9.50346e+06	3.8411e+06	3.64155e+06	1.08612e+06	3.71299e+06
XP_010929010.2	PREDICTED: small nuclear ribonucleoprotein Sm D1 isoform X1 [OS=Elaeis guineensis]	8	-0.33	0.48	0.81	-0.25	-0.41	-0.33	0.48	0.15	0.93	0.81	0.63	1.09	5.95104e+06	1.59859e+06	5.99423e+06	6.03556e+06	7.9493e+06	5.66408e+06	5.97624e+06	7.72857e+06	7.93472e+06	2.34782e+06	6.72311e+06	5.23687e+06	6.13111e+06	7.51101e+06	5.97715e+06		3.95028e+06	7.65559e+06	3.14817e+06	3.73921e+06	2.4771e+06	7.15094e+06	7.35519e+06	2.57276e+06		3.47868e+07	6.67485e+06	3.45484e+06	3.62746e+06	3.31954e+06	6.23567e+06	2.88861e+06		912296	1.79713e+07
XP_008778914.1	PREDICTED: LOW QUALITY PROTEIN: small nuclear ribonucleoprotein-associated protein B-like [OS=Phoenix dactylifera]		0.23	0.13	-0.12	0.23	-0.11	0.37	0.13	-0.02	0.27	-0.12	0.14	-0.2	3.78642e+06	7.08472e+06	1.182e+07	5.01543e+06	4.11482e+06	6.25776e+06	6.01687e+06	1.60702e+07	4.86031e+06	4.4788e+06	4.47769e+06	4.8852e+06	1.0038e+07	5.15043e+06	4.90067e+06		3.38198e+06	3.82496e+06	1.22047e+06	4.53324e+06	3.01401e+06	3.44376e+06	3.27302e+06	1.24506e+06	4.22199e+06			3.14017e+06	1.3606e+06	3.07009e+06	4.07845e+06	1.58499e+06	1.90456e+06		1.69543e+06
743782115	PREDICTED: U2 small nuclear ribonucleoprotein B''-like [OS=Elaeis guineensis]	5	-0.02	-0.09	0.11	-0.27	0.26	-0.02	-0.42	4.7	-0.09	-0.07	4.3	0.11		3.00142e+06	1.95818e+06	4.90581e+06	2.33524e+06		3.96355e+06	6.53773e+06	3.92329e+06	2.38696e+06	5.43079e+06	2.69537e+06	2.06808e+06	3.84954e+06	2.11685e+06		1.60487e+06	2.65174e+06	1.69212e+06	2.81556e+06	1.21187e+06	1.27592e+06	2.47979e+06	1.14174e+06	2.25125e+06		1.25674e+06	1.88295e+06	1.3343e+06	2.02269e+06	2.58606e+06	2.36851e+06	1.60815e+06	2.19242e+06	1.37069e+06
743776455	PREDICTED: pre-mRNA-processing protein 40A isoform X1 [OS=Elaeis guineensis]	4	0.46	2.02	1.79	0.23	0.46	1.39	2.02	1.01	4.22	1.79	0.72	2.84	1.34214e+06			1.23848e+06	1.53188e+06								704507	1.09075e+06			2.00473e+06		1.94721e+06			2.63591e+06										2.03529e+06	1.19478e+06
743765757	PREDICTED: U1 small nuclear ribonucleoprotein C-like [OS=Elaeis guineensis]	2	-0.46	-0.27	-0.76	-0.46	-0.49	0.62	-0.16	-1.19	-0.27	0.17	-0.76	-1.08		100224		679688	1.07559e+06		233615		168118	194255	4.31653e+06	121947			179687		2.11237e+07	1.3249e+07	3.52659e+06	3.67392e+07	6.12146e+06	1.91086e+07	6.17448e+06	3.93423e+06	2.24952e+07			6.59824e+06	3.63252e+06	2.18665e+07		3.01938e+06	518070	3.20768e+06
743768694	PREDICTED: probable pre-mRNA-splicing factor ATP-dependent RNA helicase [OS=Elaeis guineensis]	2	0.06	0.66	1.04	-1.9	0.06	0.51	0.66	0.62	0.77	2.57	1.04	0.79	125023	267638			734880	738649	242735	107800	107976	452435	1.52377e+06	426813	105563														968333
743807308	PREDICTED: heterogeneous nuclear ribonucleoprotein 1-like [OS=Elaeis guineensis]	8	0.2	1.11	0.63	0.8	0.2	0.14	1.11	1.11	0.68	0.19	0.76	0.63	1.12605e+07	509717	2.65176e+07	4.07166e+06	1.14642e+07	1.8947e+06	4.31525e+06	4.88747e+06	1.34314e+07	8.26368e+06	6.23654e+06	739910	2.09884e+07	2.74465e+06	2.0986e+06	1.14739e+08	1.00403e+06	1.17624e+07	1.13083e+07	4.9484e+07	6.7778e+06	1.62398e+06	1.34885e+07	1.01809e+07	7.18696e+07	2.2557e+07	234403	7.95349e+06	4.5474e+06	3.26055e+07	1.75833e+07	7.06941e+06	1.43708e+06	7.55748e+06	3.38945e+06
743803569	PREDICTED: DNA-damage-repair/toleration protein DRT111, chloroplastic-like [OS=Elaeis guineensis]	7
379061692	RBP42 [OS=Elaeis guineensis]	1	0.49	1.01	0.96	0.49	0.29	0.51	1.01	2.3	0.09	0.96	1.59	-0.42	7.68872e+06	8.0949e+06	1.82792e+06	1.67813e+06	8.63663e+06	7.41295e+06	6.12623e+06	3.8736e+06	709338	2.50735e+06	9.96884e+06	7.90649e+06			6.32485e+06		4.50226e+06	6.30406e+06	6.02359e+06	1.54406e+07	1.17164e+07		1.35318e+07	7.08607e+06	7.03706e+06		7.94854e+06	8.31359e+06	1.15036e+07	2.01514e+07	7.81395e+06	8.42702e+06	5.66681e+06	1.02157e+07	7.5672e+06
743763515	PREDICTED: glycine-rich RNA-binding protein RZ1A-like [OS=Elaeis guineensis]	2	0.79	2.23	1.15	0.93	0.79	0.55	2.21	2.23	2.4	1.15	1.35	1.06	2.71697e+06	1.63662e+06		7.36451e+06	1.89357e+07	6.65965e+06	3.22542e+06	5.51584e+06	4.33614e+06	1.21855e+07	2.48086e+06	1.18716e+06		4.86687e+06	1.59154e+07		2.57818e+06		1.30866e+06	3.2022e+06	1.98052e+06	1.43501e+06	1.48037e+06	1.07682e+06	3.85526e+06			1.40306e+06		2.18596e+06	5.29647e+06		3.44655e+06	284628	392994
743761546	PREDICTED: splicing factor 3B subunit 4-like [OS=Elaeis guineensis]	1	0.96	0.89	0.34	0.96	0.98	-0.05	1.21	0.86	0.89	0.34	-0.11	0.92		3.14508e+06			2.65475e+06	2.90823e+06	1.70643e+06	1.55843e+06			9.19748e+06	5.15596e+06					2.96448e+06	5.79071e+06	5.73422e+06	7.56296e+06	1.88995e+06	3.89278e+06	7.78975e+06	4.33209e+06	2.94471e+06			3.17549e+06	6.9915e+06	4.15195e+06	9.51126e+06	2.15569e+06		3.54875e+06	2.14907e+06
XP_008805785.1	PREDICTED: DEAD-box ATP-dependent RNA helicase 20 isoform X1 [OS=Phoenix dactylifera]		1.08	1.28	0.52	1.68	0.42	1.08	1.83	1.28	0.96	0.52	1.06	0.19	2.43364e+06	226013	430197	1.96145e+06	930288	670022	551653	332233	1.70531e+06	1.31191e+06	3.96479e+06	495333	2.41334e+06	226550	78027.6		2.32976e+06	884517	1.90035e+06	3.05334e+06	810910	1.51587e+06	2.00756e+06		2.52272e+06			2.01354e+06		5.18353e+06	208741	49459.5	299506	1.26911e+06
XP_008794264.2	PREDICTED: glycine-rich RNA-binding protein blt801-like [OS=Phoenix dactylifera]		-6.64	2.31	6.64	-1.25	-6.64	-6.64	2.31	1.83	3.81	3.55	6.64	6.64	4.86916e+06	4.18559e+06		1.83208e+06	3.52222e+06	4.0627e+06	857481	1.22036e+06			1.39248e+06	1.05927e+06	857606	2.52823e+06													1.01484e+06			1.54682e+06			2.62144e+06	3.69834e+06
743810937	PREDICTED: heterogeneous nuclear ribonucleoprotein A1-like [OS=Elaeis guineensis]	8	0.34	0.77	0.52	0.25	0.51	0.34	0.88	0.77	0.53	0.58	0.52	0.35	1.07715e+08	6.26224e+07	3.64736e+07	1.52854e+08	8.58421e+07	1.00248e+08	5.99019e+07	3.63376e+07	1.78326e+08	1.45571e+08	9.07608e+07	3.81494e+07	3.3666e+07	1.65468e+08	1.26857e+08		2.91267e+07	6.2435e+07	6.89009e+07	1.08255e+08	8.55648e+07	1.93271e+07	7.15655e+07	5.54e+07	1.13791e+08		4.19645e+07	6.55895e+07	4.65583e+07	1.19293e+08	6.71405e+07	7.17606e+07	7.63949e+07	8.94726e+07	5.80108e+07
743832306	PREDICTED: protein CWC15 homolog [OS=Elaeis guineensis]	12	6.64	6.64	-1.2	6.64	2.48	6.64	6.64	1.52	6.64	-1.68	-1.2	0.66								1.80444e+06
743855669	PREDICTED: splicing factor 3A subunit 2 [OS=Elaeis guineensis]		0.43	0	-0.53	0.43	1.02	0.3	0	0.2	-0.59	-0.44	-0.95	-0.53	3.94796e+06	127262				988658		3.42481e+06	179100		318574	4.16081e+06					1.58401e+07	1.276e+07	9.47288e+06		5.39064e+06	1.32758e+07	8.44014e+06	1.07903e+07			1.01515e+06	9.57917e+06	1.61337e+07		6.30494e+06	738740	3.25868e+06	1.15355e+06	3.52388e+06
XP_008777060.1	PREDICTED: DEAD-box ATP-dependent RNA helicase 14 [OS=Phoenix dactylifera]
743862926	PREDICTED: UBP1-associated protein 2A-like [OS=Elaeis guineensis]		0.04	0.41	0.13	0.04	0.11	-0.04	-0.06	0.41	0.64	-0.5	0.43	0.13	4.31496e+07	8.56209e+07	2.60569e+07	3.78426e+07	3.39021e+06		8.55833e+07	2.03031e+07	3.96544e+07	4.54609e+07	6.91433e+06	1.48863e+08	1.05109e+07	6.20903e+07	9.6741e+07		2.26485e+07	4.40117e+07	4.51661e+07	5.86064e+07	3.55671e+07	2.35276e+07	4.81941e+07	4.37793e+07	6.27082e+07		1.84515e+07	4.3744e+07	5.36609e+07	4.7718e+07	6.77363e+07	7.74442e+07	8.68801e+07	4.58758e+07	8.50209e+07
743859105	PREDICTED: heterogeneous nuclear ribonucleoprotein 1 [OS=Elaeis guineensis]		0	0.76	0.88	-0.01	0.1	0	0.76	0.81	0.52	0.88	1.17	0.83	5.97184e+06	6.54507e+06	2.09781e+06	1.04386e+07	1.01199e+07	5.98468e+06	2.19116e+07	1.02424e+07	1.99431e+07	1.95504e+07	1.46984e+07	3.40005e+07	1.53524e+06	1.12451e+07	3.19685e+07		2.16799e+07	1.09475e+07	2.48799e+07	4.00335e+07	5.38487e+06	1.22616e+07	1.89535e+07	2.91486e+07	4.36482e+07		1.24042e+07	8.40136e+06	3.36208e+07	1.87412e+07	2.24115e+07	3.60575e+07	6.38059e+06	7.29434e+06	1.76646e+07
743855432	PREDICTED: small nuclear ribonucleoprotein Sm D3-like [OS=Elaeis guineensis]	16	3.31	-0.47	-3.56	3.12	4.14	3.31	-0.47	0.42	-0.54	-3.45	-3.56	-3.89	4.36427e+06	9.60169e+06	1.25465e+07	9.14779e+06	196981	3.95469e+06	8.97564e+06	1.5048e+07	1.17492e+07	7.42353e+06	1.87688e+06	7.55094e+06	1.20183e+07	1.30721e+07	1.1818e+07		8.26704e+06	4.13765e+06	3.24771e+06	3.55364e+06	1.13596e+07	2.71208e+06	6.57655e+06	5.63877e+06	1.47289e+06		5.57544e+06	3.52916e+06	2.2593e+06	2.38708e+06	7.02723e+06	1.22471e+07	1.30757e+07	8.98012e+06	1.69739e+07
XP_010937862.2	PREDICTED: peptidyl-prolyl cis-trans isomerase E [OS=Elaeis guineensis]	1	0.08	0.23	0.16	0.08	1.09	-0.34	0.21	0.78	0.23	0.16	-0.01	0.63		125985		1.6835e+06	892901	236799	1.25801e+06	46316.6	756919	520339	762621	211071	503355		245301		1.56225e+06	1.89365e+06	1.3226e+06	3.87535e+06	4.02868e+06	4.18339e+06	3.20595e+06	3.24786e+06	5.79567e+06		326147	1.53289e+06	2.72871e+06	3.36533e+06	204535		54684.9		177464
743870012	PREDICTED: UBP1-associated protein 2B-like [OS=Elaeis guineensis]		0.05	0.26	0.21	0.05	-0.11	0.24	0.26	0.22	0.5	-0.07	0.28	0.21	4.08397e+07	1.84755e+07	5.9668e+06	2.94678e+07	2.49669e+07	3.6466e+07	2.44671e+07	6.75341e+06	1.08137e+07	2.81788e+07	4.19935e+07	1.03266e+07	1.29292e+07	1.89501e+07	2.3415e+07		2.20524e+07	2.25095e+07	1.25261e+07	2.41596e+07	1.75004e+07	3.21891e+07	2.25952e+07	9.02629e+06	1.88788e+07		1.32742e+07	9.48039e+06	1.36572e+07	1.3326e+07	9.5229e+06	1.55556e+07	1.73627e+07	1.37753e+07	4.32572e+06
743842457	PREDICTED: LOW QUALITY PROTEIN: pre-mRNA-splicing factor SYF1-like [OS=Elaeis guineensis]	14	6.64	6.64	3.02	6.64	-5.99	6.64	6.64	1.84	6.64	-1.81	6.64	3.02					49275.2	806917		841040
743872543	PREDICTED: LOW QUALITY PROTEIN: pre-mRNA-processing-splicing factor 8-like [OS=Elaeis guineensis]		0.31	0.56	-0.15	0.31	0.69	-0.07	0.56	0.98	0.02	0.61	-0.15	-0.18	771869		18893.2		2.3148e+06						3.44543e+06			618136			2.34831e+06		71006.4	1.4926e+06	2.63982e+06	2.28238e+06	1.5789e+06	130671				77076	2.54145e+06	1.09703e+06	729878	3.969e+06	4.04336e+06	1.93565e+06	4.64325e+06
743864873	PREDICTED: splicing factor 3B subunit 6-like protein [OS=Elaeis guineensis]		2.86	6.24	4.48	2.86	3.63	-0.8	6.24	6.64	4.33	4.14	5.27	4.48							62587.8								38249.4			1.46314e+06														52038.3
743829151	PREDICTED: long chain base biosynthesis protein 1b isoform X1 [OS=Elaeis guineensis]	11	1.06	-0.11	-1.08	1.06	1.34	0.99	-0.02	-0.47	-0.11	-1.05	-1.73	-1.08	2.7874e+06	4.87656e+06	62546.3	5.42792e+06	6.22999e+06	4.77822e+06	4.35665e+06		1.97255e+06	6.81847e+06	3.46282e+06	4.77985e+06	210674	4.30877e+06	2.69156e+06		9.28191e+06	7.85011e+06	6.4212e+06	2.31181e+06	2.80426e+06	6.17126e+06	8.37511e+06	5.73394e+06			3.99396e+06	8.52931e+06	3.10723e+06		2.46401e+07	2.40568e+07	1.25233e+07	1.21806e+07	3.20987e+07
743813189	PREDICTED: long chain base biosynthesis protein 2a-like [OS=Elaeis guineensis]	9
743796582	PREDICTED: neutral ceramidase-like isoform X1 [OS=Elaeis guineensis]	6	-0.32	0.29	0.26	0.24	-0.32	-0.7	0.29	1.83	0.26	-0.66	1.75	0.26	1.05773e+07		5.24065e+06		1.13498e+06			2.30541e+06		3.56463e+06	1.68085e+06	4.33071e+06	1.23366e+07	2.8731e+06	2.90808e+06												7.35552e+06					4.27116e+06	2.13003e+06	1.85485e+06	4.82477e+06
743821578	PREDICTED: 25.3 kDa vesicle transport protein isoform X1 [OS=Elaeis guineensis]	10	0.22	0.87	0.29	1.43	0.22	-0.03	1.15	0.43	0.87	-0.08	0.29	0.69	3.80465e+06	8.11556e+06	3.71343e+06	1.32995e+07	537255	1.18083e+07	1.98466e+07	3.65054e+06	1.31117e+07	3.71573e+06	2.43849e+07	1.38147e+07	2.50237e+06	1.22147e+07	2.82656e+06		259667	454798	1.46113e+06		991150	3.27336e+06	195647	1.37661e+06			2.88349e+06	1.28747e+06	1.82885e+06	2.34063e+06		210188	202309	267775	444036
743825361	PREDICTED: syntaxin-22-like [OS=Elaeis guineensis]	11	6.64	6.64	-0.45	6.64	6.64	6.64	6.64	6.64	6.64	0.27	-0.45	-0.67
743795457	PREDICTED: syntaxin-71-like isoform X1 [OS=Elaeis guineensis]	6	0.4	0.43	0.44	0.4	0.79	0.4	0.43	1.16	0.37	0.44	0.71	0.21	9.14021e+07	2.71452e+07	3.39833e+07	4.1386e+07	1.62788e+07	6.10676e+07	1.15221e+07	9.3419e+06	5.82086e+07	6.73017e+07	3.19233e+07	1.42872e+07	2.97746e+07	4.51208e+07	1.00367e+08		3.17622e+06	6.17625e+06	9.56377e+06	1.54308e+07	1.96233e+06	5.19933e+06	1.48198e+07	8.99373e+06	8.38097e+06		6.04175e+07	1.01208e+07	5.53963e+06	1.42884e+07	4.16053e+07	1.267e+07	1.74094e+07	1.27026e+07	3.27766e+07
743863506	PREDICTED: vesicle-associated membrane protein 714 [OS=Elaeis guineensis]		0.32	-0.19	-0.25	0.03	0.46	0.32	-0.19	-0.12	-0.57	-0.14	-0.25	-0.87														336597			1.84395e+06	2.36032e+06	2.32126e+06		1.49678e+06	1.92755e+06	2.46681e+06	2.14894e+06				2.63245e+06	1.48618e+06		1.36216e+06	4.07889e+06	2.4088e+06	2.87808e+06	3.99715e+06
743761157	PREDICTED: syntaxin-52-like [OS=Elaeis guineensis]	1
743883221	PREDICTED: syntaxin-132-like [OS=Elaeis guineensis]
743755456	PREDICTED: vesicle transport v-SNARE 13-like [OS=Elaeis guineensis]	1	0.62	0.74	0.24	0.62	6.64	0.33	0.43	6.64	0.74	0.08	0.24	0.44																		2.3981e+06						2.45916e+06											5.56492e+06
743805151	PREDICTED: vesicle-associated membrane protein 711-like [OS=Elaeis guineensis]	8	0.08	-0.32	-0.4	0.17	-0.2	0.08	-0.32	-0.92	-0.17	-0.4	-0.67	-0.07	2.96441e+07	5.94655e+07	1.64175e+07	1.48958e+07	3.10921e+07	5.96124e+07	5.96981e+07	4.92561e+07	1.25076e+07	1.48689e+07	5.56561e+07	4.47634e+07	1.96676e+07	1.19672e+07	2.16754e+07		3.04302e+07	2.89115e+07	3.16313e+07	1.12108e+07	1.43885e+07	3.53629e+07	2.93981e+07	2.10831e+07	8.63075e+06		2.4582e+07	3.04412e+07	2.52789e+07	1.75781e+07	4.66056e+07	3.72825e+07	1.39468e+07	6.52087e+06	1.86184e+07
743856119	PREDICTED: syntaxin-132-like isoform X1 [OS=Elaeis guineensis]		-0.24	-6.64	-6.64	-0.24	-0.21	-0.42	-6.64	-6.64	0.67	-6.64	-6.64	1.09		669037					581989					920962															397120
XP_008785824.1	PREDICTED: VAMP-like protein YKT61 [OS=Phoenix dactylifera]		0.12	3.11	1.44	0.12	1.98	-0.53	3.24	3.11	0.72	3.28	1.44	1.35	134751		113827	240079	826491		149473		188249	263193	484577			56091.1	42843.1		902756	920423	512767			1.03578e+06	2.22305e+06	1.53143e+06	4.31212e+06		794378			212760	200734	3.00494e+06	94378.8	2.75217e+06	105533
743768223	PREDICTED: syntaxin-132 [OS=Elaeis guineensis]	2	0.34	0.53	0.07	0.34	0.01	0.47	0.36	0.67	0.53	-0.07	0.65	0.07	1.74075e+06		2.57892e+06	5.57976e+06	3.89945e+06		548189				1.42058e+06	3.93921e+06	3.10837e+06	3.04576e+06			5.62519e+06		5.25659e+06		3.09323e+06	2.85753e+06		5.34931e+06			4.64038e+06			3.49187e+06	1.00729e+07		6.54366e+06	3.6608e+06	253648
743881828	PREDICTED: syntaxin-52-like [OS=Elaeis guineensis]		0.84	0.29	-0.28	0.84	0.98	0.44	0.46	0.29	0.11	-0.28	-0.12	-0.54	1.76888e+06	1.16884e+06	1.79934e+06	5.66939e+06	1.04016e+06	1.79344e+06	1.01747e+06	1.36256e+07	3.03174e+06	9.79487e+06		969448	1.82354e+06	1.06365e+06	4.44686e+06		2.57144e+06	5.64784e+06	5.32919e+06		2.5842e+06	2.71437e+06	4.55382e+06	2.81329e+06			1.81206e+06	7.48801e+06	3.49107e+06		9.19577e+06	9.97379e+06	3.59468e+06	3.70053e+06	287438
XP_008795483.1	PREDICTED: syntaxin-71-like [OS=Phoenix dactylifera]		6.64	6.64	1.54	6.64	6.64	6.64	6.64	6.64	6.64	1.16	2.94	1.54
743763565	PREDICTED: VAMP-like protein YKT61 [OS=Elaeis guineensis]	2	0.18	0.61	0.69	0.19	0.18	-0.07	0.19	0.75	0.61	0.13	0.75	0.69	495534	304640	49176.2	3.50566e+06	1.09503e+07	4.58088e+06	2.97989e+06	6.26882e+06	3.55473e+06	4.87348e+06	7.53599e+06	3.30868e+06	3.71982e+06	5.01241e+06	4.36572e+06		5.04963e+06	2.04966e+07	5.8772e+06	3.80685e+06	6.98824e+06	1.06812e+07	1.67697e+07	5.30469e+06	8.52284e+06		204272	1.46097e+07	7.25056e+06	1.23083e+07	3.02131e+07	1.25432e+07	1.40033e+07	1.23082e+07	1.24581e+07
743880559	PREDICTED: alpha-humulene synthase-like [OS=Elaeis guineensis]		1.11	2.71	1.39	1.2	0.97	1.11	2.75	2.71	2.48	1.39	2.27	0.23	290878	277566		182124	1.60673e+06	403243		2.15452e+06	1.16988e+06	1.11133e+06	1.06468e+06	3.4992e+06	675951	110676	125804			1.63932e+06						1.40311e+06						1.21628e+06	2.58452e+06	90068.1	121351
743824663	PREDICTED: ATP sulfurylase 1, chloroplastic-like [OS=Elaeis guineensis]	10	-0.01	0.44	0.18	-0.78	0.48	-0.01	0.44	-0.17	0.46	0.97	-0.76	0.18			237004	93482	934255			741345	298556					89846.6	82721		819693		867619					605036			633575	550525		4.09323e+06			618853		674010
743875003	PREDICTED: probable methionine--tRNA ligase [OS=Elaeis guineensis]		0.12	-0.2	-0.29	0.12	0.65	0.11	-0.3	0.57	-0.2	-0.16	-0.29	-0.49	7.56761e+06	9.72208e+06	5.42923e+06	4.09474e+06	1.96822e+06	7.80314e+06	1.64832e+07	5.30922e+06	1.10607e+07	7.77448e+06	9.84854e+06	8.5346e+06	3.54246e+06	6.88551e+06	8.38609e+06		9.83268e+06	8.96184e+06	1.12814e+07	1.33977e+06	2.99946e+06	1.44411e+07	7.25805e+06	1.13044e+07	2.85837e+06		9.68445e+06	9.03451e+06	7.57398e+06	2.47053e+06	4.93626e+07	4.63674e+07	3.42755e+07	2.56351e+07	5.71333e+07
743820524	PREDICTED: exportin-1-like [OS=Elaeis guineensis]	10	-0.04	0.82	0.86	-0.04	0.12	-0.07	0.94	0.82	0.78	1.05	0.73	0.86	2.95504e+07	2.44538e+07	3.53498e+07	1.96813e+07	5.88157e+07	3.56252e+07	2.82926e+07	6.65566e+07	2.12679e+07	3.65676e+07	2.4763e+07	2.65248e+07	4.59048e+07	2.45106e+07	2.92832e+07		1.68663e+08	3.32917e+08	2.45855e+08	2.8689e+08	2.10603e+08	1.66591e+08	2.84634e+08	2.81712e+08	2.68286e+08	4.39994e+07	7.902e+06	3.22477e+08	2.55316e+08	2.44834e+08	1.70574e+08	2.33442e+08	1.09234e+08	1.41993e+08	7.95311e+07
743754811	PREDICTED: GTP-binding nuclear protein Ran-A1-like [OS=Elaeis guineensis]	1	0.12	0.04	-0.2	0.16	0.12	-0.07	0.04	0.11	-0.18	-0.12	-0.22	-0.2	1.64463e+09	7.2504e+08	8.82519e+08	6.42235e+08	5.66917e+08	1.5658e+09	8.62529e+08	6.58874e+08	8.06115e+08	8.53907e+08	9.03767e+08	6.90386e+08	1.03259e+09	6.60283e+08	7.84112e+08		7.77955e+08	1.15552e+09	1.02951e+09	1.38968e+09	8.36544e+08	8.40225e+08	1.14791e+09	1.00948e+09	1.35399e+09		9.38162e+08	1.09923e+09	1.08413e+09	1.30257e+09	9.47844e+08	9.57674e+08	8.0761e+08	9.52063e+08	8.56749e+08
743769294	PREDICTED: GTP-binding nuclear protein Ran1B-like [OS=Elaeis guineensis]	3	-0.31	-0.19	0.19	-0.31	0.75	-0.73	-0.19	0.52	-0.53	0.19	-0.39	0.27		3.92399e+06	1.84389e+06	2.47442e+06	1.32121e+06		4.35817e+06		685506		8.70786e+06	4.81691e+06		1.80991e+06	2.9694e+06			5.36035e+06			3.81854e+06		4.53536e+06				967219	3.48059e+06				3.4392e+06			7.13836e+06
743768520	PREDICTED: protein transport protein SEC13 homolog B-like [OS=Elaeis guineensis]	2	0.41	1.29	0.59	0.73	0.33	0.41	1.26	1.47	1.29	0.63	0.52	0.59	2.76843e+07	1.53415e+07	1.21492e+07	2.21343e+07	7.73275e+07	3.74267e+07	9.27887e+06	5.66929e+06	1.68906e+07	4.18112e+07	5.29757e+07	1.28769e+07	8.10714e+06	2.60227e+07	2.34116e+07		1.01927e+08	2.12818e+07	4.25466e+07	1.91345e+07	8.75465e+07	1.39783e+08	2.56808e+07	5.65859e+07	2.10586e+07	6.1143e+07	1.03841e+07	2.21809e+07	8.87046e+07	3.0998e+07	5.89974e+07	4.19574e+07	4.75489e+07	3.1407e+07	3.569e+07
743811331	PREDICTED: protein transport protein SEC13 homolog B-like [OS=Elaeis guineensis]	8	-0.78	0.32	0.48	0.31	-0.78	-1.42	1.9	0.1	0.32	0.48	0	1.04	326355	96490.7			3.68802e+06	409939	1.69108e+06			254234	3.70003e+06	2.04359e+06	252877		1.84534e+06		3.9539e+07	958004	3.34337e+06	1.18238e+06	1.00351e+06		3.52358e+06	4.41e+06	1.70618e+06		3.23616e+07	920584	3.58569e+06	1.60144e+06	2.19295e+06	5.59841e+06	9.91265e+06
743756551	PREDICTED: eukaryotic translation initiation factor 2 subunit alpha-like [OS=Elaeis guineensis]	1	0.64	0.33	-1.18	0.35	0.64	1.01	-0.58	0.33	0.39	-1.81	-1.18	-0.67		3.15855e+06	992808	674147	918869		6.92533e+06			494031	222079	5.50492e+06	1.03489e+06		321443		2.61417e+06	200277	1.05737e+06	2.30565e+06	1.06915e+06			902322	1.0102e+06				1.43166e+06	416062	924500
743801036	PREDICTED: apoptotic chromatin condensation inducer in the nucleus isoform X1 [OS=Elaeis guineensis]	7
743778570	PREDICTED: protein mago nashi homolog [OS=Elaeis guineensis]	4	0.09	0.38	0.2	0.03	0.4	0.09	0.38	0.52	0.37	0.18	0.2	0.21	1.55625e+07	8.25326e+06	1.59449e+06	1.28419e+07	6.87077e+06	1.67477e+07	8.4555e+06	9.66419e+06	1.11721e+07	4.39046e+06	1.28852e+07	7.80315e+06	1.32792e+06	1.24355e+07	7.53821e+06		9.86415e+06	3.13999e+07	1.35126e+07	2.01475e+06	1.26015e+07	1.10826e+07	1.8614e+07	1.74148e+07	2.60388e+06		9.32928e+06	2.83277e+07	1.02255e+07	1.51253e+06	2.1179e+07	2.38465e+07	1.3556e+07	6.68378e+06	1.17994e+07
743872458	PREDICTED: polyadenylate-binding protein 2-like isoform X1 [OS=Elaeis guineensis]		0.1	0.15	0.08	0.2	0.1	0.07	0.35	0.15	0.11	0.19	0.03	0.08	6.97769e+07	4.66379e+07	5.34057e+06	3.86047e+07	6.74814e+07	8.20564e+07	4.91566e+07	2.89225e+07	5.98819e+07	5.82305e+07	9.37374e+07	4.59e+07	2.03098e+07	6.95351e+07	6.47166e+07		2.94383e+07	5.0699e+07	2.92501e+07	6.96758e+07	4.89232e+07	2.9933e+07	5.34832e+07	3.40669e+07	6.58346e+07		5.02714e+07	4.74131e+07	3.89276e+07	5.72676e+07	3.60123e+07	5.13896e+07	3.50623e+07	1.57272e+07	4.90526e+07
743769581	PREDICTED: polyadenylate-binding protein 3 [OS=Elaeis guineensis]	3	0.26	0.49	0.43	1.9	0.26	-0.11	2.68	-0.14	0.49	0.43	-0.83	0.47	44691.8				927901		3.09549e+06		206297		2.02721e+06	821376	179446	900943	236318			2.07453e+06	460664	158006		2.074e+06	2.49116e+06		1.86866e+06		527396	2.0732e+06	1.98888e+06	244650	1.8043e+06		101887	168420	481848
743808472	PREDICTED: polyadenylate-binding protein 2-like isoform X1 [OS=Elaeis guineensis]	8	0.01	-0.03	0	0.01	0.08	-0.02	-0.03	0.02	-0.06	-0.03	0.03	0	2.55562e+08	1.70104e+08	8.72458e+07	1.23966e+08	1.24448e+08	2.1082e+08	1.88353e+08	6.93891e+07	1.66055e+08	1.6854e+08	2.38843e+08	1.8562e+08	7.90358e+07	1.50615e+08	2.56979e+08		1.6652e+08	2.86463e+08	2.15142e+08	4.03776e+08	2.49034e+08	1.65987e+08	2.71106e+08	2.24389e+08	3.82323e+08		1.60427e+08	2.40729e+08	1.92703e+08	4.29164e+08	2.42778e+08	2.13957e+08	2.0489e+08	2.27263e+08	2.32507e+08
743885328	PREDICTED: 28 kDa ribonucleoprotein, chloroplastic [OS=Elaeis guineensis]		0.51	-0.67	-1.2	0.73	0.51	0.08	-0.31	-0.67	-1.04	-1.2	-1.15	-1.24	1.08931e+06	394218	116364		2.28303e+06	1.42501e+07	3.33099e+06	1.15164e+07		223953	3.6881e+06	2.58028e+06	2.55108e+06	90244.1	2.28674e+06		1.02397e+07	1.57102e+06	6.17738e+06	223563	119014	1.82951e+06	7.97262e+06	4.2911e+06		3.46911e+07	452736	1.04258e+07	1.37312e+06	5.47739e+06	1.68466e+07	4.82354e+06	5.66116e+06	4.10739e+06	5.70414e+06
743798914	PREDICTED: polyadenylate-binding protein 2-like [OS=Elaeis guineensis]	7	0.59	0.23	-0.4	0.68	0.59	0.26	0.48	0.23	0.08	-0.48	-0.1	-0.4	21340	8.57481e+06	1.60134e+06	1.73573e+06	7.68271e+06	5.69989e+06	1.00024e+07	4.89766e+06	2.68279e+06	1.41785e+07	1.5926e+07	7.75295e+06		2.81351e+06	871138		3.50413e+06	6.88469e+06	3.34273e+06	8.31608e+06	5.64198e+06		5.4374e+06	4.63453e+06	1.19737e+07		4.83353e+06	6.31246e+06	6.39739e+06	4.33796e+06	1.64371e+07	5.18204e+06	5.46529e+06	6.17859e+06	5.63235e+06
XP_008782244.1	PREDICTED: pinin-like [OS=Phoenix dactylifera]		-2.19	-4.49	0	-6.64	0.36	-2.19	-6.64	2.43	-4.49		2.08	-2.08			6.47043e+06		12433.7	18240.9		2.89984e+06			392672		1.20935e+07															1.22677e+06
743830371	PREDICTED: histone deacetylase complex subunit SAP18 [OS=Elaeis guineensis]	12	0.27	0.33	0	0.35	0.18	0.27	0.2	0.41	0.33	-0.14	0.19	0	1.33602e+07	1.1569e+07	7.41767e+06	1.1558e+07	1.27632e+07	1.20825e+07	6.44594e+06	1.38913e+07	2.32858e+07	7.72407e+06	1.33143e+07	4.38188e+06	7.94618e+06	1.48475e+07	2.40956e+07		1.68726e+07	1.64363e+07	1.47479e+07	4.41389e+07	1.12994e+07	9.09686e+06	1.34065e+07	2.09647e+07	4.67576e+07		4.86027e+06	1.08604e+07	1.18452e+07	3.61606e+07	1.56054e+07	1.01447e+07	1.86082e+07	1.20254e+07	109821
743827240	PREDICTED: LOW QUALITY PROTEIN: regulator of nonsense transcripts 1 homolog [OS=Elaeis guineensis]	11	0.07	1.25	1.07	0.07	1.06	-0.07	1.25	2.95	1.04	0.82	1.07	1.23	41840.2		206711					274871	70590.2				88397.8	187029					216732				624092					188631			2.14535e+06	2.15848e+06	194518	168790	37684.5
743827177	PREDICTED: eukaryotic translation initiation factor 3 subunit B-like [OS=Elaeis guineensis]	11	0.78	0.66	-0.17	0.86	0.75	0.78	0.66	-0.13	0.72	-0.17	-0.86	-0.11	394058	2.62171e+07	2.24667e+06	3.61935e+06	1.18371e+07	3.16643e+06	2.5843e+07	5.55865e+06	2.42994e+06	1.33896e+07	577568	2.44315e+07	2.10819e+06	5.95373e+06	1.4726e+07		1.00917e+07	1.27488e+06	5.34937e+06	1.45484e+06	9.3958e+06	6.98459e+06	1.00018e+06	8.66447e+06	2.75055e+06		5.98527e+06	704735	9.09405e+06	1.17063e+06	2.7404e+06	128036	3.23111e+06	101799
743788862	PREDICTED: eukaryotic translation initiation factor 2 subunit beta [OS=Elaeis guineensis]	5	6.64	6.64	-1.36	6.64	6.64	6.64	6.64	6.64	6.64	-1.36	-2.27	-0.55
743769912	PREDICTED: eukaryotic initiation factor 4A-8-like [OS=Elaeis guineensis]	3	0.04	0.21	0.09	0.04	0.04	0.12	0.21	0.22	0.07	0.14	0.09	-0.12	6.08995e+08	7.02501e+08	2.11192e+08	7.24455e+08	7.60344e+08	6.04529e+08	6.91703e+08	1.9641e+08	6.58653e+08	7.01305e+08	4.87915e+08	6.59146e+08	1.85686e+08	7.36697e+08	8.41206e+08	9.15542e+07	1.00542e+09	1.01437e+09	1.27664e+09	4.32139e+08	1.30801e+09	9.33751e+08	1.01189e+09	1.14154e+09	5.04511e+08	5.23204e+08	8.58285e+08	1.00923e+09	1.04798e+09	5.12414e+08	8.34215e+08	1.35127e+09	1.54622e+09	1.21544e+09	1.43356e+09
743769314	PREDICTED: serine-threonine kinase receptor-associated protein-like [OS=Elaeis guineensis]	3	0.07	0.07	0.06	0.07	-0.16	0.09	0.07	-0.21	0.15	0.06	-0.16	0.11	7.45263e+07	4.45958e+07	3.95931e+07	6.93695e+06	4.1578e+07	1.89616e+07	2.19614e+07	1.99805e+07	3.38952e+07	3.18095e+06	3.06675e+07	1.03666e+07	2.75245e+07	6.35409e+07	5.32226e+07	1.4337e+08	9.6046e+06	1.13938e+07	1.03506e+07	2.17026e+07	1.51589e+07	5.82065e+06	1.02863e+07	1.15019e+07	1.37797e+07	3.04436e+07	8.70028e+06	1.40749e+07	8.75809e+06	2.12574e+07	4.94645e+07	2.26902e+07	2.21061e+07	1.81309e+07	3.19861e+07
743782599	PREDICTED: eukaryotic translation initiation factor 2 subunit beta-like [OS=Elaeis guineensis]	5	-0.34	0.17	0.63	0.07	-0.34	-0.75	0.17	-0.02	1.41	0.13	0.63	1.81																	2.80218e+06	2.0931e+06	1.47693e+06	1.33198e+06	2.3999e+06	2.84732e+06	2.77332e+06	2.18904e+06				1.15842e+06	2.70776e+06	836121		1.79789e+06	76291.5		193275
743850317	PREDICTED: translation initiation factor eIF-2B subunit alpha [OS=Elaeis guineensis]	15	0.14	-0.36	-1.81	0.73	0.14	-0.12	-0.36	-1.4	-0.27	-1.81	-3.38	-0.67	33503.1	4.87362e+06	3.94044e+06		1.93251e+06	30569.9	4.97115e+06	847806	3.49605e+06	4.80778e+06	2.65898e+06	5.12886e+06	1.98007e+06	5.79062e+06	5.8381e+06		3.19798e+06	2.92114e+06	2.51047e+06		2.28923e+06	6.00954e+06	56192.2	4.3985e+06			4.0642e+06	3.68307e+06	8.43486e+06	3.09206e+06	3.65428e+06	5.80078e+06	2.00784e+06	4.73121e+06	3.09815e+06
743854676	PREDICTED: eukaryotic translation initiation factor 4G-like [OS=Elaeis guineensis]	16	0.05	0.29	1.32	0.05	5.96	-0.52	0.29	5.4	-1.03	1.17	1.32	1.89	10128.5	3.89759e+07	8.41801e+06	6.35899e+06	160962	99345.8	2.17586e+07	47333.2		1.0212e+07		4.08762e+07			1.74777e+07		6.89773e+06	8.89803e+06	1.7077e+07		6.56356e+06	6.83933e+06	9.12225e+06	1.7523e+07			1.09238e+07	1.11669e+07	1.6903e+07		2.24631e+07	4.54336e+07	2.83519e+07	3.38351e+07	2.12785e+07
743811477	PREDICTED: eukaryotic translation initiation factor isoform 4G-2-like [OS=Elaeis guineensis]	8	-0.2	-1.21	0.16	0.18	-0.2	-1.5	-1.21	0.35	-1.5	-1.29	0.28	0.16			545330					1.43393e+06			575538		247975						691810	705354				922351	1.46446e+06		205443			1.05423e+06		1.90447e+06	613524
743826336	PREDICTED: eukaryotic translation initiation factor 3 subunit J-like isoform X1 [OS=Elaeis guineensis]	11	0.15	0.72	0.71	0.15	0.01	0.17	0.72	0.88	0.57	0.79	0.71	0.47	1.15898e+07	1.7009e+07	5.83608e+06	1.08222e+07	2.08506e+07	4.63496e+06	1.98683e+07	2.87173e+06	1.24549e+07	1.62931e+07	1.01278e+07	2.49279e+07	1.02264e+07	1.88002e+07	6.59841e+06		7.60064e+06	3.30934e+06	1.30669e+07	8.914e+07	1.32591e+07	7.15474e+06	1.20675e+06	7.21379e+06	6.32947e+07		1.0831e+07	3.07993e+06	8.56459e+06	6.72263e+07	9.27191e+06	1.75336e+06	6.71538e+06	7.95765e+06	9.59363e+06
XP_008782131.1	PREDICTED: eukaryotic translation initiation factor 3 subunit I-like [OS=Phoenix dactylifera]
743843323	PREDICTED: eukaryotic translation initiation factor 2 subunit beta-like isoform X1 [OS=Elaeis guineensis]	14	-0.25	0.2	0.28	-0.44	0.17	-0.25	0.2	0.52	-0.2	0.37	0.28	0.17	2.40906e+07	2.83905e+07	5.72604e+06	2.92216e+07	2.69252e+06	2.03691e+07	2.73245e+07	4.87884e+06	2.03485e+07	2.58939e+07	9.12969e+06	2.44495e+07	4.85879e+06	3.22016e+07	3.87168e+07		3.29568e+07	4.40107e+07	3.53228e+07	6.80081e+07	2.73528e+07	3.11945e+07	4.50953e+07	3.21963e+07	6.9336e+07	2.92113e+07	3.75465e+07	4.42101e+07	2.97401e+07	9.60848e+07	5.9381e+07	5.50774e+07	6.39628e+07	4.38718e+07	7.569e+07
XP_010926757.2	PREDICTED: small ubiquitin-related modifier 1 [OS=Elaeis guineensis]	7	0.33	0.93	0.57	0.3	0.33	0.36	0.93	0.82	0.97	0.6	0.57	0.54	5.4113e+07	6.29402e+07	7.31265e+07	6.06209e+07	4.50263e+07	3.56117e+07	4.6911e+07	3.71268e+07	2.13884e+07	3.5333e+07	2.88776e+07	6.38832e+07	7.31059e+07	6.07849e+07	2.87031e+07		2.39521e+07	4.55425e+07	4.12698e+07	8.15792e+07	4.54673e+07	2.15661e+07	5.06315e+07	4.71628e+07	7.50489e+07	3.12661e+07	2.93042e+07	5.09013e+07	5.10157e+07	9.43592e+07	7.92368e+07	4.49068e+07	5.57257e+07	5.31055e+07	3.67536e+07
743758412	PREDICTED: eukaryotic translation initiation factor 3 subunit D-like [OS=Elaeis guineensis]	1	-0.12	0.18	0.23	0.07	-0.22	-0.12	0.3	0.09	0.18	0.23	0.07	0.27	5.24894e+07	1.23231e+08	2.42867e+08	1.09166e+08	6.02208e+07	3.69136e+07	8.7613e+07	1.67419e+08	1.67505e+08	8.13216e+07	3.0637e+07	1.16378e+08	2.15958e+08	1.51759e+08	1.4384e+08	1.84954e+08	4.85813e+07	4.83753e+07	4.67487e+07	1.38557e+08	8.6058e+07	4.82488e+07	7.34221e+07	8.03795e+07	1.27756e+08	4.23543e+08	6.77489e+07	7.02675e+07	8.07796e+07	1.07324e+08	4.09353e+07	2.50581e+07	4.70708e+07	1.05714e+07	5.90685e+07
743866250	PREDICTED: eukaryotic translation initiation factor isoform 4G-2 [OS=Elaeis guineensis]		-0.2	-0.67	-0.45	-0.21	-0.2	-0.12	-0.67	-0.71	-0.42	-0.45	-0.78	-0.37	8.0505e+06	2.14065e+06	797013	2.08731e+06	4.52125e+06	1.19273e+07	4.02401e+06	425498	86775.7	806172	2.51726e+07	2.34611e+06	1.38472e+06	1.7247e+06	1.98374e+06		2.5949e+07	5.84134e+07	4.03488e+07	1.59183e+08	5.22596e+07	3.4257e+07	4.13487e+07	3.62952e+07	1.26468e+08		1.41419e+07	5.61931e+07	6.1874e+07	4.79211e+07	2.9958e+07	2.33081e+07	3.54334e+07	1.67738e+07	3.36739e+07
XP_010937551.2	PREDICTED: eukaryotic translation initiation factor 3 subunit G-like [OS=Elaeis guineensis]	14	0.59	0.09	-0.67	0.57	1.07	0.59	0.58	-0.49	0.09	0.17	-1.3	-0.67		810818	1.5922e+06	747804	1.36126e+06	955023	375429	3.59644e+06	83462	2.04376e+06	3.21682e+06		5.83572e+06	221025	213418		1.30018e+06	1.18351e+06	1.30978e+06	1.00289e+06	1.42255e+06	1.34016e+06	758921	1.3415e+06	1.67985e+06		4.08034e+06	669101	2.11923e+06	4.31078e+06	178177	483002			1.01889e+06
743849268	PREDICTED: protein RAE1-like isoform X1 [OS=Elaeis guineensis]	15	0.04	0.71	0.75	0.76	-0.01	0.04	0.34	0.84	0.71	0.51	0.75	1.18	2.47984e+07	8.21209e+06	1.41237e+07		1.08142e+07	1.96172e+07	5.63156e+06	1.74728e+07	1.01908e+07	1.56667e+06	1.30628e+07	1.18754e+07	1.13721e+07	8.92519e+06	2.49165e+07		4.49473e+06	7.32994e+06	5.57622e+06		6.4035e+06	3.47e+06	6.99722e+06	6.03301e+06			7.72032e+06	6.62561e+06	5.93268e+06	2.54016e+06	4.28662e+06	9.72452e+06	799355	7.97877e+06	3.68768e+06
743823515	PREDICTED: nuclear pore complex protein Nup155-like [OS=Elaeis guineensis]	10	-0.4	-0.3	-0.3	-0.4	0.38	-0.44	-0.3	0.97	-0.8	-0.3	0.59	-0.73	2.0811e+06		6.06504e+06		7.00601e+06		72675.8	183581	1.13344e+07	6.225e+06	8.17367e+06		79797.3				9.88363e+06	1.76676e+07	8.0335e+06	7.62645e+06	8.2598e+06	9.70139e+06	1.74391e+07	7.79769e+06	1.12247e+07		7.60858e+06	1.53731e+07	5.8628e+06	1.24234e+07	7.5716e+06	2.26487e+06	5.27326e+06	1.51125e+06	1.04372e+07
743849427	PREDICTED: elongation factor 1-alpha-like [OS=Elaeis guineensis]	15	0.22	0.6	0.65	0.33	0.22	-0.17	0.56	1.01	0.6	0.22	0.65	0.65	2.49398e+08	1.72228e+08	1.07197e+08	1.36595e+08	8.36515e+07	2.15963e+08	1.75722e+08	4.95183e+07	1.09281e+08	1.16208e+08	2.7318e+08	1.86396e+08	7.30859e+07	1.63263e+08	1.41663e+08	3.97774e+07	1.1678e+08	1.74761e+08	1.2498e+08	2.16812e+08	1.36423e+08	1.38576e+08	1.48489e+08	1.6116e+08	3.64573e+08	2.26952e+07	1.47775e+08	1.9064e+08	1.32882e+08	2.04113e+08	2.50613e+08	1.72743e+08	7.65057e+07	8.14889e+07	1.11413e+08
743765088	PREDICTED: eukaryotic translation initiation factor 2 subunit gamma-like isoform X1 [OS=Elaeis guineensis]	2	0.2	-0.35	-0.71	-0.03	0.2	0.26	-0.11	-0.35	-0.45	-0.3	-0.87	-0.71	9.10056e+07	1.42284e+08	4.51632e+07	5.35373e+07	1.07446e+08	1.74419e+08	2.0696e+08	6.22435e+07	4.13833e+07	5.21042e+07	1.13706e+08	1.45171e+08	1.6237e+07	7.88638e+07	8.59947e+07		6.3146e+07	7.3548e+07	8.13512e+07	8.57971e+07	6.86828e+07	6.70107e+07	1.01379e+08	7.84525e+07	5.54393e+06		4.05088e+07	9.78495e+07	5.68906e+07	6.90604e+07	1.46626e+08	1.12969e+08	6.49685e+07	5.96094e+07	8.69704e+07
743759220	PREDICTED: protein translation factor SUI1 homolog [OS=Elaeis guineensis]	1	0.05	-0.04	-0.06	-0.12	0.06	0.05	-0.04	-1.06	0.44	-0.06	-0.66	0.43	2.38029e+06	5.90781e+06		4.0088e+06	1.50601e+07	6.47442e+06	7.02043e+06	144797	3.88104e+06	5.28063e+06	1.0756e+07	3.80253e+06		4.87888e+06	2.1094e+06		3.59351e+06	4.95528e+06	8.47906e+06	3.16778e+07	5.6692e+06	4.05689e+06	2.70503e+06	3.11575e+06	3.2743e+07		3.62655e+06	2.06344e+06	4.49826e+06	3.47055e+07	7.23104e+06	4.03789e+06	4.4963e+06	6.54341e+06	4.79913e+06
743807033	PREDICTED: eukaryotic translation initiation factor isoform 4G-1-like isoform X1 [OS=Elaeis guineensis]	8	-0.78	0.97	1.36	-0.78	-1.72	-0.34	0.97	-0.25	1.05	1.36	2.16	-0.42			322023	33332.8		92187.1									196850		109204	441242					275589	139177			87218.8	131705	152538		194993	298013			217075
743841231	PREDICTED: eukaryotic translation initiation factor 3 subunit I-like [OS=Elaeis guineensis]	13	-0.11	-0.04	0.02	-0.11	-0.17	-0.1	-0.04	0.02	-0.13	0.02	0.15	0.02	2.96442e+08	1.62268e+08	1.607e+08	2.73597e+08	1.56833e+08	3.18641e+08	1.60364e+08	1.26914e+08	3.07255e+08	3.00407e+08	1.36643e+08	1.62672e+08	1.47879e+08	2.86422e+08	2.90614e+08		9.27819e+07	1.01309e+08	8.35334e+07	7.30002e+07	8.11145e+07	7.23694e+07	7.67798e+07	7.84267e+07	9.47792e+07		1.43927e+08	1.06088e+08	5.63575e+07	6.66586e+07	1.47094e+08	2.03982e+08	1.49958e+08	2.18592e+08	2.47956e+08
743813733	PREDICTED: eukaryotic translation initiation factor 3 subunit H [OS=Elaeis guineensis]	9	0.16	0.7	0.86	0.16	0.34	-0.07	0.7	0.66	0.92	0.86	0.4	1.1	3.02323e+06	3.94883e+06	123490	1.33117e+06	1.54994e+07	3.75012e+06	4.44675e+06	333887	882047	1.12101e+07	3.57066e+07	9.46523e+06	3.37625e+06	1.02949e+06	1.51478e+06		2.80232e+07	1.49075e+07	1.5514e+07	3.65908e+06	2.51386e+07	2.64367e+07	1.35444e+07	1.44327e+07	2.53058e+06		1.56928e+07	9.78694e+06	1.82733e+07	1.97429e+06	2.25038e+06	4.63673e+06	1.71034e+07	1.66854e+07	3.34702e+06
XP_017700869.1	PREDICTED: uncharacterized protein LOC103717866 [OS=Phoenix dactylifera]		0.22	-0.21	-0.08	0.35	-0.46	0.22	0.17	-0.21	-0.23	-0.08	0.22	-0.37	3.5302e+06	2.22007e+06		1.63608e+06	4.97809e+06	6.51359e+06		2.68549e+06	1.64311e+06	2.76896e+06	1.03042e+07			1.75573e+06	1.12109e+06			3.47563e+06	2.80259e+06	1.12368e+06			1.09541e+06		3.56015e+06		1.24658e+06		3.19217e+06	4.10773e+06					236245
743804519	PREDICTED: eukaryotic initiation factor 4A-15-like [OS=Elaeis guineensis]	7	-0.91	-1.75	-0.98	-0.91	0.12	-1	-1.9	-1.75	-1.74	-0.98	-2.13	-0.64																		7.38729e+06	1.01915e+07			4.51326e+06	7.88574e+06					9.07549e+06	1.12431e+07		4.22132e+06	1.14934e+07	7.83395e+06	6.50182e+06	7.2881e+06
743798529	PREDICTED: serine-threonine kinase receptor-associated protein [OS=Elaeis guineensis]	7	-0.35	0.49	0.67	-0.1	-6.64	-0.35	0.49	1.64	-0.27	0.67	6.64	0.33					765867								5.30813e+06						1.7552e+06			3.04125e+06		1.62651e+06							1.54121e+06
743790096	PREDICTED: nuclear pore complex protein NUP62 isoform X1 [OS=Elaeis guineensis]	5	0.12	0.41	-1.14	0.12	-0.47	2.09	-1.01	0.41	1.14	-2.35	0.42	-1.14	9.57153e+06	7.65778e+06	1.32587e+06	7.09752e+06	1.60209e+07	1.07049e+07	2.09927e+06	8.27124e+06	5.08314e+06	8.41342e+06	1.62764e+06	6.75338e+06	1.61291e+06	6.69424e+06	6.51154e+06		108590	78825.1					9.23878e+06	52684.3			7.37705e+06	128244	141072			35999.1
743819594	PREDICTED: eukaryotic translation initiation factor 3 subunit E-like [OS=Elaeis guineensis]	10	0.4	0.37	-0.17	0.11	0.54	0.4	0.04	0.37	0.43	-0.15	-0.26	-0.17	1.0449e+07	7.4811e+06	4.36324e+06	9.43301e+06	4.13573e+06	2.14934e+07	1.03708e+07	5.83394e+06	8.17852e+06	867780	4.69246e+06	9.05151e+06	4.68007e+06	8.90613e+06	248609		1.06272e+06	1.94432e+06	1.5246e+06	858471	1.80847e+06	1.25816e+06	2.52103e+06	1.56594e+06			7.91107e+06	2.98452e+06	3.77904e+06	1.23994e+06	1.38752e+06	7.98334e+06	802047	9.46278e+06	1.21498e+06
743804242	PREDICTED: protein arginine N-methyltransferase 5 [OS=Elaeis guineensis]	7	-6.64	-0.89	6.64	-6.64	-6.64	-6.64	-3.02	-0.89	1.22	6.64	6.64	6.64	145361	274932	134404		185582	600438	8.08755e+06		1.31062e+06	359648	1.53307e+06	515035								1.57927e+07		4.37194e+07								7.25616e+06	200262
743839144	PREDICTED: ran GTPase-activating protein 1-like [OS=Elaeis guineensis]	13	-0.14	-1.03	-0.84	-0.22	-0.14	-0.02	-0.59	-1.03	-1.07	-0.08	-1.03	-0.84	3.04412e+06	2.04833e+07	4.25337e+06	3.91715e+06	5.31889e+06	4.07383e+06	1.47254e+07	2.88077e+06	3.11978e+06	8.52842e+06	4.61003e+06	1.68878e+07	2.92571e+06	3.56389e+06	4.76893e+06		2.98536e+07	4.23528e+07	3.96365e+07	4.10958e+07	3.3594e+07	2.84384e+07	1.90757e+07	3.56755e+07	5.42756e+07	4.68279e+07	1.62328e+07	4.17568e+07	4.20533e+07	3.51877e+07	1.46123e+07	1.18583e+07	8.28291e+06	2.65549e+06	1.02507e+07
XP_008790814.1	PREDICTED: elongation factor 1-alpha-like [OS=Phoenix dactylifera]		0.97	0	-0.01	1.04	0.34	0.97	0.59	-0.8	0	0.09	-0.7	-0.01	3.78317e+07	3.43436e+06		9.88547e+06	6.13012e+06	2.21046e+07	2.27785e+07		4.09227e+06	1.39301e+06	8.32647e+07	7.97253e+06		5.72512e+06	2.60131e+06			1.45742e+07	7.90284e+06		3.53648e+06	4.43885e+06	1.30291e+07	7.0738e+06			981016	9.96415e+06	8.31442e+06		8.26539e+06	2.06208e+07	5.28313e+06	7.05183e+06	1.40337e+07
743842432	PREDICTED: elongation factor 1-alpha-like [OS=Elaeis guineensis]	14	-1.63	0.61	2.83	1.09	-1.96	-1.63	0.94	-0.1	0.61	-0.25	2.83	3.06	4.82227e+06	6.18837e+06	3.00689e+07	2.99539e+07	2.44611e+07	1.07752e+07	6.06406e+06	6.96517e+07	7.91364e+06	2.32794e+07	1.41704e+08	2.00024e+06	2.68881e+07	7.10176e+06	1.67434e+06		1.16813e+07	1.88906e+07	1.36527e+07	5.10284e+06	1.49855e+07	1.31092e+07	1.02956e+07	1.72621e+07			1.16727e+08	1.38404e+07	1.06491e+07	1.79777e+06	6.56448e+06	3.17331e+06	1.6993e+07	2.32193e+06	2.15946e+06
XP_008777010.1	PREDICTED: importin subunit beta-1-like [OS=Phoenix dactylifera]		0.92	1.19	-0.23	0.87	0.92	1.84	1.13	1.19	1.58	0.31	-0.23	-0.24		242248	71077.5	78759.4	1.27525e+06	216515		115579	130474		478786	171482	83037.4	117954			102625	558495	132144		1.29434e+06	379500	424332	168288				557807	2.26258e+06		305329	132316	1.07175e+06	398979
XP_010943607.2	PREDICTED: eukaryotic translation initiation factor 4E-1 [OS=Elaeis guineensis]
743801125	PREDICTED: eukaryotic translation initiation factor 3 subunit I-like [OS=Elaeis guineensis]	7	-0.15	0.46	0.5	-0.15	0.23	-0.18	0.46	0.74	0.36	0.5	0.56	0.49	4.72554e+06		7.45123e+06	6.7957e+06	1.7395e+07	6.51492e+06		9.53505e+06	3.51053e+06	1.11311e+07	1.54215e+07	5.73157e+06	8.29616e+06	6.50427e+06	3.33551e+06		6.62512e+06	1.59115e+07	1.22307e+07	1.32791e+07	1.08922e+07	1.08499e+07	1.98889e+07	1.12019e+07	1.54508e+07			2.1457e+07	8.53062e+06	1.6587e+07	3.27475e+07	3.11033e+07	2.18399e+07	2.25266e+07	2.55379e+07
XP_008801248.1	PREDICTED: eukaryotic translation initiation factor-like [OS=Phoenix dactylifera]		0.28	0.46	0.23	0.15	0.71	0.28	0.46	1.29	0.42	0.23	0.57	0.11	1.21824e+07	1.135e+07	7.28196e+06	6.78101e+06	769219	6.93307e+06	9.68177e+06	5.93414e+06	9.34648e+06	7.88449e+06	3.34381e+06	8.56685e+06	4.31748e+06	1.04817e+07	8.43058e+06		6.62947e+06	9.58113e+06	1.03898e+07	1.54645e+07	9.61635e+06	7.98812e+06	9.05888e+06	7.06345e+06	8.03299e+06		7.48312e+06	1.36845e+07	6.00244e+06	9.05309e+06	1.4645e+07	1.82528e+07	1.16432e+07	1.40587e+07	2.0877e+07
743864597	PREDICTED: eukaryotic translation initiation factor isoform 4G-1-like [OS=Elaeis guineensis]		0.06	-0.37	-0.41	0.06	0.69	0.04	-0.53	0.08	-0.37	-0.41	-0.53	-0.35	2.87063e+08	5.01389e+08	1.96128e+08	2.3189e+08	6.91854e+07	1.5037e+08	1.21525e+08	6.30804e+07	2.71942e+08	1.3564e+08	1.04825e+08	4.66402e+08	1.69023e+08	2.7951e+08	2.71702e+08		1.17583e+08	1.6818e+08	1.59021e+08	5.39712e+07	1.32228e+08	1.13869e+08	1.67445e+08	1.27015e+08	7.74129e+07		1.93464e+08	1.45481e+08	1.12844e+08	5.10878e+07	2.34298e+08	2.40342e+08	1.7844e+08	1.73458e+08	2.53249e+08
743769077	PREDICTED: nuclear pore complex protein NUP98A isoform X1 [OS=Elaeis guineensis]	2	-1.99	-6.64	-6.64		-2.66	-1.31	6.64	-6.64	-6.64	6.64	-6.64	-6.64					1.52787e+06	474416	1.98869e+06	1.64472e+06			750896		1.58521e+06
743812308	PREDICTED: eukaryotic initiation factor 4A-15 [OS=Elaeis guineensis]	8	0.28	0.23	-0.11	0.36	0.16	0.28	0.23	0.57	0.18	-0.16	0.29	-0.11	6.29878e+06	8.53049e+06	1.90971e+06	1.09258e+07	2.34852e+06	1.11917e+07			1.10592e+07	1.25991e+07	937071	9.08086e+06		1.13594e+07	9.58698e+06		1.27415e+07	1.68069e+07	1.29789e+07	5.04746e+06	1.10194e+07	1.23445e+07	7.34952e+06	1.64506e+07	8.60595e+06		1.03195e+07	1.83618e+07	8.61732e+06	5.11363e+06	1.89416e+07	2.37768e+07	1.97039e+07	1.88313e+07	1.04783e+07
XP_008794408.1	PREDICTED: eukaryotic translation initiation factor 3 subunit C-like [OS=Phoenix dactylifera]		-6.64	-6.64			-6.64			-6.64
743797089	PREDICTED: importin subunit beta-1 [OS=Elaeis guineensis]	6	0.2	0.04	-0.18	0.08	0.46	0.2	0.04	0.14	-0.12	0	-0.18	-0.33	2.96943e+07	2.41454e+07	5.29337e+06	7.55393e+06	1.83818e+07	3.00596e+07	2.64403e+07	1.47982e+07	1.07554e+07	2.5467e+07	1.23259e+07	2.64174e+07	8.97143e+06	1.44557e+07	1.78285e+07		4.58898e+07	2.20506e+07	4.737e+07	2.16397e+07	5.58679e+07	4.41749e+07	1.64413e+07	3.28774e+07	1.20615e+07		3.89696e+07	2.09842e+07	3.16224e+07	1.65336e+07	4.18379e+07	6.35891e+07	5.55815e+07	6.48216e+07	1.05397e+08
743820528	PREDICTED: eukaryotic translation initiation factor 3 subunit A-like [OS=Elaeis guineensis]	10	0.05	1.33	3.02	0.4	-0.61	0.05	0.82	1.84		0.96		5.08	2.90766e+06	2.79691e+06	2.91315e+06	4.2733e+06	6.25674e+06	9.44795e+06	2.63881e+06	6.91865e+06		3.7452e+06	9.5725e+06	2.53091e+06	5.23677e+06	3.98908e+06	649484			1.15346e+06		1.44656e+06				687746			3.95646e+06					2.51531e+06	3.30949e+06
743841397	PREDICTED: elongation factor 1-alpha [OS=Elaeis guineensis]	13	0.39	1.03	0.55	0.47	0.27	0.39	0.92	1.03	1.22	0.55	0.51	0.57	2.25073e+07	2.61943e+07	3.41551e+07	1.56029e+07	4.71083e+07	1.59764e+07	2.75107e+07	2.83399e+07	7.03617e+06	1.57933e+07	5.06575e+07	2.38303e+07	1.87007e+07	6.71927e+06	7.63699e+06		5.9252e+07	6.42126e+07	4.46606e+07	2.75858e+07	5.01678e+07	6.57786e+07	4.66205e+07	5.92919e+07	2.33286e+07		5.72751e+07	5.45848e+07	5.04684e+07	2.57473e+07	6.66149e+07	4.24014e+07	5.73786e+07	5.29933e+07	3.12511e+07
743815236	PREDICTED: eukaryotic translation initiation factor 2 subunit gamma-like [OS=Elaeis guineensis]	9	0.3	0.57	0.24	0.47	0.3	0.17	0.79	0.28	0.57	0.24	-0.07	0.29	1.23664e+07	4.86075e+06	5.13147e+06	1.84409e+06	5.99489e+06	1.33073e+07	4.89834e+06	4.01575e+06	630143	1.80474e+06	1.29152e+07	3.64757e+06	1.46911e+06	205219	1.9896e+06		1.0072e+07	1.025e+07	6.8008e+06		1.78096e+07	7.92073e+06	8.17419e+06	1.44165e+07			1.0651e+07	1.20135e+07	1.6869e+07		8.69796e+06	7.36514e+06	8.9883e+06	9.00631e+06	1.56725e+07
743870046	PREDICTED: protein RAE1-like [OS=Elaeis guineensis]		0.48	2.37	2.14	0.48	2.58	-0.16	2.37	5.53	1.77	2.17	1.97	2.14			1.84658e+06					9240.1			1.51167e+06		3.75448e+06					1.57911e+06	761699				1.24781e+06		3.31595e+06			1.26934e+06					468813
743767648	PREDICTED: eukaryotic translation initiation factor 3 subunit G-like [OS=Elaeis guineensis]	2	0.26	1.12	0.96	0.38	-0.11	0.26	1.62	1.01	1.12	1.02	0.9	0.96	1.14115e+07	1.11966e+07	2.76331e+06	1.72655e+07	1.05562e+07	2.71128e+07	1.76662e+07	3.80014e+06	8.61707e+06	1.05456e+07	3.33233e+07	9.11469e+06	5.31414e+06	1.39562e+07	8.36093e+06		8.88774e+06	1.16271e+07	3.28192e+06	1.91598e+07	7.16119e+06	1.39698e+07	9.44442e+06	1.42598e+07	8.36879e+06		4.34888e+06	1.4121e+07	1.77732e+07	1.89272e+07	2.10655e+06	7.9907e+06	3.66413e+06	3.02339e+06	2.70869e+06
743850449	PREDICTED: translation initiation factor eIF-2B subunit beta isoform X1 [OS=Elaeis guineensis]	15	2.55	2.37	-0.5	2.55	3.07	1.85	2.44	2.37	1.29	-0.26	-0.51	-0.5	44926.7						47662.7		114009					33106.6			85262.3
743771249	PREDICTED: uncharacterized protein LOC105040871 [OS=Elaeis guineensis]	3
XP_008792073.1	PREDICTED: elongation factor 1-alpha [OS=Phoenix dactylifera]		0.77	-0.73	-1.55	0.62	1.17	0.77	-1.18	-0.23	-0.73	-1.55	-1.36	-1.63	1.36735e+08	5.78066e+07	5.39345e+06	2.74426e+07	8.37777e+07	5.55348e+08	3.30871e+08	3.11117e+06	2.10729e+07	3.23655e+07	4.38386e+08	2.61074e+08	1.95051e+06	2.08399e+07	4.76067e+07		3.20721e+07	5.72096e+07	4.48958e+07	1.44372e+07	4.94487e+07	2.86723e+07	4.56683e+07	3.26251e+07	1.27653e+07	7.88674e+07	3.05816e+07	3.60964e+07	3.97902e+07	1.38275e+07	1.14234e+08	6.43806e+07	4.46288e+07	7.56982e+07	8.46724e+07
743780409	PREDICTED: eukaryotic translation initiation factor 3 subunit G-like [OS=Elaeis guineensis]	5	-0.13	1.06	1.22	-0.13	-0.04	-0.25	1.1	1.06	0.8	1.22	1.25	1	2.12001e+07	2.91758e+07	3.22201e+07	5.11804e+07	4.53677e+07	4.12783e+07	3.15261e+07	3.92514e+07	4.63652e+07	4.29797e+07	5.01963e+07	3.15205e+07	1.42276e+07	4.66965e+07	3.38697e+07		6.23866e+07	1.01253e+08	6.88028e+07	1.17587e+08	7.234e+07	7.95309e+07	9.11955e+07	6.84062e+07	1.3563e+08		2.6244e+07	9.28174e+07	1.0196e+08	1.38928e+08	7.63345e+07	5.93428e+07	4.00014e+07	4.35966e+07	3.36477e+07
743877556	PREDICTED: translation initiation factor eIF-2B subunit gamma [OS=Elaeis guineensis]		0.28	-0.17	-1.02	0.84	0.28	0.28	0.89	-5.03	-0.17	0.21	-1.24	-1.02		125511													1.7065e+06		2.35443e+06	1.10805e+06	1.50926e+06	1.59399e+06	187871		625883							1.05406e+06	263577	1.51994e+06	210607	48602.6	160921
743799304	PREDICTED: eukaryotic initiation factor 4A-8-like [OS=Elaeis guineensis]	7	0.56	2.93	3.1	0.56	1.01	-0.17	-6.64	4.34	2.93	-6.64	3.51	3.1					225505	274781									4.96961e+06		375686	840464	1.79944e+06		2.16426e+06	388373		2.12148e+06			646915		1.41723e+06			3.23953e+06	685545	1.73364e+06	226309
743861135	PREDICTED: DNA-directed RNA polymerases II, IV and V subunit 3 [OS=Elaeis guineensis]		0.1	-0.42	-0.83	-0.07	0.42	0.1	0.06	-0.42	-0.44	-0.08	-1.23	-0.83			2.40221e+06		213944						1.0052e+06		2.16199e+06						2.25145e+06	2.98321e+06			1.98567e+06	5.03965e+06	3.18945e+06		4.33848e+06	2.97691e+06	3.5584e+06	3.00247e+06			2.29147e+06		1.52013e+06
743810218	PREDICTED: 30S ribosomal protein 2, chloroplastic [OS=Elaeis guineensis]	8	-0.1	-0.48	-0.13	-0.1	-0.19	0.3	-0.4	-0.48	-0.5	-0.37	0.02	-0.13	3.19966e+07	4.00313e+07	5.16646e+07	3.30695e+07	3.4767e+07	2.06844e+07	4.09065e+07	7.98428e+06	3.4829e+07	2.43111e+07	2.16297e+07	2.81674e+07	5.2929e+07	4.21737e+07	3.43329e+07	1.10488e+08	1.57802e+07	3.48346e+07	3.94212e+07	7.01729e+07	2.62717e+07	1.89537e+07	3.53024e+07	3.57376e+07	7.13546e+07		1.15644e+07	2.14692e+07	1.85733e+07	7.16018e+07	9.37934e+06	1.93344e+07	1.53606e+07	3.20268e+07	3.44074e+07
XP_008795896.1	PREDICTED: polyadenylate-binding protein 2-like [OS=Phoenix dactylifera]
XP_008782057.1	PREDICTED: enolase 1, chloroplastic [OS=Phoenix dactylifera]		0.51	0.38	0.13	0.51	0.88	-0.21	0.24	1.76	0.38	-0.32	0.13	0.63	1.13121e+07	207745	293982			1.30204e+06	191594	523720	53717.5	3.56937e+06	7.68125e+06	3.70874e+06	1.94707e+06	5.25104e+06			6.67696e+06	5.1894e+06	3.70356e+06	5.1377e+06	4.05156e+06	5.10165e+06	6.68959e+06	5.54647e+06	5.89761e+06		64812.1	9.97725e+06	6.78879e+06	7.01944e+06	1.14562e+07	251329	433138	401980	1.35586e+06
XP_008791284.1	PREDICTED: enolase [OS=Phoenix dactylifera]		-0.75	1.2	1.03	1.28	-0.99	-0.75	0.74	1.54	1.2	0.34	1.03	2.78	158390	560150	3.97091e+06	107715	5.94992e+06	209894	1.92941e+06	5.50238e+06	1.14435e+06	4.4023e+06	1.51759e+06		1.13579e+07	256053			377298	243823			552328		456151	268601			8.51e+06				366476		213867		74303.6
743866640	PREDICTED: DEAD-box ATP-dependent RNA helicase 8-like [OS=Elaeis guineensis]		0.22	0.34	0.17	0.22	0.89	-0.18	0.34	0.83	0.02	0.17	-0.06	0.44	7.73437e+06	4.58495e+06	485908	4.62448e+06	3.79292e+06	4.97829e+06	1.7856e+06	2.09563e+06	1.31884e+06	1.92914e+06	3.7953e+07	6.6016e+06	2.29864e+06	3.07741e+06	4.19285e+06		5.86201e+06	8.08666e+06	6.93105e+06	816673	8.37903e+06	1.89435e+06	5.89621e+06				7.10089e+06	3.27615e+06	1.19619e+06	428587	1.15486e+07	1.341e+07	3.94631e+06	4.19402e+06	5.11953e+06
743854514	PREDICTED: protein RRP45A-like [OS=Elaeis guineensis]	16	2.87	-1.2	-2.28	6.64	-1.31	2.87	6.64	-1.2	-6.64	-2.28	0.11	-6.64
743768836	PREDICTED: WD repeat-containing protein 61-like [OS=Elaeis guineensis]	2	-0.01	0.83	0.61	-0.01	0.89	-0.06	0.83	1.43	0.59	0.76	0.61	0.6	3.12755e+07	1.35801e+07	2.16535e+07	2.71114e+07	1.68537e+07	1.42868e+07	1.29143e+07	3.38482e+07	1.83884e+07	1.60127e+07	3.41758e+07	1.42483e+07	1.0768e+07	2.33627e+07	1.53946e+07	5.47891e+08	4.29117e+06	1.2791e+07	6.13511e+06	4.03192e+06	8.19085e+06	6.61794e+06	6.89945e+06	9.63921e+06	5.27406e+06	5.28424e+08	1.376e+07	7.45974e+06	1.86437e+06	3.7664e+06	3.01389e+07	2.63152e+07	3.65818e+07	2.38288e+07	2.95389e+07
743859387	PREDICTED: ruBisCO large subunit-binding protein subunit beta, chloroplastic-like [OS=Elaeis guineensis]		0.08	-0.69	-0.48	0.14	-0.21	0.08	-0.27	-0.69	-0.75	-0.35	-0.48	-0.93	1.30696e+08	1.79043e+08	6.84686e+07	2.39953e+08	3.26081e+08	1.53499e+08	1.69862e+08	1.10224e+08	2.51628e+08	3.21525e+08	3.04883e+08	1.74583e+08	8.03297e+07	1.99184e+08	2.16847e+08		2.55548e+08	2.20625e+08	2.90243e+08	4.76804e+08	2.64005e+08	2.23887e+08	1.8106e+08	2.74839e+08	4.94843e+08	2.13848e+08	2.42796e+08	2.07165e+08	2.60685e+08	4.55291e+08	2.31717e+08	2.26373e+08	2.65327e+08	2.18991e+08	2.11746e+08
743826168	PREDICTED: chaperonin CPN60-2, mitochondrial-like [OS=Elaeis guineensis]	11	-0.02	-0.4	-0.32	0.05	-0.13	-0.02	-0.32	-0.45	-0.4	-0.37	-0.32	-0.32	3.81793e+08	2.43125e+08	2.64355e+08	4.49627e+08	2.96039e+08	3.87794e+08	3.32454e+08	2.53157e+08	6.07876e+08	6.37711e+08	3.19073e+08	3.12905e+08	2.04899e+08	5.91021e+08	5.88897e+08	1.11687e+08	4.02333e+08	3.38073e+08	6.3114e+08	1.03433e+09	5.48049e+08	3.79436e+08	3.40879e+08	5.37959e+08	8.80635e+08	2.13585e+08	4.18025e+08	3.55989e+08	5.2218e+08	1.0891e+09	4.56923e+08	4.86148e+08	5.9919e+08	5.69178e+08	5.79256e+08
XP_008813151.1	PREDICTED: ruBisCO large subunit-binding protein subunit beta, chloroplastic-like isoform X1 [OS=Phoenix dactylifera]		-0.41	-0.02	0.05	-0.24	-3.9	-0.41	0.36	-1.39	-0.02	0.15	-4.12	0.05															81355.7				919561	2.08435e+06	1.53705e+06	1.26294e+06	4.83714e+06		2.77622e+06		330132	3.28098e+06	3.11072e+06	2.18257e+06	2.55276e+06	2.18781e+06		1.90402e+06	100952
743776846	PREDICTED: chaperonin CPN60-2, mitochondrial [OS=Elaeis guineensis]	4	-0.29	-0.62	-0.25	-0.29	-0.46	-0.13	-0.48	-0.62	-0.65	-0.15	-0.25	-0.38	7.25793e+07	4.93068e+07	1.72942e+07	5.97872e+07	2.50826e+07	1.50517e+07	5.43662e+07	1.2563e+07	8.46521e+07	6.3424e+07	2.59677e+07	5.16258e+07	3.51534e+07	5.63608e+07	5.01177e+07		2.88406e+07	2.29107e+07	6.45027e+07	1.43423e+08	5.60826e+07	3.6392e+07	1.25339e+07	5.89811e+07	1.69318e+08		1.64779e+07	2.9491e+07	6.38533e+07	1.26148e+08	3.83906e+07	5.29545e+07	4.62783e+07	5.69928e+07	5.22646e+07
743765538	PREDICTED: general negative regulator of transcription subunit 3-like isoform X1 [OS=Elaeis guineensis]	2	0.81	0.96	-0.95	0.81	2.03	0.36	-0.09	1.26	0.96	-1.49	-0.95	0.43	55050.7	1.06988e+06	303277	72166.1			913379	217368		253155			344300
743883445	PREDICTED: ruBisCO large subunit-binding protein subunit beta, chloroplastic-like [OS=Elaeis guineensis]		0.2	-1.28	-1.42	0.25	0.09	0.2	-1.07	-1.34	-1.28	-1.38	-1.42	-1.5	2.56083e+09	2.26154e+09	1.02614e+09	3.04013e+09	3.42953e+09	2.51793e+09	2.32366e+09	7.5312e+08	3.35029e+09	4.21229e+09	2.25636e+09	2.35872e+09	1.0688e+09	3.12395e+09	3.85854e+09	1.37033e+09	1.94752e+09	2.18245e+09	2.90041e+09	6.04116e+09	1.95038e+09	2.07742e+09	2.20946e+09	2.9231e+09	7.16254e+09	1.333e+09	2.66096e+09	2.19097e+09	2.8804e+09	6.01677e+09	2.77571e+09	2.16002e+09	2.62245e+09	2.73172e+09	2.30972e+09
743853617	PREDICTED: exosome complex component CSL4 [OS=Elaeis guineensis]	16	-0.11	0.74	1.05	-0.11	0.21	-0.42	0.55	1.3	0.74	0.66	1.05	1.15	3.54514e+06	3.84976e+06	792059		219698	3.88376e+06	2.36523e+06	481959	1.97481e+06	1.0689e+06		2.06659e+06		2.85527e+06			2.51042e+06	4.31307e+06	3.68636e+06	4.57635e+06	3.18576e+06	4.83656e+06	3.52756e+06	2.63483e+06	2.76837e+06			3.70178e+06	2.92848e+06	3.80649e+06	2.69618e+06	2.35279e+06	2.48848e+06	2.21422e+06	3.4692e+06
743797552	PREDICTED: chaperonin CPN60-like 2, mitochondrial isoform X1 [OS=Elaeis guineensis]	6	0.1	0.88	0.26	-0.4	0.59	0.1	1.31	0.62	0.88	1.3	0.26	0	6.71628e+06	316151	111134	4.82892e+06	1.20565e+06	553738	167722	1.19953e+06	4.26301e+06	6.01903e+06	1.02279e+06	221785	709832	180122	168230		2.44553e+06	959183	3.45113e+06	1.58973e+06		499276	2.44596e+06	3.46255e+06	938472		6.97405e+06	1.90468e+06	3.84146e+06	4.50557e+06	3.4667e+06	126014	1.44213e+06	3.11284e+06	75562.2
743847480	PREDICTED: casein kinase II subunit alpha-like [OS=Elaeis guineensis]	15	3.53	2.46	-0.14	3.53	5.76	2.21	2.46	6.64	1.97	-0.92	1.05	-0.14	736937																	372266					233047												51764.5
743825879	PREDICTED: mediator of RNA polymerase II transcription subunit 36a-like [OS=Elaeis guineensis]	11	0.2	0.51	0.57	0.29	-0.26	0.2	0.87	0.47	0.51	0.57	0.87	0.37	8.76927e+07	4.95684e+07	3.85954e+07	4.9492e+07	1.03896e+08	8.79619e+07	7.29218e+07	2.48272e+07	6.29925e+07	6.98667e+07	1.35064e+08	7.11084e+07	2.34023e+07	6.40218e+07	6.38924e+07		5.78247e+07	5.46834e+07	4.03635e+07	1.45446e+07	3.50602e+07	8.28445e+07	6.36953e+07	4.7535e+07	5.06722e+06		5.69721e+07	6.81638e+07	5.5748e+07	1.94232e+07	1.7597e+07	4.64197e+07	7.81557e+07	4.73902e+07	5.11029e+07
XP_008785340.1	PREDICTED: H/ACA ribonucleoprotein complex subunit 3-like protein [OS=Phoenix dactylifera]		-0.17	0.69	0.99	-0.17	-0.72	0.31	1.06	0.69	0.37	1.22	0.99	0.11	3.1693e+06	1.3064e+07	3.93344e+06	7.38384e+06	1.23606e+06	1.27014e+06	1.28616e+07	813853	7.16294e+06	6.31724e+06	1.3887e+06	1.33917e+07	4.07311e+06	6.0831e+06	9.96065e+06		8.41629e+06	3.05676e+07	1.79443e+07	3.53238e+07	1.94438e+07	2.4805e+06	1.1172e+07	9.37542e+06	4.50214e+07		4.71595e+06	3.0787e+07	1.29392e+07	3.49741e+07	8.67483e+06	5.31295e+06	1.52744e+06	7.05625e+06	5.81917e+06
743865196	PREDICTED: probable nucleolar protein 5-2 [OS=Elaeis guineensis]
743761017	PREDICTED: putative H/ACA ribonucleoprotein complex subunit 1-like protein 1 [OS=Elaeis guineensis]	1	-0.28	0.62	0.83	-0.06	-1.04	-0.28	1.15	0	0.62	0.98	0.76	0.83	5.58241e+06	4.55765e+06	8.96536e+06	9.53206e+06	1.39407e+07	1.32679e+07	1.14817e+07	1.05494e+07	6.11964e+06	2.36554e+06	1.67292e+07	4.72102e+06	7.00984e+06	8.09226e+06	2.48649e+06		6.78977e+06	6.27675e+06	2.61707e+06	1.2e+06		7.77014e+06	3.60539e+06	5.31552e+06			754224	1.37638e+07	3.00963e+06	7.12623e+06	3.26197e+06	596931	5.42241e+06	595090	984510
743760845	PREDICTED: eukaryotic translation initiation factor 6-2 [OS=Elaeis guineensis]	1	0.17	0.7	0.53	0.17	-0.08	0.31	0.7	0.45	1.03	0.53	0.23	0.64	1.56647e+06	1.55718e+07	9.5759e+06	6.55975e+06	3.28528e+07	1.56823e+07	2.47318e+07	1.43916e+07	5.05492e+06	7.43381e+06	8.83242e+06	1.48123e+07	4.64117e+06	5.27252e+06	7.5058e+06		7.20147e+06	2.75504e+07	2.08719e+07	2.04201e+07	9.72585e+06	8.42446e+06	1.71979e+07	1.56468e+07	1.53769e+07		1.97528e+07	1.7431e+07	2.0332e+07	2.56264e+07	1.02674e+07	1.48095e+07	2.98061e+07	8.9981e+06	1.99472e+07
743811107	PREDICTED: H/ACA ribonucleoprotein complex subunit 2-like protein [OS=Elaeis guineensis]	8	-0.33	-0.71	-0.14	-1.41	-0.29	-0.33	-1	-0.41	-0.71	0.46	-0.14	-0.28	2.80932e+07	1.20896e+07		3.29994e+07	7.54615e+06	2.62983e+07	1.42804e+07		3.38959e+07	1.85067e+07	5.85006e+06	1.35657e+07		4.05471e+07	3.24323e+07		1.60192e+07	8.49881e+06	1.21891e+07	5.02036e+06	1.90301e+07	9.35557e+06	7.55672e+06	9.30467e+06	4.09636e+06		1.7688e+07	9.0083e+06	6.84319e+06	3.71521e+07	1.0731e+07	2.19349e+07	2.34495e+07	2.04331e+07	2.7848e+07
743792030	PREDICTED: eukaryotic translation initiation factor 6-2-like [OS=Elaeis guineensis]	6	-0.06	0.38	0.25	-0.27	-0.06	2.94	0.38	-0.89	3.31	0.61	-0.24	0.25		271737		524115		324914	245768	389083				19342					379052					253008									320350
XP_008802164.1	PREDICTED: H/ACA ribonucleoprotein complex subunit 3-like protein isoform X1 [OS=Phoenix dactylifera]		6.64		-6.64	6.64	6.64					-6.64	-6.64
743781713	PREDICTED: 50S ribosomal protein L10, chloroplastic-like [OS=Elaeis guineensis]	5	-0.2	-0.23	0.52	-0.27	-0.2	0.7	-0.23	-0.63	-0.18	0.52	0.55	0.01	9.21591e+06	3.69389e+06	5.7077e+06	1.34113e+07	2.99041e+06	1.42654e+07	7.72574e+06	2.02979e+07	1.28898e+07	9.20451e+06	4.66117e+06	4.05392e+06	5.73567e+06	5.49319e+06	9.14121e+06			963871	3.27125e+06	1.01936e+07	2.02764e+06	4.53746e+06		1.20154e+06	6.25508e+06	2.91796e+07	9.63257e+06	5.52994e+06		4.22913e+06		1.95325e+06	94156.5		82578.2
743780046	PREDICTED: 60S ribosomal protein L12 [OS=Elaeis guineensis]	4	0.16	0.38	0.25	0.17	-0.14	0.16	0.46	0.18	0.38	0.26	0.25	0.11	7.70729e+08	3.52601e+08	6.25082e+08	8.8966e+08	5.97984e+08	8.70316e+08	3.66006e+08	7.03583e+08	7.54417e+08	6.9809e+08	1.0125e+09	3.60798e+08	7.09893e+08	7.50542e+08	6.02893e+08		5.38184e+08	7.98204e+08	5.79583e+08	1.20241e+09	6.54589e+08	5.44944e+08	7.96393e+08	5.69635e+08	1.14372e+09		5.00473e+08	8.3209e+08	5.58956e+08	1.37826e+09	6.47009e+08	6.43024e+08	4.13241e+08	4.03314e+08	4.3634e+08
743887405	PREDICTED: 60S ribosomal protein L32-1-like [OS=Elaeis guineensis]		0.49	-0.51	-0.89	0.49	0.3	0.61	-0.27	-0.66	-0.51	-0.74	-0.89	-1.08	9.44933e+07	3.38758e+08	4.57513e+07	5.57014e+07	6.00562e+07	9.56182e+07	3.5293e+08	2.92132e+07	6.61739e+07	1.18062e+08	5.09507e+07	3.59105e+08	2.70255e+07	7.58309e+07	1.64693e+08	4.40698e+07	3.05878e+08	3.91388e+08	3.22676e+08	3.17748e+08	2.85302e+08	2.58364e+08	4.35388e+08	3.04932e+08	3.52721e+08		3.81706e+08	4.50512e+08	2.23071e+08	4.1149e+08	1.46035e+08	1.44774e+08	1.69759e+08	8.76456e+07	2.67036e+08
743847000	PREDICTED: 40S ribosomal protein S3a-like [OS=Elaeis guineensis]	15	0.24	-0.13	-0.5	0.24	0.37	0.11	-0.27	0.02	-0.13	-0.59	-0.5	-0.39	2.18985e+08	4.74737e+08	1.11747e+08	2.29011e+08	5.23814e+08	1.65173e+08	4.13038e+08	6.83595e+07	2.53883e+08	3.65209e+08	1.6965e+08	4.30457e+08	9.78708e+07	2.02215e+08	3.99525e+08	2.8432e+07	3.7952e+08	5.68921e+08	6.6937e+08	6.28894e+08	5.07963e+08	3.78479e+08	5.68689e+08	6.26381e+08	7.59639e+08	7.94509e+07	4.50201e+08	5.65868e+08	5.77251e+08	6.10725e+08	5.06039e+08	3.39888e+08	5.48693e+08	4.2261e+08	9.6575e+08
XP_008806967.1	PREDICTED: 60S ribosomal protein L10a [OS=Phoenix dactylifera]		2.14	2.06	-0.21	2.14	1.33	2.19	2.02	2.06	2.42	-0.35	1	-0.21		2.82578e+06	9.86427e+06		1.35456e+06			1.05977e+07			3.53335e+06	2.10631e+06	1.02504e+07										2.6363e+06				3.13367e+06				3.55602e+06	2.76177e+06	5.76222e+06		4.44793e+06
743783386	PREDICTED: 30S ribosomal protein S1, chloroplastic [OS=Elaeis guineensis]	5	0.07	-0.35	-0.21	0.07	-0.22	0.19	-0.11	-0.35	-0.36	-0.16	-0.21	-0.61	1.06106e+07	7.52774e+07	5.03439e+07	6.86605e+07	6.9719e+07	7.16254e+06	9.05282e+07	4.15996e+07	5.00155e+07	6.81387e+07	1.32355e+07	8.00227e+07	2.95431e+07	5.42508e+07	1.04015e+08	6.03804e+07	6.35149e+07	4.73871e+07	4.47414e+07	1.14779e+08	6.04184e+07	6.54623e+07	3.508e+07	5.77539e+07	1.02264e+08	3.73154e+07	5.53888e+07	3.13727e+07	5.43598e+07	7.84896e+07	3.15635e+07	3.98299e+07	2.40057e+07	1.88867e+07	4.17442e+07
743754593	PREDICTED: uncharacterized protein LOC105042949 [OS=Elaeis guineensis]	1	0.02	1.19	0.61	0.02	-0.01	0.44	1.19	1.1	1.32	0.61	0.71	0.61	2.59991e+06	2.87851e+06		1.31575e+06	3.39079e+06	1.1193e+07	2.28643e+06	285227	2.26617e+06	1.68138e+06	1.49517e+07	1.00455e+06	1.37117e+06	807258	1.56405e+06		1.68693e+06	6.78349e+06		3.63361e+06	6.99324e+06	2.29185e+06	1.4805e+06	2.10148e+06	1.32567e+06		1.97579e+07	1.49055e+06	3.21799e+06	2.65183e+06	1.95763e+06	1.9179e+06	2.31895e+06
XP_008809330.1	PREDICTED: 40S ribosomal protein S11 [OS=Phoenix dactylifera]		-0.45	-0.29	0.53	-0.45	-1.03	-0.25	0.03	-0.49	-0.29	0.62	0.53	0.09	1.48854e+08	1.29802e+08	2.38056e+07	1.17387e+08	3.72673e+07	3.81639e+07	9.20477e+07	8.35558e+06	8.2891e+07	7.10583e+07	4.59805e+07	1.22047e+08	1.83064e+07	1.15295e+08	9.21141e+07		1.84314e+08	3.11715e+08	2.06814e+08	1.07493e+08	2.25481e+08	1.61696e+08	3.20459e+08	1.99224e+08	8.93109e+07		1.75473e+08	2.76602e+08	1.87469e+08	1.00343e+08	4.54704e+07	1.61995e+08	1.47138e+08	9.00807e+07	2.44587e+08
743868803	PREDICTED: 30S ribosomal protein S10, chloroplastic [OS=Elaeis guineensis]		0.04	-0.35	0	-0.28	0.06	0.04	-0.35	-0.69	-0.04	0	-0.22	0.26	7.52968e+06	4.35349e+06	2.46426e+06	6.284e+06	1.02193e+07	1.36316e+07	3.33307e+06		2.64155e+06	4.64742e+06	2.50313e+07	2.38909e+06		3.55541e+06	2.66915e+06		4.0943e+06	5.44089e+06	5.42567e+06	1.00675e+07		6.24901e+06	7.25661e+06	8.21075e+06	7.05093e+06		1.85481e+06	5.54769e+06	8.47003e+06	7.41836e+06	2.75384e+06	1.07267e+07	1.04808e+07	8.9629e+06	8.46466e+06
743810283	PREDICTED: 60S ribosomal protein L31-like [OS=Elaeis guineensis]	8	-6.64	-1.56	6.64	-6.64	-6.64	-6.64	-1.28		-1.84	6.64	6.64	6.64							3.34392e+06											2.44202e+06		6.48728e+06					7.21712e+06		2.89031e+06	2.30298e+06		7.7359e+06	1.92566e+06	3.80657e+06	4.5539e+06
743767335	PREDICTED: 60S ribosomal protein L6-like [OS=Elaeis guineensis]	2	0.25	-0.41	-0.71	0.25	-0.08	0.29	-0.34	-0.41	-0.47	-0.71	-0.4	-0.89	5.30574e+07	2.11517e+08	4.58361e+07	1.08225e+08	1.07172e+08	5.99264e+07	1.8289e+08	2.84937e+07	1.07788e+08	1.79411e+08	3.57321e+07	2.21886e+08	2.75701e+07	1.05799e+08	1.8437e+08		6.97985e+07	1.86186e+08	1.16278e+08	4.2478e+07	7.29736e+07	5.81397e+07	1.62203e+08	1.01048e+08	7.35278e+07		9.33355e+07	1.26891e+08	8.71845e+07	5.30455e+07	7.66029e+07	7.40654e+07	1.03955e+08	2.78562e+07	1.94917e+08
743831333	PREDICTED: 60S ribosomal protein L15-1-like [OS=Elaeis guineensis]	12	-0.76	-1.77	-1.06	-0.76	-0.62	-0.92	-1.77	-1.79	-1.42	-1.06	-1.19	-0.38	1.80223e+06	2.39461e+07		3.35105e+06	8.18625e+06	6.31572e+07	1.90052e+07		1.79283e+06	1.46242e+06	4.74138e+07	4.57009e+06	2.39362e+06	1.66847e+07	1.80574e+06		2.25818e+07	2.63615e+07	2.07783e+07	2.28553e+07	1.30265e+07	3.26891e+07	1.95071e+07	2.25036e+07	2.12995e+07		9.40102e+06	2.2331e+07	2.27925e+07	2.67973e+07					779574
743765818	PREDICTED: 60S ribosomal protein L31-like [OS=Elaeis guineensis]	2	0.15	-0.6	-1.1	0.24	0.06	0.15	-1.27	-0.15	-0.6	-1.77	-0.85	-1.1	1.30395e+07	4.90768e+07	2.64039e+07	1.13312e+07	1.37915e+07	4.18302e+06	1.36364e+07	3.23349e+06	1.86321e+07	2.41219e+07	8.55548e+06	4.72901e+07	1.69322e+07	5.6305e+06	4.563e+07	6.86502e+07	2.71789e+07	4.03992e+07	3.63805e+07	1.21389e+08	3.30523e+07	2.48752e+07	4.33462e+07	3.81e+07	1.45721e+08	9.23923e+07	9.83583e+06	2.88373e+07	2.90608e+07	1.22485e+08	5.67572e+07	8.36325e+07	1.24943e+08	6.99397e+07	1.59943e+08
743779516	PREDICTED: 60S ribosomal protein L8-1 [OS=Elaeis guineensis]	4	0.19	-0.12	-0.71	0.08	0.34	0.19	-0.06	-0.12	-0.24	-0.36	-0.93	-0.71	1.25378e+08	6.10981e+08	7.36875e+07	7.34405e+07	6.73899e+07	1.27587e+08	6.08963e+08	4.01837e+07	7.93452e+07	2.09647e+08	6.76943e+07	7.89958e+08	3.62645e+07	9.79381e+07	3.64493e+08	3.90833e+07	4.0372e+08	4.98745e+08	6.11156e+08	4.39489e+08	3.30254e+08	3.38592e+08	4.56919e+08	3.78304e+08	2.22011e+08		3.63863e+08	4.6275e+08	3.07545e+08	3.35845e+08	2.01838e+08	1.99426e+08	4.0362e+08	1.75656e+08	5.29339e+08
743853732	PREDICTED: 50S ribosomal protein L28, chloroplastic [OS=Elaeis guineensis]	16	1.19	-0.37	-0.42	-0.09	6.64	1.19	-0.37	6.64	-0.41	-0.42	0.41	-1.49	1.80873e+06								1.1055e+06		766962			1.29878e+06
743794405	PREDICTED: 54S ribosomal protein L12, mitochondrial-like isoform X1 [OS=Elaeis guineensis]	6	0.59	0.87	-0.12	0.59	-0.6	1.87	0.87	3.87	-0.35	-0.12	4.03	-2.48			1.14129e+06	233445	987233	229043	326932	958423		410016	2.15479e+06				60451.8																103347		100259		105444
XP_008801495.1	PREDICTED: 30S ribosomal protein S20, chloroplastic [OS=Phoenix dactylifera]		0.16	-0.07	-0.25	0.36	-0.11	0.16	-0.07	-0.96	0.45	-0.25	-0.89	0.24	3.58041e+06	8.998e+06	1.79846e+06	5.86691e+06	2.68373e+07	6.37468e+06	9.75652e+06	3.39306e+06	4.35917e+06	1.32725e+07	1.08207e+07	1.13675e+07	870314	5.33543e+06	9.12607e+06					1.10873e+07					4.92496e+06					7.40239e+06					2.68846e+06
743870482	PREDICTED: 60S acidic ribosomal protein P1-like [OS=Elaeis guineensis]		1.46	2.32	0.76	1.68	1.32	1.46	2.45	1.75	2.32	0.79	0.11	0.76	373526		397789	1.34599e+06	905980	511551	352270	279148	275851	1.51723e+06	909006			495797	409380				162136	3.91805e+06	1.11628e+06				1.221e+07		1.5526e+06			4.25902e+06	939892		255106	190274	867138
743781056	PREDICTED: 60S ribosomal protein L35 [OS=Elaeis guineensis]	5	-0.2	-0.18	1.06	-0.2	-0.4	-0.19	1.35	-0.26	-0.18	1.06	1.85	-0.17	1.13869e+08	1.32616e+08	7.48463e+07	8.94583e+07	1.16974e+07	1.14329e+08	1.42685e+08	6.29641e+07	1.2443e+08	5.02673e+07	5.93773e+07	1.22043e+08	7.17254e+07	1.1538e+08	9.56383e+07	2.89015e+08	7.24577e+07	9.71883e+07	9.87593e+07	1.29397e+07	5.58529e+07	7.16451e+07	8.63088e+07	8.22209e+07	1.31314e+07	1.57677e+08	1.344e+08	1.05191e+08	5.92814e+07	1.72674e+07	1.63393e+07	3.37321e+07	8.9427e+07	9.10565e+07	1.19716e+08
743884573	PREDICTED: 40S ribosomal protein S13-like [OS=Elaeis guineensis]		-1.07	-1.59	-0.58	-1.2	-1.07	-1.05	-1.76	-1.18	-1.59	-1.11	-0.43	-0.58			1.49454e+07		1.46557e+06			3.19656e+07					1.17603e+07
743797152	PREDICTED: 30S ribosomal protein S6 alpha, chloroplastic isoform X1 [OS=Elaeis guineensis]	6	0.24	-0.62	-0.78	0.24	0.08	0.36	-0.62	-0.78	-0.28	-0.83	-0.78	-0.76	1.55967e+07	8.28896e+06	7.79048e+06	1.03832e+07	4.04601e+06	2.05433e+07	9.72303e+06	8.50777e+06	9.31201e+06	5.80805e+06	6.94454e+06	6.94675e+06	6.14818e+06	1.12163e+07	9.80423e+06	2.91279e+07	9.91345e+06	1.88375e+07	1.86479e+07	4.75874e+07	1.19024e+07	1.19254e+07	8.38685e+06	2.02168e+07	6.0663e+07		9.40989e+06	1.62115e+07	2.21445e+07	4.3156e+07	2.02766e+07	1.17403e+07	1.35073e+07	1.84146e+07	1.4456e+07
743889118	PREDICTED: 60S ribosomal protein L37-3 [OS=Elaeis guineensis]		-0.8	-1.88	-0.89	-0.8	1.14	-0.98	-1.88	0.73	-1.93	-1.7	-0.11	-0.89					16294.9		4.1307e+06					2.64033e+07						1.14011e+07	1.48613e+07				1.69464e+07	1.26737e+07	1.35905e+07			1.28534e+07	1.01201e+07	1.13479e+07
743785060	PREDICTED: 40S ribosomal protein S21-like [OS=Elaeis guineensis]	5	0.72	1.57	0.52	0.69	1.13	0.72	1.17	1.58	1.57	0.52	0.34	0.65		2.0936e+06	6.98074e+06	9.10865e+06	488552	1.46253e+06	1.74565e+06		841077	1.46481e+06	1.24518e+06	1.8992e+06			753237		2.77118e+06	1.6764e+06	5.36608e+06	4.0011e+07	4.35641e+06	7.78493e+06	1.07055e+07	1.89223e+06	4.99997e+07		2.32438e+06	3.0034e+06	958981	3.81506e+07	3.7525e+06	6.45984e+06	1.02925e+07	1.3937e+07	39357
743756641	PREDICTED: 30S ribosomal protein S20, chloroplastic isoform X1 [OS=Elaeis guineensis]	1	-1.89	-2.57	-0.48	-0.99	-2.1	-1.89	-1.62	-2.57	-4.37	-0.48	-0.31	-2.38	1.80307e+07	1.2601e+07	6.72097e+07	5.14571e+07	1.37175e+07	1.85418e+07	1.62676e+07	8.71291e+07	5.73377e+07	4.12471e+07	1.42018e+07	1.34438e+07	5.40209e+07	5.15162e+07	3.16149e+07												1.76418e+07				2.42271e+06		5.03901e+06	2.87415e+06
743764506	PREDICTED: 40S ribosomal protein S10-like [OS=Elaeis guineensis]	2	-0.08	1.05	0.91	-0.08	-0.15	0.11	1.05	1.7	-0.02	0.91	1.26	-0.01	3.41123e+07	1.57485e+07	1.46131e+07	6.0082e+07	7.56736e+06	1.60717e+07	1.40883e+06	1.79058e+06	3.27832e+07	2.02099e+07	1.49719e+07	8.33766e+06	9.42795e+06	5.04674e+07	3.64883e+07		1.50805e+07	2.58301e+07	2.23725e+07	2.00812e+07	1.25305e+07	7.2619e+06	1.54762e+07	1.181e+07	2.5609e+07		1.11601e+07	2.69196e+07	2.38285e+07	1.60097e+07	1.6545e+07	1.72991e+07	1.41318e+07	1.12823e+07	1.18496e+07
743865068	PREDICTED: 60S ribosomal protein L30-like [OS=Elaeis guineensis]		0.29	0.27	-0.08	0.29	0.15	0.53	0.33	0.26	0.27	-0.08	0.03	-0.22	6.1089e+07	7.21282e+07	6.92476e+07	6.86953e+07	1.77665e+08	1.16101e+08	6.06994e+07	6.86874e+07	3.9586e+07	7.77835e+07	8.12727e+07	7.91737e+07	5.84292e+07	5.01507e+07	5.44751e+07		1.00202e+08	1.35802e+08	7.5939e+07	9.82901e+07	1.34721e+08	1.07808e+08	1.16091e+08	8.11215e+07	8.50013e+07	4.59216e+07	9.50945e+07	1.16322e+08	8.86344e+07	1.04437e+08	7.6928e+07	6.84542e+07	9.52163e+07	5.28686e+07	1.19415e+08
743756145	PREDICTED: 40S ribosomal protein S24-1 [OS=Elaeis guineensis]	1	0.57	-0.03	-0.63	0.56	0.61	0.57	0.1	-0.13	-0.03	-0.57	-0.79	-0.63	1.8113e+07	6.15417e+07	1.41352e+07	1.54112e+07	5.67761e+07	1.97494e+07	7.14451e+07	1.13108e+07	8.10011e+06	3.50075e+07	2.56577e+07	6.49919e+07	8.90736e+06	1.66322e+07	4.21071e+07	2.60966e+07	5.83927e+07	4.1711e+07	4.60459e+07	2.76859e+07	5.00727e+07	4.85988e+07	3.67093e+07	5.52637e+07	1.71216e+07		3.70328e+07	4.8352e+07	4.03967e+07	2.95364e+07	4.82863e+07	3.35014e+07	5.07167e+07	2.21135e+07	6.12598e+07
743770921	PREDICTED: 50S ribosomal protein L21, chloroplastic [OS=Elaeis guineensis]	3	0.34	-0.51	-0.95	0.34	-0.03	0.58	-0.51	-0.22	-1.03	-0.95	-0.22	-1.49	2.9515e+07	3.7295e+07	2.36606e+07	5.07086e+07	1.96898e+07	3.60849e+07	5.10123e+07	4.17081e+07	4.21437e+07	4.73229e+07	2.87322e+07	3.82579e+07	2.11935e+07	5.48597e+07	4.34914e+07		1.68502e+07	1.52812e+07	2.63175e+07	1.94637e+07	2.14568e+07	1.21335e+07	1.88565e+07	1.53207e+07	1.30597e+07		3.26126e+07	1.83201e+07	1.43044e+07	1.79652e+07	6.98495e+06	1.65142e+07	2.48547e+07	3.366e+07	1.13057e+07
743844545	PREDICTED: 60S ribosomal protein L18-2-like [OS=Elaeis guineensis]	14	0.03	-0.72	-0.34	0.03	0.11	-0.24	-0.28	-0.72	-1.03	-0.34	-0.27	-1	2.40873e+06	6.90882e+07	27932.2	5.84605e+06	1.17498e+07	5.83221e+06	7.51443e+07	23799.1	2.18964e+06	3.63948e+07	2.67224e+06	9.75717e+07		4.06793e+06	4.16767e+07		4.72262e+07	7.42644e+07	5.32266e+07		5.62333e+06	3.92454e+07	7.01621e+07	4.76963e+07	9.72689e+06		6.05318e+07	5.93714e+07	3.77968e+07		6.66042e+06	1.32296e+07	3.73511e+07	1.2953e+07	8.8354e+07
743855658	PREDICTED: 40S ribosomal protein S12-like [OS=Elaeis guineensis]		0.06	0.07	0.21	0.06	-0.35	0.06	0.5	-0.13	0.07	0.43	0.21	0.08	5.46734e+08	1.62132e+08	9.08758e+07	1.54511e+08	1.96625e+08	4.34755e+08	1.44683e+08	6.52751e+07	1.61995e+08	1.33201e+08	4.09048e+08	1.33871e+08	5.20054e+07	1.62798e+08	2.42079e+08	8.58456e+07	2.36972e+08	3.89466e+08	4.03278e+08	9.04202e+08	3.67327e+08	2.47406e+08	4.18149e+08	3.38899e+08	1.01499e+09	5.68496e+07	1.67345e+08	4.25069e+08	3.8808e+08	7.64869e+08	2.34096e+08	2.01639e+08	1.64704e+08	2.86072e+08	4.17689e+08
743877218	PREDICTED: 50S ribosomal protein L6, chloroplastic [OS=Elaeis guineensis]		-0.31	1.42	1.69	-0.52	0.77	-0.31	1.35	2.57	1.42	1.71	1.69	1.63	6.1674e+06	2.14484e+06	1.76272e+06	4.88936e+06	6.30381e+06	5.8297e+06	1.3889e+06	3.17524e+06	4.33159e+06	1.63007e+06			2.26256e+06	1.03909e+07	3.50868e+06		1.37121e+07	1.38727e+07	1.14545e+07	9.74177e+06	1.16629e+07	1.56396e+07	1.02458e+07	1.03175e+07	6.15038e+06		684712	1.19565e+07	9.98745e+06	7.7546e+06	7.27217e+06	6.81037e+06	1.13712e+07	1.05286e+07	1.16646e+07
743802992	PREDICTED: 60S ribosomal protein L7a-like [OS=Elaeis guineensis]	7	0.05	-0.63	-0.84	0.31	-0.02	0.05	-0.34	-1.39	-0.63	-0.84	-1.45	-0.79		5.14242e+07		4.21406e+06	2.3629e+07	2.69538e+07	7.2706e+07		3.89838e+06	3.53968e+07	9.25538e+06	5.36127e+07		4.5219e+06	4.35157e+07		3.79052e+07	5.94927e+07	4.86572e+07	2.88181e+07	4.14659e+07	3.91288e+07	5.6616e+07	4.38652e+07	2.72105e+07		1.78256e+07	5.87314e+07	5.40076e+07	2.13164e+07	4.49991e+06	8.12638e+06	3.95189e+07	6.48543e+06	6.08297e+07
743799682	PREDICTED: 40S ribosomal protein S24-1-like [OS=Elaeis guineensis]	7	0.57	0.02	-0.61	0.57	0.39	0.72	0.02	-0.35	0.13	-0.57	-0.61	-0.87	5.28616e+07	7.44492e+07	1.0487e+07	2.64892e+07	1.39213e+08	7.78108e+07	5.51988e+07	1.36331e+07	1.29214e+07	2.02429e+07	1.20486e+08	7.85864e+07	6.65349e+06	2.59093e+07	5.79011e+07		4.65383e+07	6.52032e+07	6.14961e+07	1.36795e+07	5.32695e+07	6.73374e+07	5.26344e+07	4.3761e+07	1.36598e+07		5.37077e+07	4.85867e+07	4.75322e+07	8.35811e+06	1.9764e+07	2.10211e+07	2.63813e+07	1.54011e+07	4.56407e+07
743883807	PREDICTED: 40S ribosomal protein S20-1-like [OS=Elaeis guineensis]		-0.01	-0.08	0.09	-0.01	-0.24	0.03	0.02	-0.08	-0.15	0.09	0.19	-0.05	5.34286e+08	2.77686e+08	2.34802e+08	2.28153e+08	1.41285e+08	5.35752e+08	4.29731e+08	2.15108e+08	1.69299e+08	1.82626e+08	2.06536e+08	2.58346e+08	1.98306e+08	2.30979e+08	2.19675e+08		2.23566e+08	4.39583e+08	2.61627e+08	5.98293e+08	2.22187e+08	2.17019e+08	4.31643e+08	2.12773e+08	5.46531e+08		2.9484e+08	4.34548e+08	2.07897e+08	5.45842e+08	3.01418e+08	2.46691e+08	1.75687e+08	1.81077e+08	2.7257e+08
383931222	ribosomal protein S11 (chloroplast) [OS=Elaeis guineensis]		0.06	-0.17	-0.19	0.06	0.06	0	-0.17	-0.54	0.21	-0.19	-0.34	0.34	6.90644e+06	1.33702e+07		1.02092e+07	2.61689e+06	1.56443e+07	1.73587e+07		4.1384e+06	7.8763e+06	9.58981e+06	9.2372e+06		5.76975e+06	6.29135e+06		8.76897e+06	4.30068e+06	7.78208e+06	1.96733e+06	6.54685e+06	8.77149e+06	4.01174e+06	9.93879e+06	1.43621e+06		8.01538e+06	3.9574e+06	4.95918e+06	1.35798e+06	1.37893e+06	5.76963e+06	3.73227e+06		5.06211e+06
743889636	PREDICTED: 40S ribosomal protein S7-like isoform X1 [OS=Elaeis guineensis]		0.25	0.25	0.09	0.05	0.25	0.36	0.12	0.37	0.25	0.09	0.25	-0.16	1.99257e+07	2.28918e+07	9.16602e+06	2.99403e+07	4.62004e+07	2.38703e+07	1.89952e+07	8.05719e+06	2.81388e+07	1.9615e+07	1.23716e+07	1.64699e+07	9.12859e+06	4.21364e+07	1.79825e+07		4.00886e+07	4.91021e+07	2.89301e+07	2.42285e+07	4.31639e+07	3.0147e+07	3.6103e+07	3.76535e+07	1.64547e+07		1.65618e+07	4.50949e+07	5.33419e+07	2.14792e+07	1.35751e+07	3.21708e+07	3.01222e+07	4.02531e+07	2.52454e+07
743866110	PREDICTED: 40S ribosomal protein S11 isoform X1 [OS=Elaeis guineensis]		-0.05	-0.66	-0.3	-0.05	-0.59	0.01	-0.42	-0.73	-0.66	-0.3	-0.19	-0.78	6.10741e+08	4.94844e+08	6.73085e+07	2.9441e+08	8.48664e+07	2.01356e+08	4.38721e+08	2.64835e+07	2.04033e+08	2.59866e+08	2.83862e+08	5.46798e+08	6.40732e+07	3.05886e+08	4.90659e+08		4.55658e+08	8.06925e+08	3.72519e+08	2.84383e+08	4.79451e+08	4.19385e+08	7.58898e+08	4.77464e+08	2.64403e+08		4.78907e+08	6.98701e+08	4.03248e+08	2.76314e+08	1.31358e+08	3.69682e+08	3.73895e+08	2.17292e+08	6.16078e+08
743854648	PREDICTED: 60S ribosomal protein L8-like [OS=Elaeis guineensis]	16	-0.08	-0.83	-0.46	-0.08	0.09	-0.14	-0.02	-2.04	-0.83	0.1	-1.55	-0.46	2.31498e+07	7.36333e+07	6.96696e+06	9.35703e+06	1.07414e+07	2.69249e+07	9.88335e+07	4.98549e+06	5.38688e+06	2.72569e+07	3.27935e+07	6.02653e+07	1.88399e+07	1.06862e+07	5.30897e+07		6.36376e+07	4.3069e+07	6.16381e+07	1.42031e+07	4.68034e+07	4.70694e+07	4.22368e+07	5.07575e+07	1.22106e+07		4.39382e+07	4.58271e+07	3.80245e+07	1.9856e+07	5.41984e+06	1.15375e+07	3.42601e+07	1.27679e+07	4.83945e+07
743808912	PREDICTED: 60S ribosomal protein L6-like [OS=Elaeis guineensis]	8	0.37	-0.1	-0.6	0.55	0.22	0.37	-0.1	-0.05	-0.29	-0.62	-0.25	-0.6	1.15684e+08	3.89225e+08	3.4155e+07	1.44128e+08	2.04333e+08	1.01489e+08	4.17359e+08	4.36963e+07	1.44893e+08	3.34403e+08	7.94603e+07	3.8915e+08	6.68879e+07	1.38255e+08	3.17925e+08	2.06429e+08	1.83339e+08	2.8599e+08	1.60113e+08	2.52446e+08	3.37869e+08	1.51607e+08	2.70705e+08	2.85989e+08	2.94593e+08	7.12069e+07	2.03626e+08	2.93155e+08	1.86756e+08	2.96976e+08	2.63554e+08	1.55135e+08	1.86583e+08	9.71504e+07	4.29346e+08
XP_008784360.1	PREDICTED: 40S ribosomal protein SA-like [OS=Phoenix dactylifera]		-0.1	1.95	1.52	-0.1	0.53	-0.63	2.43	1.95	0.8	2.52	1.52	1.15	1.51601e+06	4.08068e+06	1.52873e+06	3.77505e+06	1.3627e+07	7.61545e+06	2.5635e+06	8.51107e+06	4.02537e+06	6.00058e+06	3.14645e+07	1.87067e+06	6.59925e+06	3.70646e+06	1.54579e+06		2.94052e+06		853082	332313	4.60202e+06	3.23743e+06	2.59789e+06	3.71149e+06			492882		4.14235e+06	246248	2.35095e+06	2.71538e+06	952276	536285	2.39129e+06
XP_008800796.1	PREDICTED: 60S ribosomal protein L24-like [OS=Phoenix dactylifera]		-6.64	0.04	6.64	-6.64	1.14	-6.64	1.15	-0.04	0.04	6.64	-1.18	6.64		1.88787e+06	543837							1.43671e+06	2.39368e+06				2.09875e+06												1.05901e+06
743887067	PREDICTED: 60S ribosomal protein L27a-3-like [OS=Elaeis guineensis]		0.65	-1.65	-2.73	1.09	0.65	0.07	-1.65	-1.65	-2.27	-2.73	-3.18	-2.32		5.05868e+06	7.66359e+06		58620	1.34353e+06		7.5593e+06			504057		1.67926e+07				5.74235e+06	3.4143e+06	4.55864e+06	6.58767e+06		4.38256e+06	4.68242e+06	4.86455e+06	7.45523e+06			4.55447e+06	3.50096e+06	7.42943e+06	5.12956e+06	1.87105e+07	2.66815e+07	8.08943e+06	7.13246e+07
743764188	PREDICTED: 40S ribosomal protein S25 [OS=Elaeis guineensis]	2	0.04	0.46	0.46	0.04	-0.63	0.2	0.46	0.44	0.57	0.46	1.24	0.37	8.59177e+07	9.27273e+07	2.65962e+07	8.9628e+07	6.51617e+07	1.10721e+08	6.98559e+07	1.88961e+07	7.40001e+07	5.4223e+07	4.72009e+07	9.83084e+07	1.35749e+07	7.72757e+07	6.7911e+07		1.07663e+08	1.00724e+08	7.88118e+07	6.85359e+06	8.75127e+07	1.24107e+08	7.93581e+07	6.61898e+07	3.57998e+06		1.08777e+08	1.06774e+08	7.58052e+07	1.76413e+07	3.19585e+07	6.73484e+07	7.02477e+07	3.81919e+07	8.35723e+07
383931253	ribosomal protein S19 (chloroplast) [OS=Elaeis guineensis]		6.64	6.64	-1.93	6.64	6.64	6.64	6.64	6.64	6.64	0.03	-2.73	-1.93
743760327	PREDICTED: 40S ribosomal protein S15 [OS=Elaeis guineensis]	1	0.26	0.82	1.11	0.26	0.64	0.09	0.47	1.3	0.82	0.49	1.11	1.35	233105	1.93534e+06	306670	4.56431e+06	1.49621e+06	421827	1.99284e+06	357945	321460	515692		1.91939e+06		2.53265e+06	3.76907e+06		5.43675e+06	1.11592e+07	1.14433e+07	184192	1.193e+07	4.03146e+06	1.378e+07	1.16586e+07			8.67049e+06	1.1601e+07	1.14727e+07	965351	1.45995e+06	4.78206e+06	1.94486e+06	2.94962e+06	5.41337e+06
XP_008788719.1	PREDICTED: 60S ribosomal protein L9-like [OS=Phoenix dactylifera]
743767942	PREDICTED: 40S ribosomal protein S11-like [OS=Elaeis guineensis]	2	-0.16	0.1	0.34	-0.16	-0.57	0.17	0.32	-0.16	0.1	0.34	0.37	-0.31	1.62566e+08	1.91795e+08	9.47162e+06	8.32334e+07	6.65007e+06	3.05349e+07	1.73538e+08	2.80439e+06	1.37377e+08	9.03626e+07	6.42584e+07	2.17117e+08	8.76074e+06	1.09087e+08	1.7434e+08	4.78391e+07	1.56631e+08	2.86599e+08	1.36008e+08	8.87072e+07	1.31958e+08	1.34516e+08	2.69229e+08	1.28176e+08	1.10543e+08	3.13603e+07	1.82862e+08	2.90271e+08	1.3775e+08	1.20467e+08	5.29168e+07	1.3807e+08	1.83791e+08	7.99378e+07	2.6558e+08
XP_008808037.1	PREDICTED: 40S ribosomal protein S7-like [OS=Phoenix dactylifera]		-0.33	0.5	0.85	-0.33	-0.68	-0.29	0.5	0.51	0.32	0.85	1.23	0.52					7.84107e+06					4.8997e+06	6.65255e+06	3.09461e+06					3.36505e+06	2.41703e+06	2.9169e+06	2.56001e+06			1.77699e+06		3.14987e+06		3.00213e+06			3.29489e+06	1.30649e+06	6.67634e+06	3.19296e+06	7.28862e+06	9.45745e+06
XP_008798296.1	PREDICTED: 60S ribosomal protein L18a [OS=Phoenix dactylifera]
743803587	PREDICTED: 40S ribosomal protein S12-like [OS=Elaeis guineensis]	7	-0.54	-0.39	-0.17	-0.54	-1.1	-0.23	-0.39	-0.32	-1.02	0.07	-0.17	-0.92	1.09928e+08	5.74772e+07	1.17191e+08	4.23454e+07	2.24977e+07	6.04418e+07	4.37073e+07	2.3824e+07	4.45191e+07	4.12089e+07	6.11451e+07	4.80714e+07	9.18466e+07	4.12399e+07	4.90132e+07		8.25507e+06	4.741e+07	2.9576e+07	5.61482e+07	2.2315e+07	1.63395e+07	2.22895e+07	1.66356e+07	5.38989e+07		4.15515e+07	3.70039e+07	1.9912e+07	6.21583e+07	1.40185e+07	2.42341e+07	1.69198e+07	1.96523e+07	1.90924e+07
743777180	PREDICTED: 40S ribosomal protein S17-like [OS=Elaeis guineensis]	4	0.47	0.54	-0.07	0.29	0.58	0.47	0.54	0.34	0.68	0.18	-0.07	-0.14	1.86916e+07	3.65597e+07	2.19053e+07	8.05084e+07	1.90988e+07	1.39576e+07	4.37621e+07	2.09518e+07	5.87461e+07	4.28064e+07	1.4208e+07	2.94725e+07	2.29453e+07	7.23983e+07	6.44296e+07		3.95803e+07	1.84968e+07	3.84078e+07	4.59902e+06	7.15841e+07	4.2426e+07	2.31997e+07	3.606e+07	4.89244e+06		4.5276e+07	3.29424e+07	3.18698e+07	5.16392e+06	2.82373e+07	5.48333e+07	1.06008e+08	5.40805e+07	7.33771e+07
XP_008783987.1	PREDICTED: 60S acidic ribosomal protein P2B-like [OS=Phoenix dactylifera]		-1.31	1.25	1.72	-6.64	-1.31	0.36	1.53	0.2	1.25	6.64	1.72	0.82			6.91565e+06					6.81107e+06		1.14319e+06	9.42212e+06	2.57808e+06	3.65701e+06		1.56308e+06					2.6691e+06
743760241	PREDICTED: 60S ribosomal protein L4-like [OS=Elaeis guineensis]	1	0.16	-1.17	-1.47	0.33	-0.41	0.16	-1.13	-1.73	-1.17	-1.51	-1.47	-1.46	3.68372e+07	9.05647e+07	1.21584e+07	3.78814e+07	3.22422e+07	5.12469e+07	8.86523e+07	1.84736e+07	3.77447e+07	9.90589e+07	3.61089e+07	1.17323e+08	1.59451e+07	3.03715e+07	1.02873e+08	1.15149e+08	6.45214e+07	7.78291e+07	5.98191e+07	4.70028e+07	7.3522e+07	6.54045e+07	8.77525e+07	6.25994e+07	5.112e+07	6.01033e+07	1.06387e+08	9.42398e+07	4.66041e+07	5.91679e+07	2.25258e+07	1.60756e+07	4.47522e+07	3.07497e+06	8.8027e+07
383931188	ribosomal protein S14 (chloroplast) [OS=Elaeis guineensis]		0.25	-0.38	-0.84	0.25	0.55	0.2	-0.38	-0.35	-0.57	-0.6	-0.9	-0.84	6.67749e+06	6.31496e+06		4.48413e+06	1.70502e+06	5.31759e+06	5.17022e+06		3.39499e+06	2.67708e+06		5.77975e+06		5.27852e+06	4.44869e+06		2.58777e+06	2.33104e+06	2.68143e+06	1.3182e+06	2.97148e+06	4.05751e+06	1.98646e+06	2.62288e+06			3.51041e+06	2.92968e+06	3.19599e+06	1.87894e+06	1.34526e+06	1.55362e+06	3.29451e+06	3.45201e+06	2.77049e+06
XP_008811659.1	PREDICTED: LOW QUALITY PROTEIN: 40S ribosomal protein S3a-like [OS=Phoenix dactylifera]		0.17	1.16	0.81	0.17	0.03	0.51	0.94	1.16	1.16	0.81	1.04	0.63	2.99147e+07	1.18154e+07	730874	1.31423e+07	2.07189e+07	3.27816e+07	1.71253e+07	4.66548e+06	1.7438e+07	1.24114e+07	1.53804e+07	1.44129e+07	6.1951e+06	1.55891e+07	1.62079e+07		1.96094e+07	1.39944e+07	2.48909e+07	1.685e+07	3.65288e+07	1.52773e+07	1.55218e+07	2.38144e+07	4.83756e+06		8.05832e+06	1.39416e+07	2.69718e+07	7.85172e+06	7.75404e+06		1.96225e+07	3.539e+06	3.41478e+07
743844600	PREDICTED: 60S ribosomal protein L22-2-like [OS=Elaeis guineensis]	14	-0.36	-1.35	-0.95	-0.13	-0.54	-0.36	-1.35	-1.05	-1.44	-1.33	-0.44	-0.95	3.08096e+08	1.38094e+08	9.15094e+07	1.86228e+08	1.14982e+07	4.32075e+07	9.86831e+07	1.69203e+07	3.9007e+08	7.45715e+07	8.15517e+07	1.26669e+08	6.8923e+07	3.24657e+08	2.56862e+08		3.44178e+07	5.59969e+07	4.25839e+07	8.96656e+07	5.50364e+07	2.80814e+07	5.74239e+07	4.24716e+07	9.94075e+07		6.05292e+08	6.453e+07	2.46734e+07	1.03554e+08	5.00008e+06	7.6057e+06	7.10023e+07	5.67299e+07	1.14516e+08
383931227	50S ribosomal protein L16 (chloroplast) [OS=Elaeis guineensis]		0.89	0.65	-0.62	0.89	0.2	1.05	0.9	-0.5	0.65	0.14	-1.25	-0.62	1.03887e+06	675463		488867	1.55653e+06	2.39112e+06	1.30269e+06		386350	740152	6.12121e+06	1.38885e+06	421834		269926												3.86284e+06	1.77602e+06			384424	147222	493019
743767644	PREDICTED: 39S ribosomal protein L4, mitochondrial isoform X1 [OS=Elaeis guineensis]	2
743855682	PREDICTED: 60S acidic ribosomal protein P0 [OS=Elaeis guineensis]		-0.06	0.4	0.41	-0.01	-0.11	-0.06	0.48	0.39	0.4	0.41	0.46	0.41	2.03491e+09	1.50909e+09	1.43186e+09	2.52976e+09	2.00589e+09	1.82293e+09	1.41285e+09	4.23609e+08	3.26212e+09	3.26781e+09	1.97883e+09	1.87892e+09	1.70221e+09	2.22773e+09	2.15996e+09	2.21363e+08	2.46151e+08	4.5301e+08	4.57884e+08	1.00986e+09	5.47923e+08	3.73563e+08	4.69043e+08	4.04994e+08	9.62411e+08	3.68627e+08	3.94641e+09	2.97048e+08	4.77106e+08	8.65486e+08	1.99194e+08	3.01864e+08	2.14027e+08	2.83599e+08	3.68298e+08
743773202	PREDICTED: 40S ribosomal protein S16-like [OS=Elaeis guineensis]	3	0.21	-0.09	-0.3	0.28	0.05	0.21	-0.07	-0.29	-0.09	-0.27	-0.32	-0.3	1.99194e+08	4.99636e+08	2.24835e+08	2.24007e+08	4.02694e+08	2.00379e+08	4.99306e+08	1.77732e+08	2.80123e+08	3.80893e+08	1.23906e+08	4.63561e+08	1.9875e+08	2.62562e+08	3.96545e+08	6.48688e+07	4.50194e+08	5.41535e+08	3.90427e+08	1.87974e+08	3.8653e+08	4.01476e+08	5.49513e+08	3.6848e+08	1.96538e+08	6.0429e+07	4.2826e+08	5.94266e+08	3.48802e+08	1.94685e+08	2.56728e+08	3.09723e+08	3.63289e+08	1.54917e+08	6.237e+08
743759313	PREDICTED: 40S ribosomal protein S7 [OS=Elaeis guineensis]	1	0.41	0.14	-0.2	0.41	0.27	0.45	0.16	0.14	-0.07	-0.2	-0.18	-0.49	3.07254e+08	1.69239e+08	7.22286e+07	3.31708e+08	2.48494e+08	2.18857e+08	1.63163e+08	6.43095e+07	3.55867e+08	2.17306e+08	1.69769e+08	1.33057e+08	6.82576e+07	4.18179e+08	2.97831e+08		1.89219e+08	2.41515e+08	1.93873e+08	1.97795e+08	2.44476e+08	1.43193e+08	2.37199e+08	2.05819e+08	1.64784e+08		1.67976e+08	2.60938e+08	1.83751e+08	2.37702e+08	1.66971e+08	2.88985e+08	2.68074e+08	2.23598e+08	3.53592e+08
743856680	PREDICTED: 30S ribosomal protein S9, chloroplastic [OS=Elaeis guineensis]		-0.19	-1.11	-1.54	0.52	-0.62	-0.19	-1.11	-1.02	-1.2	-1.71	-0.52	-1.54	4.05121e+07	2.35402e+07	1.9149e+07	3.9695e+07	1.08573e+07	2.27022e+07	3.01732e+07	2.15046e+07	3.08301e+07	2.55624e+07	1.64688e+07	2.00186e+07	1.36983e+07	4.33575e+07	3.65794e+07		689737	5.66656e+06	4.49706e+06	906498		171516		1.14236e+06	1.49063e+06		4.0403e+06	7.575e+06	1.85814e+06	832500	3.39357e+06	6.29935e+06	357615	5.93775e+06	817705
743775428	PREDICTED: 60S ribosomal protein L13-1-like [OS=Elaeis guineensis]	4	2.09	-6.64	-6.64	2.21	2.09	1.65	-6.64	-2.94	-6.64	-6.64	-5.29	-6.64	92219.8	26158.4				642273		1.96598e+06		197898		331270		305185	156631		5.72723e+06	5.05033e+06	2.009e+06	1.51684e+06		4.21206e+06	4.15709e+06	3.71759e+06	1.7685e+06		506871	4.5969e+06	4.46257e+06	1.72885e+06	1.07676e+06		806577		490927
743829089	PREDICTED: 60S ribosomal protein L9-like [OS=Elaeis guineensis]	11	0.01	-0.26	-0.09	0.04	-0.31	0.01	-0.26	-0.4	-0.04	-0.32	-0.07	-0.09	1.73642e+08	3.34619e+08	1.39657e+08	4.09328e+08	4.54696e+08	2.66137e+08	3.88056e+08	1.33845e+08	3.08354e+08	3.66573e+08	1.66945e+08	2.82655e+08	1.20849e+08	3.90819e+08	4.3484e+08		2.607e+08	3.30674e+08	3.15067e+08	5.05771e+08	4.02422e+08	3.02696e+08	2.89172e+08	3.42668e+08	4.50262e+08	3.07112e+07	4.10877e+08	3.19855e+08	3.38911e+08	4.53143e+08	2.5605e+08	2.58297e+08	3.07915e+08	2.32361e+08	2.26974e+08
743882429	PREDICTED: 50S ribosomal protein L4, chloroplastic [OS=Elaeis guineensis]		0.33	-1.14	-1.03	-0.4	0.89	0.33	-1.14	-1.35	-0.59	-1.03	-1.14	-0.88	9.78099e+06	8.52996e+06	2.69379e+07		4.30097e+07	8.0575e+06	2.22099e+07	3.78434e+07	3.63242e+06	2.48704e+07	1.61164e+07	9.44834e+06	2.34954e+07	1.62283e+06	1.48721e+07		7.49364e+07	4.41848e+07	6.66084e+07	5.58376e+07	1.07288e+07	2.15853e+07	4.84308e+07	5.65745e+07	4.16e+07		8.97839e+06	4.20067e+07	4.29749e+07	2.99234e+07	1.45799e+08	7.658e+07	7.67515e+07	6.9444e+07	9.26633e+07
743802748	PREDICTED: LOW QUALITY PROTEIN: 60S ribosomal protein L17-like [OS=Elaeis guineensis]	7	0.18	0.21	-0.44	0.47	-0.05	0.18	0.25	0.21	-0.03	-0.44	0.03	-0.44	4.73235e+08	7.65779e+08	1.16357e+08	2.5872e+08	7.64995e+08	4.0003e+08	6.7698e+08	7.95052e+07	3.47296e+08	4.11766e+08	6.55156e+08	8.24738e+08	9.84161e+07	3.50422e+08	4.53972e+08	8.30846e+08	4.29952e+08	5.8129e+08	3.76093e+08	3.77934e+08	3.90394e+08	4.00263e+08	6.49882e+08	4.06496e+08	4.14017e+08	5.8922e+08	7.25477e+08	5.79057e+08	4.73398e+08	3.58732e+08	1.98724e+08	2.49473e+08	2.80088e+08	2.00943e+08	5.088e+08
743768422	PREDICTED: 60S ribosomal protein L18-3 [OS=Elaeis guineensis]	2	0.21	0.11	-0.36	0.33	-0.15	0.21	0.12	0.11	-0.04	-0.36	0	-0.6	1.62082e+08	1.71949e+08	4.68269e+06	8.87212e+07	8.21616e+07	1.72129e+07	1.54733e+08	40368.7	1.16925e+08	2.28382e+08	1.92636e+07	1.99223e+08	1404.04	1.81849e+08	3.52287e+08	5.37256e+07	7.05238e+07	1.46612e+08	8.24549e+07	5.51804e+07	4.96938e+07	7.40916e+07	1.41093e+08	7.68728e+07	7.28556e+07		9.39434e+07	1.30346e+08	9.31238e+07	3.68673e+07	3.74822e+07	4.84316e+06	4.3291e+07	5.78208e+06	6.34222e+07
743849682	PREDICTED: 40S ribosomal protein S6 isoform X1 [OS=Elaeis guineensis]	15	-0.05	-0.95	-0.9	1.16	-0.05	-0.38	-1.08	-0.95	-0.64	-2.44	-0.9	-0.37	1.48348e+06		1.98295e+06	2.19019e+06	9.28346e+06	1.84726e+06	9.03355e+06	1.30934e+06	2.85686e+06	8.11708e+06	5.56717e+06	1.44043e+06	3.19224e+06	1.16474e+06	3.84897e+06		4.94203e+06	1.55166e+07	4.83659e+06	3.99071e+07	2.80659e+07	2.53028e+07	1.85024e+07	2.97129e+07	2.06299e+07		1.60827e+06	2.60497e+07	3.25621e+07	3.3807e+07	1.06917e+06	1.31904e+06	2.39611e+06	1.21837e+06	3.1708e+06
743805568	PREDICTED: 40S ribosomal protein S15-like [OS=Elaeis guineensis]	8	0.58	1.19	0.57	0.41	1.32	0.58	1.19	2.22	1.18	0.48	0.96	0.57	6.08332e+07	5.86735e+07	5.22635e+07	9.2114e+07	1.10355e+07	8.49323e+06	4.78607e+07	2.11665e+07	1.15088e+08	4.78736e+07	4.43171e+07	9.57584e+07	5.37737e+07	1.33849e+08	6.38675e+07		4.94984e+07	1.52317e+08	1.20684e+08	3.76506e+07	9.99124e+07	6.25565e+07	1.71197e+08	1.2643e+08	6.62917e+07		6.71098e+07	1.63334e+08	1.33811e+08	3.42438e+07	7.21755e+07	1.22467e+08	5.96705e+07	8.58905e+07	6.46977e+07
743874752	PREDICTED: 60S acidic ribosomal protein P2B-like [OS=Elaeis guineensis]		0.05	-2.82	-2.55	0.05	-0.51	0.08	-2.61	-2.82	-3.03	-2.55	-2.22	-2.65	4.86702e+07	2.12186e+08	1.83479e+08	1.90957e+08	2.43696e+08	4.17978e+07	2.21808e+08	2.36802e+08	1.72337e+08	2.44004e+08	5.91135e+07	2.17807e+08	1.84025e+08	1.80906e+08	2.28644e+08		1.13439e+08	8.0249e+07	1.48542e+08	6.69211e+08	2.44265e+08	1.19522e+08	8.40836e+07	1.20111e+08	6.58929e+08		1.15135e+08	8.16146e+07	1.066e+08	7.33954e+08	1.28417e+08	1.18879e+08	1.73825e+08	6.52907e+07	1.52106e+08
743759576	PREDICTED: 60S ribosomal protein L34-like [OS=Elaeis guineensis]	1
743821417	PREDICTED: 50S ribosomal protein L3-1, chloroplastic [OS=Elaeis guineensis]	10	0.47	-0.36	-0.83	0.69	0.47	0.35	0.68	-0.36	-0.5	-0.55	-0.83	-1.33	2.65415e+07	2.05771e+07	436764	2.37952e+07	2.5154e+07	4.70173e+07	2.91594e+07	534384	1.24705e+07	1.55295e+07	1.06766e+07	2.62939e+07	1.49939e+06	3.14804e+06	1.21465e+07		1.51788e+07	1.00021e+07	8.74298e+06	1.02019e+07	1.26231e+07	1.33583e+07	5.45175e+06	1.06861e+07	9.87384e+06		1.95116e+07	1.4956e+06	1.66741e+07	1.03202e+07	8.33127e+06	1.14546e+07	1.79199e+07	6.27093e+06	1.64907e+07
743802324	PREDICTED: uncharacterized protein LOC105048824 [OS=Elaeis guineensis]	7	0.19	-0.51	-0.76	0.19	1.05	-0.01	-0.51	0.94	-1.09	-0.76	-0.18	-1	6.52244e+06	2.33359e+06	2.52374e+06			1.38708e+06		110421			1.75869e+06							4.88812e+06					6.04734e+06	2.85687e+06			2.72228e+06				2.58565e+06	4.24423e+06	3.84397e+06	2.64429e+06	5.04242e+06
743803279	PREDICTED: 40S ribosomal protein S25-like [OS=Elaeis guineensis]	7	-0.21	0.68	0.58	-0.21	0.01	-0.27	1.2	0.68	-0.25	1.3	0.58	0.33	5.92476e+07	5.34943e+07	7.20869e+06	6.30689e+07	6.73031e+06	5.90414e+07	7.09745e+07	2.2314e+06	5.68785e+07	5.90934e+07	2.66988e+07	7.19223e+07	1.88934e+06	5.3498e+07	5.18774e+07		1.13378e+07	2.2766e+07	1.48182e+07	1.68731e+07	1.8035e+07	8.19976e+06	1.33373e+07	1.56056e+07	2.40715e+07		4.89707e+07	1.67508e+07	4.7953e+06	2.60235e+07	2.37253e+07	1.08247e+07	1.41661e+07	1.27653e+07	1.94532e+07
743768372	PREDICTED: 60S ribosomal protein L22-2 [OS=Elaeis guineensis]	2	-0.11	-1.49	-1.22	-0.11	0.2	-0.69	-1.49	-1.32	-1.99	-1.22	-1.79	-1.17	5.93901e+06	4.08463e+07	9.69914e+06	7.12685e+07	1.26887e+07	3.59703e+07	4.34184e+07	1.34265e+07	6.10963e+07	7.6015e+07	4.37496e+07	5.10329e+07	1.03384e+07	5.84063e+07	7.21229e+07		1.54443e+07	8.43954e+07	1.15927e+08	7.05976e+07	1.28104e+08	1.77006e+07	8.18606e+07	1.21997e+08	7.16613e+07		1.49381e+07	7.23719e+07	1.0294e+08	7.60398e+07	3.13787e+07	1.2845e+08	9.2201e+07	1.13816e+08	3.34409e+08
743806978	PREDICTED: 60S ribosomal protein L5-like isoform X1 [OS=Elaeis guineensis]	8	-0.53	-2.03	-1.8	-0.53	-0.22	-0.67	-6.64	-2.03	-0.6	-6.64	-1.8	-0.68				3.00807e+06	977285		2.55579e+06			3.43463e+06		2.77793e+06		3.12253e+06			4.46411e+06	2.34353e+06	4.45724e+06	2.33419e+06	3.93914e+06	4.07858e+06	2.02264e+06	3.0734e+06			3.22914e+06	2.74008e+06	5.65512e+06						3.43146e+06
743855010	PREDICTED: 60S ribosomal protein L9-like [OS=Elaeis guineensis]	16	0.4	0.15	-0.35	0.78	0.37	0.4	-0.07	0.15	0.35	-0.81	-0.16	-0.35	1.1768e+07	1.05091e+07	4.03344e+06	8.54592e+06	1.53385e+07	1.66277e+07	6.03835e+06	5.71041e+06	1.41562e+07	4.35194e+06	2.36307e+07	7.10866e+06		1.88606e+07	1.52721e+07		9.04798e+06	9.37829e+06	4.68762e+06	2.83443e+07	3.05219e+07	9.67726e+06	8.77003e+06	1.19194e+07	4.10933e+07		8.40278e+06	8.49924e+06	1.13839e+07	3.77177e+07	5.04171e+06	3.39493e+06	1.88476e+07	1.58499e+07	1.86783e+07
743802022	PREDICTED: 60S ribosomal protein L26-2-like [OS=Elaeis guineensis]	7	0.4	-0.29	-0.68	0.4	0.47	0.07	-0.15	-0.29	-0.73	-0.68	-0.62	-0.9	7.96127e+07	1.50552e+08	6.84047e+07	8.11673e+07	1.87566e+08	6.3415e+07	1.46193e+08	8.99857e+06	8.15283e+07	1.77385e+08	7.14223e+07	1.82318e+08	6.75037e+07	9.05341e+07	1.48454e+08	1.49634e+08	8.16796e+07	1.06419e+08	9.34575e+07	1.39666e+08	9.35125e+07	8.54533e+07	1.01384e+08	8.91465e+07	1.78271e+08	2.59254e+07	1.34047e+08	9.89193e+07	8.69064e+07	1.26667e+08	6.12711e+07	2.93815e+07	1.06726e+08	4.67658e+07	8.86388e+07
743784208	PREDICTED: 60S ribosomal protein L19-3 [OS=Elaeis guineensis]	5	-0.67	-0.71	0.11	-0.67	-1.13	-0.5	-0.71	-0.58	-1.14	0.11	0.6	-0.45	7.53771e+07	2.07347e+08	3.54946e+07	7.64169e+07	2.57738e+07	5.61439e+07	1.54033e+08	2.06686e+07	8.11987e+07	9.57612e+07	1.70649e+07	2.38897e+08	4.15134e+07	8.06265e+07	1.13173e+08		2.68821e+08	3.41453e+08	1.89263e+08	4.34629e+08	1.67643e+08	2.25241e+08	3.59469e+08	1.89185e+08	4.85886e+08		3.616e+08	3.50597e+08	1.46634e+08	5.44792e+08	3.00573e+07	4.52461e+07	7.2109e+07	2.53569e+07	1.25525e+08
743870723	PREDICTED: 40S ribosomal protein S2-2-like [OS=Elaeis guineensis]		0.11	-0.45	-0.59	0.28	-0.08	0.11	-0.29	-0.45	-0.51	-0.59	-0.47	-0.64	9.5468e+08	1.0147e+09	9.30907e+08	7.94836e+08	8.84086e+08	9.00035e+08	9.66437e+08	7.54764e+08	8.20407e+08	9.16379e+08	1.04541e+09	1.00611e+09	8.47354e+08	9.88985e+08	9.44925e+08		6.23369e+08	1.0295e+09	7.71968e+08	3.60501e+08	6.32451e+08	6.42691e+08	1.0033e+09	7.50233e+08	3.60331e+08	2.83148e+07	7.86278e+08	1.05778e+09	7.99433e+08	3.61649e+08	4.86624e+08	6.07862e+08	5.52671e+08	4.98925e+08	7.00839e+08
743834215	PREDICTED: 60S ribosomal protein L23a [OS=Elaeis guineensis]	12	-0.21	-0.91	-0.71	-0.21	-0.97	-0.15	-0.68	-0.91	-1.4	-0.71	-0.41	-1	9.72061e+07	1.00018e+08	4.45116e+07	6.72294e+07	2.14322e+06	6.00144e+06	8.82764e+07	9.25604e+06	7.49237e+07	5.00926e+07	9.94886e+06	1.2056e+08	4.513e+07	4.75453e+07	1.08092e+08	1.72712e+08	1.13148e+08	1.77061e+08	1.26854e+08	1.3695e+07	1.07021e+08	9.74742e+07	1.56098e+08	1.28431e+08	1.47517e+07	2.63606e+08	1.11437e+08	1.5812e+08	8.68799e+07	1.8294e+07	2.57634e+07	1.03453e+08	3.01341e+07	6.49706e+07	1.88357e+08
743884898	PREDICTED: 50S ribosomal protein L3-2, chloroplastic-like [OS=Elaeis guineensis]		0.6	0.29	-1.58	0.6	-0.18	0.69	0.29	-0.43	0.65	-1.58	-5.52	-1.23	1.08806e+06		3.43749e+06	1.78209e+06		1.95135e+06			1.80781e+06				2.75729e+06		2.82908e+06		4.37938e+06	4.49781e+06	4.41247e+06	4.2682e+06	4.34689e+06	1.40877e+06	8.52366e+06	2.52089e+06	8.93042e+06		2.20744e+06	6.97166e+06	2.07862e+06	5.12291e+06	1.9814e+06	3.11428e+06	1.8915e+06	2.80384e+06	2.17434e+06
743820035	PREDICTED: 60S ribosomal protein L18-2 [OS=Elaeis guineensis]	10	0.75	0.03	-0.98	0.61	1.16	0.75	-0.35	0.49	0.03	-1.09	-0.98	-0.94	7.6134e+06	1.70584e+07	117123	3.35937e+06	101919	639546	5.80918e+06	596047	811161	1.14651e+07	1.29353e+06	1.82706e+07	842925		1.7256e+07		2.66717e+07	2.24508e+07	2.10327e+07	2.15643e+06	1.12664e+07	2.68106e+07	2.83662e+07	2.35294e+07			1.44696e+07	2.37385e+07	2.97049e+07	1.6658e+06	854941	2.63329e+06	9.53015e+06	121276	2.44945e+07
XP_008810865.1	PREDICTED: 60S ribosomal protein L10-like [OS=Phoenix dactylifera]		-0.43	-6.64	-6.64	-0.54	-0.35	-0.43	-6.64	-6.64	-6.64	-6.64	-6.64	-6.64	3.54268e+06				32103.8												48199.3	343472		1.0806e+06	58313.5	43349.8	359611		442547			339727			90141.7				242707
XP_008787994.1	PREDICTED: 60S ribosomal protein L24-like [OS=Phoenix dactylifera]		0.44	-0.5	-0.82	0.44	0.18	0.5	-0.58	-0.5	-0.43	-0.99	-0.79	-0.82	2.18753e+07	1.55045e+08	2.4329e+07	2.2866e+07	3.63651e+07	7.46093e+06	1.52531e+08	2.22116e+07	2.64384e+07	7.49113e+07	1.2593e+07	1.68567e+08	1.75377e+07	4.32448e+07	8.65666e+07		1.99855e+08	2.46465e+08	1.50946e+08	1.19539e+08	1.62889e+08	1.83236e+08	1.88177e+08	1.76619e+08	1.02675e+08		1.43515e+08	2.0734e+08	1.61102e+08	1.07482e+08	4.32282e+07	3.66681e+07	6.30181e+07	2.75996e+07	3.25262e+07
743761009	PREDICTED: 40S ribosomal protein S18-like [OS=Elaeis guineensis]	1	0.26	0.22	-0.16	0.24	0.57	0.26	0.11	0.38	0.22	-0.17	-0.16	-0.08	9.03613e+06	7.88891e+06	1.92574e+07	8.86679e+06	1.09789e+07	1.77861e+07	1.17243e+07	1.57581e+07	6.79426e+06	1.28008e+07	7.0869e+06	6.4168e+06	2.43852e+07	3.15421e+06	7.16161e+06		7.3319e+07	7.25145e+07	6.9648e+07	8.91471e+07	7.66249e+07	8.22813e+07	5.45674e+07	7.29942e+07	8.86362e+07		6.22153e+07	5.76731e+07	8.57256e+07	6.84668e+07	4.5504e+07	6.81679e+07	6.44399e+07	5.63404e+07	4.83078e+07
743796183	PREDICTED: 40S ribosomal protein S24-1-like [OS=Elaeis guineensis]	6	0.74	-0.51	-1.11	0.56	1.04	0.74	-0.51	-0.63	-0.29	-1.14	-1.11	-0.29	2.56225e+06	2.02026e+07	1.78161e+06	2.2152e+06	2.52493e+07	3.84442e+06	1.31521e+07	2.63967e+06	1.10906e+06	6.10491e+06	1.97054e+07	5.1558e+06	96654.2		7.34248e+06		6.16418e+07	4.69124e+07	4.12478e+07	2.10384e+07	4.26317e+07	6.78689e+07	5.31867e+07	4.89699e+07	6.13684e+06		1.24583e+06	4.89673e+07	7.01792e+07	5.69286e+06	2.02172e+06	4.52959e+06	163577	69441.4	2.0223e+07
XP_008778719.1	PREDICTED: 40S ribosomal protein S6-like [OS=Phoenix dactylifera]		0.03	-0.17	0.03	0.03	-0.12	0.03	-0.01	-0.33	-0.17	0.12	0.03	-0.32	5.40336e+07	3.01976e+08	9.67015e+07	8.50825e+07	1.44989e+08	4.41087e+07	3.59931e+08	5.62531e+07	9.29576e+07	2.59369e+08	3.39365e+07	3.41753e+08	7.15772e+07	8.90941e+07	2.33087e+08	3.68005e+08	3.67465e+08	5.16977e+08	3.59217e+08	3.53161e+08	2.78341e+08	3.3004e+08	4.96689e+08	3.08455e+08	3.59824e+08	1.64895e+08	3.25626e+08	4.92515e+08	2.93512e+08	3.7998e+08	1.47813e+08	1.43952e+08	2.46113e+08	8.92472e+07	4.0862e+08
743755512	PREDICTED: 60S ribosomal protein L28-2 [OS=Elaeis guineensis]	1	-0.05	0.1	0.06	-0.05	-0.29	0.01	-0.26	0.1	0.13	-0.26	0.38	0.06	3.29124e+08	3.24887e+08	7.50746e+07	4.14904e+08	2.02833e+08	2.76007e+08	3.33984e+08	6.80685e+07	4.30112e+08	3.12924e+08	1.42744e+08	3.30475e+08	5.35205e+07	4.78681e+08	3.65586e+08	6.60658e+08	1.76726e+08	3.03011e+08	1.84375e+08	8.53272e+07	1.607e+08	1.76389e+08	3.21894e+08	1.65694e+08	6.29224e+07	3.34707e+07	2.48691e+08	3.25253e+08	1.54782e+08	9.8558e+07	1.76606e+08	2.59763e+08	2.6278e+08	2.8128e+08	3.28468e+08
743854183	PREDICTED: 60S acidic ribosomal protein P1-like isoform X1 [OS=Elaeis guineensis]	16	0.41	0.74	0.47	0.56	0.41	0.31	0.88	0.56	0.74	0.47	-0.18	0.63	7.6514e+07	9.89502e+07	5.23335e+07	6.82456e+07	1.92979e+08	8.44913e+07	1.02e+08	8.00146e+07	5.43281e+07	6.87945e+07	1.85988e+08	9.28836e+07	4.14295e+07	8.82524e+07	5.09195e+07		1.1997e+08	6.02318e+07	8.32677e+07	1.80249e+08	6.49589e+07	1.84692e+08	6.10588e+07	1.01463e+08	1.47582e+08		1.08051e+08	1.22449e+08	1.56633e+08	1.93746e+08	7.81147e+07	4.17554e+06	1.02083e+07	3.89863e+06	1.96408e+06
743855930	PREDICTED: 40S ribosomal protein S11-like [OS=Elaeis guineensis]
743806807	PREDICTED: 60S ribosomal protein L3-like isoform X1 [OS=Elaeis guineensis]	8	-0.05	-1.05	-1.07	-0.42	0.06	-0.05	-1.72	-1.05	-0.98	-1.43	-1.07	-0.78		3.79333e+06					3.16479e+06		766939	4.43777e+06		4.57195e+06			2.51566e+06		8.5423e+06	8.16285e+06	1.01203e+07	8.49133e+06	9.54929e+06	6.87569e+06	6.81516e+06	1.13166e+07	8.19193e+06		5.46666e+06	1.42403e+06	1.20795e+07	5.91481e+06	2.9447e+06	2.29674e+06			97833.7
743787305	PREDICTED: 40S ribosomal protein S15a [OS=Elaeis guineensis]	5	0.15	0.12	-0.02	-0.14	0.25	0.15	-0.11	0.19	0.12	0.07	-0.02	-0.05	2.04956e+07	1.76027e+07	1.88549e+07	3.83608e+07	1.76273e+06	1.77085e+07	1.87446e+07	1.3755e+07	2.79284e+07	1.80137e+07	5.31366e+06	1.49e+07	1.20162e+07	4.28484e+07	3.12782e+07		1.65417e+07	2.42719e+07	3.67537e+07	1.24881e+07	3.07045e+07	1.31888e+07	2.11856e+07	2.54749e+07	6.12786e+06		1.86179e+07	2.10029e+07	2.105e+07	1.0088e+07	4.67824e+06	3.94081e+07	2.60364e+07	3.12511e+07	3.20998e+07
XP_008784311.1	PREDICTED: 60S ribosomal protein L27a-3-like [OS=Phoenix dactylifera]
743820742	PREDICTED: 50S ribosomal protein L24, chloroplastic [OS=Elaeis guineensis]	10	6.55	-6.64	-6.64	6.63	-1.75	6.55	-6.64	0.15	-6.64	-6.64	1.9	-6.64																																		49879.1	25292.2
743797271	PREDICTED: 60S ribosomal protein L28-2-like [OS=Elaeis guineensis]	6	0.07	0.09	0.07	0.07	-0.24	0.23	0.09	0.12	-0.13	0.07	0.29	-0.36	2.3002e+08	1.09452e+08	5.28102e+07	1.48305e+08	1.46373e+08	1.77675e+08	1.07975e+08	5.11009e+07	1.83207e+08	9.63711e+07	6.52858e+07	9.21132e+07	4.7676e+07	1.39448e+08	1.30976e+08		6.28213e+07	6.71038e+07	4.16402e+07	2.0849e+06	5.10019e+07	6.20204e+07	7.02154e+07	4.30891e+07	3.77402e+06		7.9601e+07	7.97513e+07	4.24056e+07	8.89501e+06	2.58649e+07	4.91068e+07	6.57865e+07	4.93876e+07	8.93773e+07
743762342	PREDICTED: 40S ribosomal protein S19-like [OS=Elaeis guineensis]	1	0.03	0.88	1.07	0.1	0.03	-0.12	0.46	0.95	0.88	0.38	1.21	1.07	1.53126e+08	2.16765e+08	8.23646e+07	1.30558e+08	4.71732e+06	6.10574e+07	1.60738e+08	1.78189e+07	1.40808e+08	1.10777e+08	1.14684e+08	1.84765e+08	4.70408e+07	1.74181e+08	2.14522e+08		4.94826e+07	2.00684e+08	1.91514e+08	4.70986e+08	6.89294e+07	5.42604e+07	1.97684e+08	1.71505e+08	5.41388e+08		8.91638e+07	1.95747e+08	1.51234e+08	4.14167e+08	2.00096e+08	1.64824e+08	1.65545e+08	2.29213e+08	3.1376e+08
XP_008805387.1	PREDICTED: 40S ribosomal protein S18-like [OS=Phoenix dactylifera]		0.45	0.55	0.15	0.31	0.45	0.57	0.45	0.63	0.55	0.15	0.21	-0.04	1.32695e+06	2.01143e+06		3.19405e+06		923932			1.25035e+06			1.85799e+06		2.67386e+06		2.61895e+07			1.86375e+06			593815	934044	1.56657e+06	1.04479e+06	1.56534e+07		964198	1.24097e+06	2.03068e+06		993255	967068
743873711	PREDICTED: 40S ribosomal protein S17-like [OS=Elaeis guineensis]		0.31	-0.26	-0.12	-0.32	0.66	0.31	-0.26	0.19	-1.64	-0.09	-0.12	-1.91	2.6711e+06	807439		4.14008e+06	1.09534e+06	6.22706e+06					3.46865e+06	2.25247e+06					1.99546e+06		6.94129e+06			4.64888e+06		2.89252e+06				4.7312e+06	5.17646e+06		1.2577e+07	9.0563e+06	2.1136e+07	1.12697e+07	1.33808e+07
743866826	PREDICTED: 40S ribosomal protein S8-like [OS=Elaeis guineensis]		0.24	0.03	-0.73	0.24	0.19	1.02	0.66	-0.4	0.03	0.32	-0.73	-1.03		3.80347e+06	984094	3.91208e+06	6.17236e+06		6.84086e+06	2.8928e+06	1.0142e+06	5.81618e+06	2.16939e+06	5.98664e+06	1.00518e+06	3.53285e+06	3.80113e+06		2.39835e+06	90340.9	2.07696e+06	8.07582e+06	628083	3.27982e+06	1.34499e+06	2.66958e+06	6.94263e+06		579242	1.54223e+06	4.04078e+06	7.86351e+06	2.89397e+06	15567.7	1.61621e+06	1.28778e+06	5.29612e+06
743773894	PREDICTED: 40S ribosomal protein S6-like [OS=Elaeis guineensis]	3	0.21	-0.21	-0.23	0.21	-0.91	0.26	-0.21	-0.48	-0.09	-0.76	-0.23	-0.23	134308	1.51181e+07	2.62353e+07	7.58988e+06	5.86204e+07	143324	2.84793e+07	2.89942e+07	4.8252e+07	3.68601e+07	2.57273e+07	2.63454e+07	1.06894e+08	638419	2.42532e+07	5.77207e+07	1.24632e+08	1.00391e+08	5.76498e+07	4.22333e+07	1.00598e+08	1.11221e+08	1.04449e+08	5.91705e+07	7.03516e+07	4.03982e+07	5.17066e+07	9.60375e+07	6.14396e+07	6.21966e+07		2.81734e+07	8.80767e+07	7.41109e+07	3.01408e+07
743839300	PREDICTED: 40S ribosomal protein S3-3-like [OS=Elaeis guineensis]	13	0.2	0.4	0.32	0.17	0.2	0.48	0.52	0.4	0.27	0.49	0.32	0.02	2.39091e+07	1.65091e+07	1.81266e+07	1.79543e+07	7.70464e+06	2.78362e+07	1.4204e+07	2.01452e+07	1.27741e+07	1.24498e+07	6.28085e+06	1.57075e+07	9.74697e+06	2.41261e+07	1.9107e+07		8.63763e+06	1.69986e+07	9.16473e+06	2.44737e+07	1.28389e+07	7.54735e+06	1.64454e+07	1.03925e+07	2.21879e+07		1.07696e+07	1.38021e+07	1.42985e+07	2.8318e+07	1.65042e+07	1.5972e+07	1.89765e+07	2.32065e+07	1.90405e+07
743763633	PREDICTED: 60S ribosomal protein L3-like isoform X1 [OS=Elaeis guineensis]	2	0.09	-0.84	-0.93	0.09	-0.37	0.11	-0.84	-1.17	-0.82	-1.02	-0.93	-0.93	7.5547e+07	2.87011e+08	1.00078e+08	2.19584e+07	1.65636e+08	5.71114e+07	2.50405e+08	6.34664e+07	2.33775e+07	7.43371e+07	8.29274e+07	2.66046e+08	1.18084e+08	2.31029e+07	1.00524e+08	5.26004e+07	2.6127e+08	3.6006e+08	3.19421e+08	2.70662e+08	2.3287e+08	2.41293e+08	3.31811e+08	3.33589e+08	2.90954e+08	4.59034e+07	2.50613e+08	3.33031e+08	2.94757e+08	2.97085e+08	6.40478e+07	5.4482e+07	1.8535e+08	4.64354e+07	4.20845e+08
743854742	PREDICTED: 40S ribosomal protein S13 [OS=Elaeis guineensis]	16	-1.79	-0.98	0.03	-1.81	-1.23	-1.79	-0.87	-0.98	-2.83	0.77	0.03	-0.96	9.09464e+07	2.46308e+07		2.19552e+07	1.40375e+07	6.72631e+07	3.21053e+07		3.28841e+07	2.65895e+07	3.98141e+07	3.54192e+07		2.84146e+07	3.29395e+07		4.9815e+07	6.86573e+07	4.06297e+07	2.5767e+07	2.61708e+07	4.04415e+07	6.92756e+07	3.64243e+07	2.63591e+07		4.77801e+07	6.84755e+07	3.10589e+07	2.62357e+07	2.01887e+07	2.15323e+07	1.62014e+07	7.9324e+06	6.3719e+07
743765763	PREDICTED: 40S ribosomal protein S8 isoform X1 [OS=Elaeis guineensis]	2	-0.27	0.11	0.21	0.67	-0.3	-0.27	0.49	0.11	0.01	-0.28	0.97	0.21	2.87121e+06	1.32781e+07	2.27566e+07	2.71371e+07	6.52043e+06	2.86688e+07	4.32178e+07	1.05141e+07	1.95823e+07	6.72575e+07	1.37774e+07	4.1673e+06	2.07545e+07	2.55588e+07	4.08118e+07		1.60763e+07	5.95452e+06	4.05575e+06	4.37062e+06	1.57673e+06	1.60174e+07	6.49472e+06	7.80463e+06	3.33859e+06		6.52276e+07	3.24537e+06	3.20591e+06	7.89087e+06	4.91713e+06	8.97757e+06	1.93953e+07	48446.2	5.19709e+07
743756378	PREDICTED: 50S ribosomal protein L13, chloroplastic [OS=Elaeis guineensis]	1	-0.3	-0.22	0.18	-0.3	-0.24	-0.3	-0.14	-0.31	-0.22	0.18	0.24	0.14	3.28299e+07	3.57282e+07	2.41781e+07	5.06946e+07	6.56963e+06	3.62613e+07	4.04248e+07	7.587e+06	5.41242e+07	3.1584e+07	2.31624e+07	3.91527e+07	2.15879e+07	4.10004e+07	3.26294e+07		7.92074e+06	6.13284e+06	7.11372e+06	1.12286e+07	7.39103e+06	6.18604e+06	4.45237e+06	5.91974e+06	610421		1.84687e+07	5.00495e+06	5.06439e+06	195689	9.93038e+06	1.85377e+07	1.71613e+07	1.46085e+07	1.9895e+07
XP_008785861.1	PREDICTED: 40S ribosomal protein S10-1 [OS=Phoenix dactylifera]		0.08	-1.94	-2.41	-0.61	1.33	0.08	-1.94	-0.98	-5.42	-1.45	-2.41	-5.5	2.07217e+07	1.7466e+07	7.75408e+06	2.727e+07	4.52074e+06	2.10739e+06	3.92099e+06	362683	2.15255e+07		1.74078e+06	8.07083e+06	2.94966e+06	3.87614e+07	2.3613e+07																				1.1594e+07
743773096	PREDICTED: uncharacterized protein LOC105041617 [OS=Elaeis guineensis]	3	0.58	0.91	0.7	-0.4	0.58	6.64	0.85	0.91	6.64	1.65	-0.23	0.7				32800.4	184401									47461.8				86406										54215.8	495635		97896.8	126968			64903.6
743772471	PREDICTED: 30S ribosomal protein S13, chloroplastic [OS=Elaeis guineensis]	3	2.7	0.98	-1.46	2.7	3.26	1.05	0.61	0.98	1.14	-2.09	-1.46	0.22	42497.8					82788.9													571438		1.58743e+06		869192						2.40381e+06			89544.2		144207	76677.3
743781952	PREDICTED: 40S ribosomal protein S7 [OS=Elaeis guineensis]	5	0.03	0.07	-0.01	0.03	0.03	0.07	0.07	-0.24	0.12	-0.01	-0.05	0.14	4.5952e+07	3.95966e+07	1.04118e+07	6.16191e+07	9.86253e+07	5.69455e+07	3.59633e+07	8.81716e+06	3.33828e+07	3.45055e+07	7.07293e+07	3.93781e+07	3.00567e+07	5.60645e+07	3.33254e+07		4.18772e+07	5.52004e+07	3.37511e+07	3.90815e+07	6.01916e+07	6.36687e+07	4.48744e+07	4.14907e+07	6.49814e+07		3.51375e+07	4.58589e+07	4.7768e+07	6.14877e+07	3.2407e+07	3.69577e+07	3.8236e+07	5.24111e+07	4.65372e+07
743842978	PREDICTED: 40S ribosomal protein S7-like [OS=Elaeis guineensis]	14	0.14	0.83	0.76	-0.59	0.14	0.3	0.83	1	0.49	1.26	0.76	0.32	6.75913e+06	3.56496e+06		8.80535e+06	2.09538e+06	5.95936e+06	3.39269e+06		7.78128e+06	5.90469e+06	5.85425e+06		4.81851e+06	1.59309e+07	5.9074e+06		3.48426e+06	4.1703e+06	4.75681e+06	9.04996e+06	9.90348e+06	1.53367e+06	3.30702e+06	3.76107e+06	7.05066e+06		2.2375e+06	3.93303e+06	2.71494e+06	9.56946e+06	389085	8.07576e+06	7.90512e+06	9.16295e+06
743758236	PREDICTED: 50S ribosomal protein L12, chloroplastic-like [OS=Elaeis guineensis]	1	-0.33	2.81	4.17	0.51	-0.33	-2.03	0.16	3.4	2.81	1.26	4.17	4.83	2.82356e+06	2.47493e+06		1.38775e+06		1.17144e+06		8859.32	1.42518e+06		176228	3.23754e+06		2.5592e+06			10540.9		9010.78	2.24895e+06					3.59035e+06					2.04432e+06
743781330	PREDICTED: 60S ribosomal protein L13a-4-like [OS=Elaeis guineensis]	5	0.3	-0.61	-0.88	0.3	0.35	-0.01	-0.61	-0.3	-0.74	-0.94	-0.75	-0.88	5.36793e+07	2.00318e+08	7.66037e+07	4.37543e+07	4.6913e+07	4.10322e+07	2.44809e+08	4.30533e+07	5.57436e+07	1.11883e+08	1.72692e+07	2.29143e+08	5.10507e+07	6.65959e+07	1.73766e+08	9.42507e+07	1.76224e+08	2.24956e+08	1.91201e+08	1.28962e+08	8.78306e+07	1.59526e+08	2.28992e+08	1.76661e+08	1.47742e+08	2.77889e+07	1.10147e+08	2.37153e+08	1.62039e+08	1.34852e+08	1.49308e+08	1.39715e+08	1.84687e+08	1.34278e+08	3.32593e+08
743802601	PREDICTED: 40S ribosomal protein S5 [OS=Elaeis guineensis]	7	0.23	0.31	0.09	0.22	0.23	0.26	0.29	0.32	0.31	0.09	0.16	-0.07	2.95373e+08	1.96601e+08	1.78815e+08	3.03502e+08	1.80587e+08	2.66301e+08	1.50151e+08	9.50778e+07	3.01897e+08	2.22617e+08	3.89559e+08	1.50342e+08	1.11028e+08	3.29859e+08	2.52377e+08		1.31619e+08	2.39909e+08	1.99606e+08	1.33171e+08	1.59895e+08	1.3502e+08	2.07408e+08	1.64458e+08	1.59917e+08		1.53207e+08	2.16895e+08	1.53444e+08	1.18792e+08	3.12088e+08	2.85678e+08	2.46778e+08	2.5623e+08	2.94619e+08
743777368	PREDICTED: 50S ribosomal protein L5, chloroplastic [OS=Elaeis guineensis]	4	-0.42	-0.25	0.35	-0.42	-0.64	-0.24	-0.25	-0.85	0.35	0.35	-0.14	0.49	6.77878e+06	6.40501e+06	8.69637e+06	1.69192e+07	4.95566e+06	1.08954e+07	7.68111e+06	1.5815e+07	1.29665e+07	7.98716e+06	1.10652e+07	5.28683e+06	8.98531e+06	1.41477e+07	6.8246e+06		2.83163e+06		1.8859e+06	1.38262e+06	1.96945e+06	2.76935e+06	854834	2.09602e+06	862415		1.27731e+06		1.53605e+06	1.299e+06		3.00358e+06	3.62782e+06
743840506	PREDICTED: 40S ribosomal protein SA-like [OS=Elaeis guineensis]	13	0.08	0.17	0.05	0.12	-0.19	0.08	0.17	-0.16	0.18	0.09	0.05	0	1.01165e+09	6.12218e+08	5.52609e+08	7.00538e+08	6.31336e+08	9.71664e+08	5.57081e+08	5.25748e+08	6.47151e+08	4.92657e+08	6.89679e+08	6.60373e+08	4.75813e+08	7.04175e+08	6.75873e+08	6.84562e+07	7.30519e+08	8.73701e+08	7.53784e+08	4.85595e+08	8.59998e+08	7.30448e+08	7.93097e+08	7.23036e+08	4.46004e+08	6.24361e+07	7.08554e+08	8.75647e+08	7.97955e+08	5.40724e+08	4.76803e+08	8.66618e+08	7.34019e+08	9.27921e+08	9.67066e+08
743820096	PREDICTED: 60S ribosomal protein L19-3-like [OS=Elaeis guineensis]	10	0.03	-2.15	-3.03	0.11	-2.1	0.03	-2.15	-6.64	-0.99	-3.03	-6.64	-0.75	3.68873e+06	1.06189e+08	2.8038e+06	8.07789e+06	3.15418e+07		8.788e+07		6.07549e+06	1.70713e+07	1.25158e+06	1.08351e+08	2.66131e+06	6.85701e+06	3.61409e+07		7.26718e+07	1.15695e+08	3.85089e+07	9.78445e+07	6.97816e+07	6.90371e+07	1.12422e+08	5.01393e+07	6.94225e+07		9.4219e+07	9.42308e+07	4.85337e+07	1.00648e+08	3.3297e+06	5.64141e+06	1.86739e+07		3.52339e+07
743784763	PREDICTED: 60S ribosomal protein L10a-1-like [OS=Elaeis guineensis]	5	0.3	0.1	-0.29	0.23	0.41	0.3	0.1	0.24	-0.08	-0.24	-0.29	-0.35	4.2443e+08	5.95964e+08	1.14989e+09	3.57554e+08	8.1371e+06	1.27889e+08	5.43834e+08	5.14185e+07	4.5226e+08	9.29699e+07	6.59448e+07	6.78266e+08	1.3256e+09	6.53682e+08	8.72394e+08	1.93137e+08	1.38598e+08	2.70015e+08	3.97463e+08	8.75037e+08	3.00619e+08	1.1733e+08	2.939e+08	3.49624e+08	9.11311e+08	3.94436e+07	2.78789e+08	2.89878e+08	2.15501e+08	1.03644e+09	8.00987e+08	6.76185e+08	1.14675e+09	6.20193e+08	1.06988e+09
XP_008803666.1	PREDICTED: 60S ribosomal protein L3-like [OS=Phoenix dactylifera]		1.05	-6.64	-6.64	1.05	1.11	0.22	-6.64	-6.64	-6.64	-6.64	-6.64	-6.64		2.49329e+06			215271		1.22967e+06					2.68945e+06			2.08409e+06
743806605	PREDICTED: 60S ribosomal protein L17 [OS=Elaeis guineensis]	8	0.04	-0.37	-0.46	-0.02	0.04	0.13	-0.62	-0.21	-0.37	-0.54	-0.46	-0.36	1.27497e+08	1.5209e+08	3.5345e+07	9.42676e+07	2.9633e+08	1.59251e+08	1.42972e+08	4.85166e+07	9.58842e+07	1.11468e+08	2.7249e+08	1.34447e+08	3.12934e+07	8.26706e+07	8.55731e+07		8.31485e+07	1.62607e+08	7.69529e+07	7.79513e+07	9.22716e+07	9.4025e+07	9.67673e+07	1.30174e+08	8.09443e+07		7.46222e+07	1.18872e+08	1.44336e+08	4.45041e+07	7.29951e+07	4.61814e+07	3.06713e+07	4.42506e+07	4.29373e+07
743765095	PREDICTED: 60S ribosomal protein L5-like [OS=Elaeis guineensis]	2	-6.64	-0.53	6.64	-1.22	-6.64	-6.64	0.68	-0.99	-0.53	0.89	6.64	6.64		739210					660883	269854				300946					784096	397102				1.56834e+06	372615				601977	420254	186089			85242		78516.9	57617
XP_008788226.1	PREDICTED: 60S ribosomal protein L38 [OS=Phoenix dactylifera]		0.06	0.39	0.22	0.64	-0.2	0.06	0.39	-0.25	0.6	0.22	0.2	0.64	5.43356e+06	6.56432e+06	258732		1.23008e+07	9.21604e+06	6.11639e+06		1.81342e+06	4.83895e+06	1.10806e+07			3.65267e+06	5.29402e+06		1.14409e+07	1.70763e+07	1.9171e+07	1.26585e+07	1.26263e+07	2.05122e+07	1.08433e+07	2.15067e+07	4.36756e+06		1.26936e+07	1.75626e+07	2.27699e+07	8.15583e+06	5.06996e+06	6.39173e+06	6.57072e+06	126299	97181.7
743830446	PREDICTED: 40S ribosomal protein S4-3-like [OS=Elaeis guineensis]	12	0.23	-0.15	-0.36	0.29	0.11	0.23	-0.08	-0.15	-0.37	-0.36	-0.25	-0.71	1.32511e+09	9.98646e+08	1.71802e+08	7.61168e+08	5.84685e+08	1.04752e+09	9.48136e+08	1.38994e+08	8.15139e+08	9.36138e+08	6.08933e+08	9.81281e+08	1.4605e+08	8.29369e+08	1.25767e+09		9.06263e+08	7.84095e+08	5.66599e+08	2.4819e+08	7.756e+08	7.76155e+08	8.3088e+08	5.67433e+08	2.80955e+08	7.15996e+07	8.23379e+08	7.87085e+08	5.1834e+08	2.98176e+08	7.40352e+08	1.0584e+09	1.31474e+09	1.17686e+09	1.47448e+09
743841108	PREDICTED: 50S ribosomal protein L29, chloroplastic [OS=Elaeis guineensis]	13	6.64	6.64	-0.23	6.64	6.64	6.64	6.64	6.64	6.64	-1.52	1.7	-0.23
743764212	PREDICTED: 40S ribosomal protein S14 [OS=Elaeis guineensis]	2; 9; 11	-0.02	0.25	0.37	-0.02	0.04	-0.07	0.25	0.56	-0.07	0.37	0.43	-0.04	6.69789e+08	5.54176e+08	4.63873e+08	9.2572e+08	2.06611e+08	4.26179e+08	5.07821e+08	1.9315e+08	1.03347e+09	6.65099e+08	2.58359e+08	6.14183e+08	4.1781e+08	8.88399e+08	5.9838e+08	2.72688e+08	4.5945e+08	6.17895e+08	4.41869e+08	5.76378e+08	5.05953e+08	4.2821e+08	6.38978e+08	4.28453e+08	6.61188e+08	3.39074e+08	6.16953e+08	6.24194e+08	3.8688e+08	6.20942e+08	3.21726e+08	5.54231e+08	5.03366e+08	5.15177e+08	5.40089e+08
383931225	ribosomal protein S8 (chloroplast) [OS=Elaeis guineensis]		0.1	-0.61	-0.45	-0.15	0.36	0.1	-0.61	0.42	-0.75	-0.45	0.03	-0.72	3.78871e+06	7.33646e+06	4.88739e+06	8.77353e+06	229710	2.09817e+06	5.21117e+06	2.34336e+06	9.89276e+06	9.26173e+06	3.98776e+06	4.07567e+06	5.15302e+06	8.04082e+06	6.77528e+06		6.63664e+06	2.70098e+06	6.86779e+06		5.841e+06	6.06447e+06	2.71379e+06	4.64234e+06			4.34488e+06	3.24396e+06	3.7841e+06			4.50151e+06	4.8319e+06	3.88954e+06	4.21268e+06
743870202	PREDICTED: 60S ribosomal protein L10a-1-like [OS=Elaeis guineensis]		0.18	-0.26	-0.77	0.2	0.14	0.18	0.22	-0.26	-0.91	-0.01	-0.77	-1.36	3.15706e+07	4.68677e+07	3.27761e+07	6.16143e+07	9.81226e+06	7.33415e+07	3.45074e+07		8.86682e+07	7.5307e+07	4.79377e+07	4.55461e+07	1.49733e+07	7.23184e+07	4.49246e+07		2.34137e+07	3.67117e+07	3.20348e+07	1.56029e+07	4.11331e+07	2.07036e+07	3.58697e+07	3.78025e+07	2.0004e+07		3.33954e+07	3.60477e+07	6.6494e+06	4.52234e+07	2.69416e+07	2.99916e+07	4.45301e+07	6.1185e+07	3.99615e+07
743768293	PREDICTED: 40S ribosomal protein S21 [OS=Elaeis guineensis]	2	0.38	-1.12	-1.38	0.32	0.38	0.43	-3.58	0.4	-1.12	-3.51	0.38	-1.38	3.40149e+06					4292.04				1.32178e+07								4.32604e+06									5.96453e+06				2.78272e+06
743864194	PREDICTED: 30S ribosomal protein S5, chloroplastic [OS=Elaeis guineensis]		-1.18	-1.03	-0.15	-0.64	-1.81	-1.18	-0.96	-1.85	-1.03	-0.99	0.14	-0.15	3.57269e+07	5.7405e+07	2.77597e+07	8.48017e+07	2.17234e+06	1.21784e+07	3.00776e+07	2.77971e+06	7.00192e+07	6.24568e+07	2.78954e+07	3.73682e+07	2.62107e+07	6.86424e+07	6.26855e+07				6.37268e+06	4.39984e+07	5.77376e+06	8.13198e+06		6.90133e+06	4.38666e+07		2.68872e+07		6.76851e+06	4.27789e+07	4.93155e+06	8.24798e+06	7.59133e+06	9.00827e+06	5.94452e+06
743782666	PREDICTED: 60S ribosomal protein L10 [OS=Elaeis guineensis]	5	-0.01	-0.14	-0.1	0.17	-0.29	-0.01	0.04	-0.28	-0.14	-0.11	0.14	-0.1	1.47549e+08	2.62494e+08	1.72993e+08	1.65424e+08	9.26728e+07	1.33644e+08	2.27296e+08	1.44895e+08	1.85635e+08	2.41923e+08	1.07118e+08	3.08448e+08	9.12935e+07	1.85129e+08	2.19752e+08		1.30236e+08	3.69855e+08	2.1316e+08	5.65675e+07	1.47941e+08	1.32066e+08	3.59676e+08	2.17785e+08	8.16441e+07	3.04604e+07	2.4229e+08	3.42925e+08	1.85729e+08	7.01661e+07	4.75585e+07	9.58258e+07	2.12215e+08	4.45101e+07	4.24484e+08
XP_010918885.2	PREDICTED: 60S ribosomal protein L18a [OS=Elaeis guineensis]	1	0.08	-1.18	-1.4	0.08	3.56	-0.14	-1.18	1.22	-1.61	-1.15	-1.4	-1.56					320362	50586											6.03463e+06	9.39454e+06	1.12362e+07		1.05546e+07	5.70878e+06	9.13403e+06	1.27134e+07	9.82957e+06		1.19285e+06	9.99752e+06	1.3158e+07		2.11381e+06	7.02952e+06	6.11397e+06	5.44865e+06	9.69301e+06
743862614	PREDICTED: 60S ribosomal protein L6-like [OS=Elaeis guineensis]		0.68	4.2	3.7	0.15	0.68	1.17	4.2	4.94	3.4	3.7	4.06	2.73																												876632						1.65263e+06
743771761	PREDICTED: 50S ribosomal protein L15, chloroplastic-like [OS=Elaeis guineensis]	3	-0.25	-0.12	-0.01	0.04	-0.25	-0.38	-0.12	-0.3	0.07	-1.15	-0.01	0.41	1.1879e+07	2.19822e+07	4.43601e+06	6.59343e+06	2.31744e+07	3.08991e+07	2.06357e+07	3.37407e+06	6.15878e+06	1.42637e+07	9.65059e+06	1.9257e+07	2.66109e+06	1.46361e+07	1.29769e+07		1.25332e+07	1.87879e+07	1.83326e+07	8.15847e+06	2.79275e+06	1.43221e+07	2.09405e+07	6.86515e+06	1.42199e+07		6.03645e+06	1.48821e+07	2.44663e+07	1.44718e+07	2.09566e+07	1.58458e+07	1.39954e+07	1.23306e+07	2.04939e+07
743804473	PREDICTED: 60S acidic ribosomal protein P3-like [OS=Elaeis guineensis]	7	0.04	-2.87	-3.18	0.04	-0.28	0.33	-2.87	-6.64	-0.84	-3.18	-6.64	-0.83		1.63963e+06	3.91241e+06	6.32865e+06	1.56258e+07	128689	488116		2.16566e+06	5.53991e+06			2.26116e+06	4.02178e+06	5.13902e+06					1.76249e+07				1.316e+06	1.60858e+07					1.35896e+07	8.57061e+06		225965	147416
XP_008796392.1	PREDICTED: 60S ribosomal protein L21-1 [OS=Phoenix dactylifera]		-0.18	0.08	0.1	0.04	-0.33	-0.18	0.08	0.17	-0.22	-0.2	0.13	0.1	2.28823e+07	5.06889e+06	4.69529e+06	2.46394e+07	4.24493e+06	3.96727e+07	4.02986e+06	1.08268e+06	2.54445e+07		5.17597e+06	2.26077e+06	4.31872e+06	2.0654e+07	3.56493e+06	4.23069e+08	2.20989e+07	2.95469e+07	2.5789e+07	2.21976e+07	1.481e+07	1.2348e+07	3.27879e+07	2.69883e+07	1.94603e+07	4.28711e+08	6.74966e+06	3.87639e+07	1.23648e+07	2.9876e+07	1.46479e+07	2.14343e+07	2.39952e+07	2.24861e+06	2.71634e+07
743819940	PREDICTED: 60S ribosomal protein L22-2 [OS=Elaeis guineensis]	10	0.14	0.74	0.49	0.14	0.7	-0.17	0.74	1.15	-0.12	0.57	0.49	0.11	3.13054e+07	6.82685e+07	2.29256e+07	4.64725e+07	1.20785e+07	2.02693e+07	3.12076e+07	6.50096e+06	6.6478e+07	1.41536e+08	8.80466e+06	6.17958e+07	2.86823e+07	4.2005e+07	6.5162e+07		3.06897e+07	4.3306e+07	3.94146e+07	1.01942e+08	5.09106e+07	3.04249e+07	5.13891e+07	5.63575e+07	1.01676e+08		3.68354e+07	4.89568e+07	2.68876e+07	1.26594e+08	8.94606e+07	6.40221e+07	8.6613e+07	5.87378e+07	1.04576e+08
743795145	PREDICTED: 60S ribosomal protein L18a [OS=Elaeis guineensis]	6	0.29	-0.55	-0.74	0.33	0.14	0.29	-0.29	-0.62	-0.55	-0.65	-0.74	-0.84	8.33728e+07	3.01277e+08	1.02478e+08	5.45149e+07	2.03333e+08	6.57074e+07	3.41437e+08	7.50043e+07	8.37547e+07	2.16744e+08	7.28434e+07	2.96941e+08	9.39325e+07	9.13536e+07	2.71693e+08	9.20642e+08	2.59421e+08	3.1201e+08	3.67589e+08	1.08566e+08	2.98137e+08	2.46425e+08	3.03127e+08	3.08265e+08	1.21548e+08	5.58581e+08	2.92626e+08	3.01783e+08	2.80508e+08	1.51029e+08	1.36438e+08	1.85624e+08	2.83411e+08	1.11434e+08	3.22393e+08
743787162	PREDICTED: 60S ribosomal protein L36-3-like [OS=Elaeis guineensis]	5	0.11	0.42	0.26	0.14	-0.12	0.11	0.42	0.57	0.29	0.26	0.48	0.2	1.35223e+08	2.27839e+08	1.31046e+07	9.61489e+07	1.50943e+07	9.73614e+07	2.3217e+08	3.15719e+06	1.04196e+08	1.2672e+08	5.33898e+07	2.31056e+08	1.33151e+07	1.17287e+08	1.87915e+08	3.75271e+07	1.49555e+08	2.79198e+08	1.34745e+08	4.60819e+07	9.36343e+07	1.0936e+08	2.84447e+08	1.12376e+08	3.47139e+07	2.30304e+07	1.41676e+08	2.87311e+08	9.90731e+07	5.15973e+07	5.3309e+07	4.54329e+07	1.43807e+08	5.60696e+07	2.0149e+08
448872696	60S acidic ribosomal protein P2B [OS=Elaeis guineensis]	2	0.25	2.07	1.84	0.25	0.25	0.44	2.07	2.34	1.62	1.84	1.94	1.23	2.82709e+07	5.66316e+07	3.69858e+07	3.95528e+07	3.16457e+07	3.64804e+07	6.67782e+07	6.04968e+07	3.06522e+07	4.75721e+07	1.6258e+07	6.2187e+07	3.95592e+07	3.12422e+07	4.90218e+07		8.67091e+07	4.37263e+07	6.66446e+07	1.73914e+08	1.09538e+08	8.25545e+07	3.42852e+07	6.63994e+07	1.56417e+08		5.64949e+07	4.42138e+07	5.33541e+07	1.7084e+08	5.22931e+07	6.2173e+07	9.12544e+07	5.97854e+07	6.58909e+07
XP_008779152.1	PREDICTED: 60S acidic ribosomal protein P0-like [OS=Phoenix dactylifera]		0.82	3.53	2.67	0.82	0.7	0.96	3.57	3.38	3.53	2.67	2.7	2.52	6.18224e+06	1.49729e+06	6.06105e+06		1.11975e+07	1.27851e+07		9.46181e+06	2.73693e+06	4.76216e+06	1.3946e+07	963992	3.23393e+06		5.02121e+06		5.86343e+06	8.67093e+06	6.52414e+06	5.36674e+06	5.71265e+06	6.91805e+06	7.5456e+06	7.44976e+06	2.30994e+06		6.4674e+06	4.3739e+06	7.5758e+06	3.74955e+06	1.10776e+07	1.01262e+07	6.14835e+06	7.28356e+06	9.86001e+06
XP_008800660.1	PREDICTED: 60S ribosomal protein L6-like [OS=Phoenix dactylifera]		-6.06	-5.38	0.8	-6.64	-4.15	-6.06	-5.38	-3.36	-6.49	6.64	0.8	-0.63								1.25176e+06																							4.64885e+06	6.9946e+06	3.97547e+06	1.08853e+06
743831353	PREDICTED: 40S ribosomal protein S13-like [OS=Elaeis guineensis]	12	0.07	-0.38	-0.43	0.16	0.06	0.07	-0.25	-0.38	-0.57	-0.43	-0.4	-0.61	2.28392e+08	4.94108e+08	1.14038e+08	2.08383e+08	4.84204e+08	2.0978e+08	5.09602e+08	7.80815e+07	2.0808e+08	3.21802e+08	2.20378e+08	5.27268e+08	1.10182e+08	2.25389e+08	4.1164e+08	2.06613e+08	5.55827e+08	6.24039e+08	6.61409e+08	6.24807e+08	5.856e+08	5.5433e+08	6.21375e+08	6.00263e+08	5.46259e+08	1.84854e+08	4.63094e+08	6.34816e+08	5.83024e+08	7.16867e+08	3.22779e+08	4.37878e+08	4.3044e+08	3.48649e+08	5.55203e+08
743837209	PREDICTED: 40S ribosomal protein S19-3-like [OS=Elaeis guineensis]	13	-0.1	0.6	0.81	0.05	-0.1	-0.2	0.55	0.62	0.6	0.57	0.86	0.81	4.29727e+08	3.1198e+08	2.0745e+08	2.93429e+08	4.39884e+08	3.57774e+08	3.04033e+08	1.19348e+08	3.84953e+08	3.09988e+08	4.02615e+08	2.87034e+08	1.19679e+08	3.64385e+08	3.34013e+08		2.6558e+08	3.70387e+08	2.50501e+08	3.09417e+08	3.09897e+08	3.02538e+08	3.02348e+08	2.80576e+08	3.36802e+08		3.24694e+08	3.42846e+08	2.71228e+08	3.55464e+08	2.81988e+08	3.03559e+08	2.20567e+08	2.31718e+08	3.27353e+08
743839942	PREDICTED: 60S ribosomal protein L34 [OS=Elaeis guineensis]	13	-0.29	-1.61	-1.02	-0.29	-0.51	-0.17	-1.46	-1.61	-2.12	-1.02	-0.95	-1.68	5.52027e+07	6.8453e+08	1.10994e+07	7.80284e+07	6.9863e+07	6.02616e+07	6.5852e+08	2.26554e+07	7.94104e+07	9.35035e+07	3.09241e+07	7.52676e+08	1.46272e+07	7.10328e+07	1.54461e+08		6.48271e+08	8.81592e+08	5.92517e+08	4.80539e+08	5.43158e+08	4.94072e+08	9.1837e+08	5.68728e+08	5.70648e+08		4.65256e+08	9.26154e+08	3.81506e+08	6.27783e+08	5.83459e+07	7.90621e+07	1.4492e+08	6.23246e+07	2.23146e+08
743754988	PREDICTED: 40S ribosomal protein S18-like [OS=Elaeis guineensis]	1	-0.01	0.62	1.21	-0.01	-0.64	0	1.2	-0.18	0.62	1.21	1.39	1.1																	207750	9.88263e+06	3.29029e+06	1.75776e+07	1.95208e+06	2.98156e+06	3.00836e+06	4.32948e+06	1.86032e+07			3.10929e+06	5.10693e+06	1.5847e+07	7.05861e+06	1.58328e+06	3.01171e+06	797825	2.62813e+06
XP_008802459.1	PREDICTED: 60S ribosomal protein L27a-3-like [OS=Phoenix dactylifera]
XP_017697823.1	PREDICTED: 40S ribosomal protein S29-like [OS=Phoenix dactylifera]		0.21	-0.18	-0.1	0.21	-0.17	0.24	0.26	-0.18	-0.31	-0.06	-0.1	-0.66		3.29975e+07	2.57076e+07		7.12004e+06		1.20818e+07		4.56657e+06	6.84783e+06	104988	6.42722e+07	1.80466e+07	590925	1.48296e+07		9.0953e+06	5.4908e+07	6.8615e+07	5.6898e+07	1.87142e+07	9.79629e+06	5.87144e+07	5.87104e+07	8.41229e+07		1.52967e+07	5.09856e+07	4.19168e+07	4.8455e+07	1.63116e+07	4.31847e+07	3.8856e+07	3.51524e+07	3.76518e+07
XP_008781795.1	PREDICTED: 60S ribosomal protein L7-2-like [OS=Phoenix dactylifera]		6.64	6.64	2.45	6.64	5.45	6.64	6.64	6.64	6.64	3.63	2.45	-0.42					66199.3
743780940	PREDICTED: 40S ribosomal protein S15a-like [OS=Elaeis guineensis]	5	0.08	0.23	0.11	0.08	0.04	0.16	0.23	0.27	0.04	0.17	0.11	-0.03	7.93242e+08	4.75119e+08	5.62611e+08	8.67877e+08	3.59516e+08	6.47545e+08	5.33751e+08	2.52866e+08	9.60589e+08	5.79078e+08	3.89795e+08	4.87189e+08	4.21342e+08	8.71939e+08	6.51559e+08	6.19982e+07	4.12242e+08	5.79031e+08	4.33514e+08	4.96105e+08	5.23352e+08	4.25388e+08	6.08517e+08	3.96279e+08	5.88735e+08		4.51244e+08	6.2571e+08	3.44466e+08	6.1785e+08	6.37314e+08	5.80622e+08	4.88418e+08	4.49389e+08	6.21999e+08
743760504	PREDICTED: 40S ribosomal protein S2-3-like [OS=Elaeis guineensis]	1	-0.12	0.04	0.02	-0.14	-0.12	-0.1	-0.08	0.34	0.04	0.02	0.65	-0.03	4.17188e+07	4.50277e+07	1.4209e+07	4.26146e+07	2.93277e+07	7.49714e+07	5.45549e+07	1.52309e+07	4.13114e+07	4.67269e+07	7.85754e+06	3.30006e+07	1.192e+07	3.94389e+07	3.89845e+07		6.43718e+07	7.97545e+07	4.66341e+07	1.35732e+07	4.90458e+07	6.78665e+07	7.02977e+07	4.13379e+07	1.13378e+07		5.1151e+07	6.35522e+07	4.11494e+07	1.57067e+07	2.7746e+07	4.66734e+07	4.48825e+07	5.7429e+07	4.87928e+07
XP_010906790.2	PREDICTED: uncharacterized protein LOC105033615 [OS=Elaeis guineensis]		1.24	2	1.12	1.38	1.24	0.63	2	3.78	1.43	0.91	2.28	1.12	1.66863e+06	3.29992e+06		2.36977e+06	7.3399e+06	1.88598e+06	2.59107e+06		2.41802e+06		9.53695e+06			4.41365e+06				1.21274e+07	8.31373e+06	2.35186e+06	2.07924e+07		1.30193e+07	9.35357e+06	3.43492e+06		5.82352e+06	1.3023e+07	7.49104e+06	3.24308e+06	7.37993e+06	1.0445e+07	1.34498e+07	8.53378e+06	1.81537e+07
743851145	PREDICTED: 40S ribosomal protein S23 [OS=Elaeis guineensis]	15	-0.64	-2.47	-2.37	-0.67	0.38	-0.64	-3.76	-1.79	-2.47	-2.91	-2.37	-1.6	8.77592e+06	3.99493e+06	5.90367e+06	1.3716e+07	2.01221e+07	7.66096e+06	4.11645e+06	5.6927e+06	1.13306e+07	1.36855e+07	9.48464e+06	6.35664e+06	4.34496e+06	1.10163e+07	1.12398e+07		2.82812e+07	2.55883e+07	5.28795e+07	1.49595e+07	4.78053e+07	3.36433e+07	3.23676e+07	3.75661e+07	2.38826e+07		3.08229e+06	3.05561e+07	7.88207e+07	1.71441e+07	5.1829e+07	5.96394e+07	3.89058e+07	4.52952e+07	5.51821e+07
743852094	PREDICTED: 60S ribosomal protein L23a-like isoform X1 [OS=Elaeis guineensis]	16	0.53	0.19	-0.49	0.62	0.53	0.48	0.19	0.41	-0.13	-0.49	-0.05	-0.56	1.37737e+08	2.74461e+08	1.94073e+08	1.06215e+08	8.2893e+07	1.27457e+08	1.61922e+08	3.78503e+07	2.29341e+08	1.12943e+08	1.07202e+08	2.15034e+08	1.04956e+08	1.26587e+08	1.7199e+08		5.55068e+08	8.56886e+08	5.27258e+08	1.29296e+08	3.42218e+08	5.70494e+08	8.70211e+08	4.98801e+08	1.70995e+08	1.9447e+07	2.31629e+08	8.00987e+08	4.72669e+08	1.15456e+08	2.19426e+08	3.1499e+08	2.42411e+08	2.43887e+08	4.42123e+08
383931228	ribosomal protein S3 (chloroplast) [OS=Elaeis guineensis]		0.26	2.94	2.34	0.26	0.09	0.51	2.94	3.46	2.56	2.34	3.43	1.08	1.32974e+07	1.30255e+07		1.83744e+07	953085	3.93519e+06	1.20128e+07		2.27682e+07	1.27679e+07	5.41851e+06	1.27417e+07	3.26909e+06	1.91366e+07	1.28116e+07	4.59737e+07	9.17095e+06	1.25625e+07	1.50269e+07		5.8153e+06	6.97992e+06	1.38369e+07	1.35079e+07	2.44615e+06	5.34796e+07	2.01002e+07	1.1791e+07		2.62672e+06	9.41959e+06	2.56246e+07	1.38114e+07	1.43523e+07	1.51426e+07
XP_008808061.1	PREDICTED: 40S ribosomal protein S9-2-like, partial [OS=Phoenix dactylifera]		0.77	-0.87	-1.25	0.88	0.77	0.38	0.18	-0.87	-2.87	-0.76	-1.25	-2.63			4.96428e+06		1.44328e+06			3.58911e+06			7.17717e+06				6.16607e+06		1.71061e+07	2.07247e+07	2.81005e+06			7.97355e+06	2.12552e+07	1.84679e+07			900080	2.10253e+07	2.02369e+07		1.60051e+07	4.48547e+06			1.03964e+07
XP_008791337.1	PREDICTED: 40S ribosomal protein S13-like [OS=Phoenix dactylifera]		-0.28	0.95	1.33	-0.28	-0.82	-0.19	1.24	0.48	0.95	1.68	1.33	1.29		2.367e+06			4.42707e+06	8.48198e+06	1.03012e+07		1.4359e+06	4.22459e+06	1.30308e+06	6.58345e+06		4.08502e+06						5.20829e+06					4.12923e+06					3.04993e+06		7.38124e+06	4.74284e+06	2.70534e+06	1.01281e+07
743854071	PREDICTED: 60S ribosomal protein L13-1 [OS=Elaeis guineensis]	16	0.18	-0.31	-0.45	0.22	0.05	0.18	-0.27	-0.31	-0.65	-0.45	-0.28	-0.87	3.01309e+08	9.86366e+08	7.84325e+07	1.55e+08	1.80337e+08	1.99818e+08	8.31457e+08	5.29929e+07	1.60202e+08	4.53284e+08	1.18219e+08	9.16439e+08	5.45594e+07	1.53625e+08	5.83899e+08		1.00265e+09	1.17647e+09	8.05975e+08	8.24671e+08	9.44968e+08	1.00837e+09	1.08358e+09	8.06939e+08	7.9937e+08	6.24934e+07	8.29522e+08	1.19581e+09	6.26505e+08	1.03674e+09	3.37296e+08	4.29947e+08	7.72968e+08	4.78924e+08	9.0233e+08
XP_008801406.1	PREDICTED: 60S acidic ribosomal protein P3-like [OS=Phoenix dactylifera]		0.3	3.7	3.81	0.3	0.27	1.84	3.7	4.58	3.64	3.81	4.22	1.72	1.6724e+06		1.52546e+06	613178	665748	2.79202e+06	1.24768e+06	655770	896874	468911	1.53508e+06				436810					2.48334e+06							499985			1.59093e+06				242191	182180
743763563	PREDICTED: 54S ribosomal protein L10, mitochondrial [OS=Elaeis guineensis]	2	1.02	-6.64	-6.64	1.37	1.02	0.76	2.25	-6.64	-6.64	0.94	-6.64	-6.64	952649	954020			606380	656938	945953			695933									718669
743778336	PREDICTED: 60S ribosomal protein L15 isoform X1 [OS=Elaeis guineensis]	4	-0.41	-0.93	-0.9	-0.11	-0.7	-0.41	-0.87	-2.07	-0.93	-1.27	-0.9	-0.8	7.45489e+07	3.40086e+08	2.00099e+07	9.11683e+06	6.8049e+07	9.21181e+06	3.52385e+08	2.56891e+07	1.39058e+07	4.18426e+07	6.6162e+06	3.89153e+08	6.43063e+07	1.39715e+07	4.2981e+07		1.45703e+08	1.56918e+08	1.1019e+08	1.38035e+08	8.29738e+07	1.2994e+08	1.55076e+08	1.14069e+08	1.47436e+08	4.04972e+07	2.38487e+08	1.60373e+08	1.21382e+08	1.65749e+08	6.58618e+07	1.10877e+07	1.83021e+07	1.10548e+07	3.10254e+07
XP_008782300.1	PREDICTED: 60S ribosomal protein L26-1-like [OS=Phoenix dactylifera]		0.2	1.72	0.57	0.2	2.23	-1.17	-1.55	2.52	1.72	-1.64	0.57	2.76																	1.90854e+06				2.018e+06	2.70841e+06		1.20213e+06			491795				1.54433e+06
743792211	PREDICTED: 60S ribosomal protein L13a-2-like [OS=Elaeis guineensis]	6	0.6	-1.05	-1.54	0.71	0.34	0.6	-1.05	-1.28	-0.83	-1.46	-1.56	-1.54		2.12991e+07		2.42229e+06	1.7152e+07	6.67317e+06	1.60033e+07		1.81202e+06	7.8839e+06	9.15357e+06	1.12333e+07		2.35607e+06	7.47415e+06		1.36114e+07	1.36398e+07	1.09939e+07		6.38485e+06	1.26551e+07	1.70593e+07	1.40511e+07	1.47627e+06		1.32945e+07	1.56317e+07	1.43587e+07	986067	3.76974e+06	2.82855e+06	4.26617e+06		1.06654e+07
743772332	PREDICTED: 60S ribosomal protein L26-2-like [OS=Elaeis guineensis]	3	0.53	0.26	-0.29	0.4	0.8	0.53	0.35	0.2	0.26	-0.09	-0.39	-0.29	345097	3.87928e+07	1.80405e+06	1.41909e+07	3.29515e+07	4.11565e+06	1.80748e+07	3.35793e+06	1.67589e+07	2.2676e+07	8.99287e+06	3.48612e+07	2.15364e+06	2.31851e+07	1.17321e+07		3.11498e+07	3.19349e+07	2.3846e+07	3.18529e+07	2.21746e+07	3.17054e+07	3.31295e+07	1.46019e+07	2.78452e+07		1.72097e+07	2.92908e+07	2.25228e+07	1.20333e+07	2.59779e+07	1.60537e+06	2.38612e+07	1.56558e+07	2.80213e+07
743844465	PREDICTED: 60S ribosomal protein L19-3 [OS=Elaeis guineensis]	14	-0.97	-1.69	-0.55	-1.21	-0.97	-0.48	-1.83	-1.69	-0.83	-0.55	-0.55	-0.17	3.42433e+06	2.86762e+07			68394.3		1.90266e+07	25509		1.17604e+07	1.22138e+06	2.34861e+07			1.3687e+07		4.2924e+07	5.62382e+07	3.38845e+07	1.46777e+08	4.09643e+07	4.40431e+07	5.70323e+07	3.35075e+07	1.27752e+08		4.93278e+07	5.55417e+07	3.89219e+07	1.13617e+08		2.40012e+06	8.22178e+06		1.14612e+07
743844762	PREDICTED: 40S ribosomal protein S4-3 [OS=Elaeis guineensis]	14	0.1	-0.37	-0.35	0.1	0.3	0.01	-0.07	-0.79	-0.37	-0.35	-1.15	-0.26	2.0906e+07	1.35083e+07	1.09842e+07	7.20604e+06	2.23864e+07	4.91541e+07	2.67854e+07	2.8485e+07	1.21157e+07	2.20809e+07	3.96875e+07	2.23613e+07	4.89508e+06	1.01963e+07	1.40723e+07	1.42597e+08	2.99837e+07	3.03328e+07	1.90637e+07	1.29495e+07	3.60868e+07	3.75372e+07	2.64218e+07	1.94008e+07	9.29067e+06		4.24349e+07	2.21462e+07	2.06141e+07	5.46533e+06	1.80055e+07	3.75942e+07	5.81636e+06	8.05448e+06	9.79556e+06
743875035	PREDICTED: 40S ribosomal protein S8-like [OS=Elaeis guineensis]		-0.16	0.11	0.1	-0.16	-0.42	-0.06	0.18	-0.24	0.11	0.15	0.1	-0.09	9.22418e+07	1.89763e+08	1.24322e+08	1.49123e+08	2.61604e+08	8.59771e+07	1.6921e+08	1.86067e+08	1.53379e+08	2.50479e+08	1.72464e+08	1.59062e+08	1.20263e+08	1.3897e+08	1.80466e+08	8.50835e+07	1.72539e+08	7.76888e+07	9.89669e+07	1.44113e+08	9.13367e+07	1.91401e+08	8.46008e+07	9.02388e+07	1.46393e+08	6.79866e+07	2.28113e+08	8.72914e+07	9.15158e+07	1.69246e+08	6.94785e+07	7.25954e+07	1.10376e+08	7.62775e+07	1.93641e+08
743805839	PREDICTED: 60S ribosomal protein L23 [OS=Elaeis guineensis]	10; 8; 12; 16	0.17	0.15	-0.01	0.06	0.17	0.2	0.11	0.29	0.15	-0.01	0.32	-0.02	4.10874e+08	3.08297e+08	2.01587e+08	2.26655e+08	4.82329e+07	4.14891e+08	2.30702e+08	1.83028e+08	1.73941e+08	1.91651e+08	1.26302e+08	3.11628e+08	1.55346e+08	2.21332e+08	2.31463e+08	8.6033e+07	2.41385e+09	1.46053e+09	1.09982e+09	8.72785e+08	2.083e+09	3.39492e+08	1.6123e+09	2.3977e+08	8.37908e+08	1.25947e+08	4.08901e+08	1.24413e+09	1.14398e+09	6.82787e+08	9.74552e+08	8.62213e+08	1.46067e+09	6.42221e+08	5.33618e+08
325305729	50S ribosomal protein L33 (chloroplast) [OS=Elaeis guineensis]
743756653	PREDICTED: 60S ribosomal protein L37a-like isoform X1 [OS=Elaeis guineensis]	1	-0.26	-0.37	-0.14	-0.26	-0.5	-0.22	-0.25	-1.33	-0.37	-0.06	-0.91	-0.14	3.77352e+06	7.97916e+07	1.20234e+07	1.23317e+07	1.07017e+07		7.18134e+07	1.52662e+07	1.47292e+07	4.46476e+07	4.26267e+06	6.82661e+07	5.87961e+06	1.20441e+07	3.7617e+07		7.97613e+07	6.38097e+07	6.07387e+07	1.09663e+07	6.15579e+07	6.94396e+07	7.16675e+07	5.77018e+07	1.02971e+07		9.78923e+07	7.65687e+07	4.46162e+07	1.18017e+07	5.00188e+06	6.0692e+06	4.26497e+07	1.47374e+07	6.08069e+07
743815223	PREDICTED: 60S ribosomal protein L5 [OS=Elaeis guineensis]	9	-0.37	-1.04	-0.65	-0.58	-0.37	-0.34	-1.04	-0.66	-1.18	-0.65	-0.59	-1.08	6.68488e+06	1.22148e+08	1.22512e+07	9.18301e+06	5.48666e+06	9.35253e+06	1.40257e+08	8.3275e+06	3.70954e+06	1.33721e+07	5.05651e+06	7.6984e+07	5.34974e+06	5.33904e+06	1.79221e+07		3.04712e+08	2.00126e+08	2.01123e+08	1.70227e+08	2.17563e+08	2.4446e+08	1.86693e+08	1.75648e+08	1.44419e+08		1.08026e+08	1.83104e+08	1.29073e+08	1.66171e+08	5.15361e+07	4.7087e+07	6.41259e+07	3.60456e+07	1.24337e+08
448872692	60S ribosomal protein L27 [OS=Elaeis guineensis]	3	0.09	-0.1	-0.07	0.09	-0.11	0.25	0.08	-0.1	-0.28	0.02	-0.07	-0.61	3.52363e+07	8.35095e+07	2.22485e+07	5.42599e+07	3.98309e+07	5.02471e+07	8.41757e+07	2.58661e+07	5.4799e+07	6.55482e+07	6.90088e+06	7.56285e+07	1.68607e+07	4.76186e+07	7.33601e+07		4.99586e+07	4.71815e+07	7.03886e+07	2.75243e+07	6.79266e+07	4.19755e+07	6.09361e+07	6.31156e+07	3.71114e+07		4.48109e+07	6.11585e+07	4.24505e+07	4.52252e+07	3.55879e+07	3.93415e+07	7.71277e+07	1.31636e+07	1.03287e+08
XP_008799093.1	PREDICTED: 60S acidic ribosomal protein P0 [OS=Phoenix dactylifera]		-6.64	2.65	6.64	-6.64	-6.64		2.65	0.91	6.64	6.64	6.64	6.64			54636.4	119073
743791396	PREDICTED: 40S ribosomal protein S2-3-like [OS=Elaeis guineensis]	6	0.11	-0.1	-0.08	0.19	-0.09	0.11	0.11	-0.1	-0.2	-0.08	0.14	-0.26	2.44553e+08	1.99499e+08	1.43997e+08	2.629e+08	1.25143e+08	1.89777e+08	2.11229e+08	1.70027e+08	2.03271e+08	1.74766e+08	1.82952e+08	1.57609e+08	1.09964e+08	2.08503e+08	1.88856e+08	8.50499e+07	2.7745e+08	2.88274e+08	2.28841e+08	3.8567e+07	2.4032e+08	3.35036e+08	2.62994e+08	2.13705e+08	3.60822e+07	1.77709e+07	2.68142e+08	2.76398e+08	1.83749e+08	4.56296e+07	1.45937e+08	2.28617e+08	2.23756e+08	1.84118e+08	2.0838e+08
743809739	PREDICTED: 60S ribosomal protein L7-2-like [OS=Elaeis guineensis]	8	0.55	-0.39	-1.08	0.55	0.54	0.65	0.06	-0.62	-0.39	-0.82	-1.08	-1.38	7.07644e+07	2.41748e+08		4.99571e+07	2.77234e+08	8.85264e+07	2.68797e+08		3.44467e+07	1.51185e+08	9.29022e+07	2.14031e+08	5.35418e+06	4.83285e+07	1.48663e+08		8.29492e+07	1.06666e+08	8.9241e+07	3.01513e+07	4.00753e+07	9.69908e+07	1.14793e+08	8.17993e+07	2.41807e+07		1.87273e+08	1.10813e+08	9.13002e+07	1.94555e+07	9.79126e+07	9.11657e+06	5.88763e+07	8.67061e+07	8.76616e+07
743794779	PREDICTED: 40S ribosomal protein S23-like [OS=Elaeis guineensis]	6; 13	-0.12	-0.43	-0.64	-0.12	-0.53	0.21	-0.43	-0.17	-0.5	-0.32	-0.64	-0.78	1.34222e+07	5.26242e+07	1.69724e+07	1.98626e+07	2.55719e+07	281160	3.45889e+07	3.63324e+06	2.2735e+07	3.6927e+07	6.28528e+06	7.01625e+07	2.10611e+07	1.42192e+07	4.71134e+07		1.96887e+07	2.83411e+07	2.87913e+07	2.55783e+07	2.2125e+07	1.73134e+07	3.07243e+07	3.30816e+07	2.70201e+07		8.67277e+07	3.26908e+07	4.26522e+07	2.24285e+07	2.5201e+06	2.96747e+06	1.87345e+07	2.37619e+06	2.12834e+07
743801026	PREDICTED: 40S ribosomal protein S16-like [OS=Elaeis guineensis]	7	-1.06	-2.15	-0.85	-0.57	-1.06	-1.14	-2.86	-2.15	-1.84	-2.66	-0.85	-0.54	1.41931e+07	4.27212e+07	1.15713e+07	1.89323e+07	6.18339e+07	1.77047e+07	4.42701e+07	1.61639e+07	1.34342e+07	2.1652e+07	3.81261e+07	3.83527e+07	8.99553e+06	1.4678e+07	1.7577e+07		3.75006e+07	3.99068e+07	2.9866e+07	1.49879e+07	3.77628e+07	5.33704e+07	5.36722e+07	3.80887e+07	1.16298e+07		3.84171e+07	4.53315e+07	5.97427e+07	1.04086e+07	1.48357e+07	303009	1.72461e+07		3.0162e+07
743760555	PREDICTED: 60S ribosomal protein L13a-2-like [OS=Elaeis guineensis]	1	-1.27	-0.12	1.14	-1.34	-1.27	-1.15	-0.12	0.34	-1.94	1.14	1.49	-1.45	1.82228e+06	1.50059e+07		3.83392e+06	204627		1.49058e+07			8.21751e+06		1.27229e+07			8.23986e+06					3.06893e+06					2.68456e+06					2.19038e+06		4.50842e+06		9.7383e+06	1.23877e+07
743836336	PREDICTED: 60S ribosomal protein L21-1-like [OS=Elaeis guineensis]	12	0.43	-0.13	-0.74	0.44	0.43	0.38	-0.3	-0.12	-0.13	-0.76	-0.74	-0.61	3.02258e+07	1.37886e+08	1.67173e+07	3.65185e+07	1.16968e+08	3.0491e+07	1.31895e+08	2.39005e+07	3.63073e+07	9.08303e+07	2.89258e+07	1.43927e+08	1.87523e+07	3.5266e+07	1.14237e+08	1.32801e+08	1.03184e+08	1.30034e+08	9.70104e+07	1.67966e+08	7.19952e+07	1.11981e+08	1.43746e+08	1.01328e+08	1.8936e+08	2.88675e+07	1.21521e+08	1.51826e+08	1.02097e+08	1.44462e+08	7.93181e+07	3.88009e+07	5.39063e+07	2.77381e+07	7.95766e+07
743818862	PREDICTED: 40S ribosomal protein S26-3 [OS=Elaeis guineensis]	10	-0.07	0.86	1.07	-0.07	-0.65	-0.04	0.86	0.48	1.07	0.96	1.07	1.07	8.45772e+07	1.5103e+08	3.21635e+07	4.07205e+07	1.71229e+07	3.35861e+07	1.43277e+08	4.27954e+06	5.53453e+07	6.59836e+07	1.78407e+08	1.83061e+08	3.14836e+07	4.32704e+07	8.22581e+07		8.5199e+07	1.17119e+08	7.90781e+07	7.71732e+07	1.09894e+08	8.69364e+07	1.04097e+08	7.82735e+07	1.0205e+08		1.19801e+08	1.23961e+08	4.49182e+07	1.05368e+08	2.95557e+07	5.94236e+07	1.1868e+08	6.65145e+07	1.11778e+08
743791713	PREDICTED: 60S ribosomal protein L4 [OS=Elaeis guineensis]	6	0.24	-0.57	-0.97	0.48	0.24	0.21	-0.32	-0.57	-0.69	-0.97	-0.97	-1.21	1.7072e+08	9.82506e+08	1.59949e+08	2.03189e+08	6.37887e+08	1.38575e+08	9.39463e+08	1.31447e+08	2.04429e+08	1.03729e+09	1.09905e+08	1.05349e+09	1.43014e+08	1.96454e+08	1.26843e+09		8.06641e+08	1.1242e+09	9.50013e+08	6.97221e+08	7.70665e+08	7.3054e+08	1.13241e+09	8.49182e+08	6.80526e+08		8.38086e+08	1.14213e+09	8.10256e+08	7.18939e+08	3.09094e+08	4.21887e+08	8.95178e+08	3.36915e+08	1.22909e+09
743766955	PREDICTED: 60S ribosomal protein L7-2 [OS=Elaeis guineensis]	2	0.3	-0.72	-0.78	0.33	0.08	0.3	-0.55	-0.72	-0.74	-0.78	-0.72	-0.91	7.24136e+08	1.45298e+09	3.92444e+08	4.15663e+08	1.53373e+09	6.12274e+08	1.38366e+09	4.38942e+08	1.034e+09	8.42813e+08	2.30456e+08	1.47578e+09	2.73025e+08	1.42497e+09	1.30581e+09	2.49914e+08	6.92503e+08	1.0467e+09	6.33109e+08	2.39945e+08	4.07136e+08	7.88723e+08	9.40407e+08	6.15312e+08	2.20512e+08	1.1637e+08	1.30714e+09	9.36993e+08	5.25121e+08	1.90995e+08	3.9363e+08	3.46072e+08	5.31631e+08	1.43893e+08	7.18057e+08
743877006	PREDICTED: 60S ribosomal protein L34-like [OS=Elaeis guineensis]		-3.23	-1.42	1.65	0.42	-3.23	-4.5	-1.26	-1.42	-2.13	-1.37	1.82	1.65	2.52004e+06	1.43549e+07		3.43284e+06	4.3095e+06				2.94099e+06	1.98038e+06	1.20388e+07	2.28641e+07		4.4912e+06			4.04812e+06	1.37859e+07	1.24479e+07	1.5983e+07	7.24066e+06	5.01959e+06	1.36673e+07	1.36592e+07	2.62089e+07		6.36477e+06	1.6184e+07	1.04284e+07	1.61932e+07			3.31312e+06
325305690	ribosomal protein S16 (chloroplast) [OS=Elaeis guineensis]		0.43	-0.25	-0.86	0.43	0.84	0.04	-0.25	0.81	-1.56	-0.86	-0.04	-1.64																		1.55002e+06	1.71537e+06						1.22318e+06			1.16728e+06				2.38472e+06	4.04154e+06		6.06985e+06
743770380	PREDICTED: 60S ribosomal protein L11-like [OS=Elaeis guineensis]	7; 3	-0.23	-0.48	-0.46	-0.37	-0.15	-0.23	-0.48	-0.45	-0.91	-0.07	-0.46	-0.87	7.08265e+07	2.56452e+08	2.81549e+07	1.42626e+08	1.11662e+08	1.18329e+08	2.55889e+08	1.43632e+07	1.87767e+08	2.60821e+08	9.71925e+07	1.7006e+08	1.35436e+07	1.66765e+08	2.43506e+08		4.16461e+08	4.14847e+08	8.62108e+08	2.90533e+08	8.02156e+08	4.33961e+08	5.4752e+08	7.72419e+08	2.87499e+08		3.10811e+08	6.66482e+08	6.89408e+08	3.25116e+08	3.47799e+08	1.20265e+09	1.53629e+09	7.68709e+08	3.11173e+08
XP_010926238.2	PREDICTED: 40S ribosomal protein S27-2 [OS=Elaeis guineensis]	7	0.34	0.73	0.25	0.46	0.17	0.34	0.73	-0.13	0.75	0.38	-0.19	0.25	4.78983e+07	4.73504e+07	6.86534e+07	1.88327e+07	6.43089e+06	2.60425e+06	1.19007e+07	1.52603e+07	3.46481e+07	2.89144e+07	1.52065e+07	4.13084e+07	7.67832e+07	1.71322e+07	1.74452e+06		6.01683e+07	1.42553e+08	1.0947e+08	9.24643e+07	4.22139e+07	5.75556e+07	1.34424e+08	1.3284e+08	9.31666e+07		7.24199e+07	1.30406e+08	9.58149e+07	8.49946e+07	1.16985e+08	1.20361e+08	6.99944e+07	7.01363e+07	1.12999e+08
743773361	PREDICTED: 40S ribosomal protein S9-2 [OS=Elaeis guineensis]	3	1.17	1.35	1.07	0.44	1.44	1.17	1.35	2.43	0.85	1.07	1.83	-0.24	455946	1.25345e+06		809716	1.57073e+06	532893	2.49777e+06	440986	251280	656153	2.0618e+06	1.70011e+06	907981	392220	330874			191008				816443	235827	483457			794451	500840	258866		1.44394e+06		134201	760168	213807
743829063	PREDICTED: 40S ribosomal protein S17-like [OS=Elaeis guineensis]	11	0.2	0.6	0.26	0.04	0.7	0.2	0.6	0.67	0.35	0.51	0.12	0.26	1.54615e+07	2.72522e+07	6.79274e+06	4.4769e+07	3.79625e+06	2.2486e+07	2.99844e+07	4.34781e+06	3.55522e+07	2.60693e+07	4.46564e+06	2.45998e+07	4.81751e+06	4.21756e+07	3.42758e+07		6.33162e+06	6.61833e+06	7.87298e+06	4.28202e+06	1.13183e+07	6.37574e+06	7.53392e+06	8.4958e+06			9.62761e+06	8.42827e+06	6.68155e+06	3.29533e+06	1.0256e+07	1.66441e+07	2.86454e+07	2.02989e+07	1.87427e+07
743823058	PREDICTED: 40S ribosomal protein S3-3-like isoform X1 [OS=Elaeis guineensis]	10	-0.09	0.08	0.06	-0.09	-0.24	0.03	0.08	0.22	0.04	0.06	0.26	-0.06	7.30372e+08	9.61834e+08	7.48505e+08	9.43185e+08	7.65988e+08	7.30473e+08	9.79498e+08	5.73875e+08	1.3774e+09	1.69595e+09	4.51075e+08	1.04834e+09	9.39706e+08	1.37524e+09	1.70237e+09	1.71925e+08	7.33964e+08	8.18567e+08	7.80737e+08	8.96747e+08	7.90105e+08	7.57784e+08	8.02117e+08	7.48514e+08	8.91624e+08	2.45304e+08	7.87101e+08	8.12184e+08	6.92479e+08	8.23051e+08	7.09039e+08	9.73764e+08	9.37008e+08	9.98135e+08	1.20493e+09
743849077	PREDICTED: 40S ribosomal protein S9-2-like [OS=Elaeis guineensis]	15	0.29	-0.62	-0.67	0.29	-0.18	0.36	-0.62	-0.66	-0.19	-0.88	-0.4	-0.67	2.15519e+07	2.69994e+08	2.69489e+07	1.81211e+07	2.21044e+08	1.69318e+07	2.6089e+08	2.5583e+07	1.27192e+07	1.5904e+08	6.539e+06	2.10825e+08	9.37427e+06	1.43983e+07	2.43412e+08		1.77412e+08	1.86103e+08	2.07887e+08	1.32576e+08	2.17745e+08	1.88151e+08	1.68521e+08	2.51333e+08	1.52467e+08		1.81891e+08	1.80575e+08	1.47222e+08	1.45092e+08	2.55149e+07	4.59485e+07	4.79118e+07	3.55609e+07	9.69813e+07
743827420	PREDICTED: 50S ribosomal protein L19-2, chloroplastic [OS=Elaeis guineensis]	11	6.64		-6.64	6.64	6.64	6.64				-6.64	-6.64	-6.64
743758526	PREDICTED: 60S ribosomal protein L35a-1-like, partial [OS=Elaeis guineensis]	1	0.14	-0.37	-0.84	0.4	-0.32	0.14	-0.37	-1.1	-0.16	-1.01	-0.84	-0.32	6.02344e+07	1.15705e+08	2.47857e+07	5.92043e+07	1.8134e+08	4.48142e+07	1.07353e+08	3.79234e+07	5.01626e+07	7.34885e+07	1.22996e+08	1.04249e+08	2.46713e+07	4.98524e+07	5.02445e+07		4.94097e+07	6.61018e+07	4.9002e+07	7.7834e+07	5.1752e+07	5.03377e+07	6.90172e+07	5.99112e+07	1.06066e+08		5.51562e+07	6.56826e+07	6.62952e+07	6.55454e+07	2.69011e+07	1.22272e+07	2.40456e+07	1.72727e+06	2.27264e+07
743852990	PREDICTED: 50S ribosomal protein L9, chloroplastic [OS=Elaeis guineensis]	16	1.1	0.36	-0.72	1.1	1.9	0.91	0.17	1.44	0.36	-0.98	-0.72	-0.54				51053.4	594105			109715				289091	257670		64268.9		5.55941e+06	3.84536e+06	4.98132e+06	1.78219e+06	4.63281e+06	3.45202e+06	4.19777e+06	4.47561e+06	1.61172e+06		97174.6	3.10068e+06	5.01254e+06	894156	4.04562e+06	5.65632e+06	3.84456e+06	5.51001e+06	3.25133e+06
743794783	PREDICTED: 50S ribosomal protein L12, chloroplastic-like [OS=Elaeis guineensis]	6	0.65	-0.17	-0.85	0.41	0.97	0.65	-0.17	-0.07	-0.36	-0.73	-1.24	-0.85	1.70511e+07	2.3685e+07	9.13607e+07	5.60673e+07	3.61878e+07	5.37356e+07	420243	7.4755e+07	7.62341e+07	6.185e+07	4.9056e+07	1.31375e+07	1.00716e+08	5.94831e+07	5.04982e+07		4.37884e+07	5.66071e+07	5.17732e+07	2.27009e+08	5.9517e+07	2.66427e+07	4.65588e+07	4.40768e+07	2.19543e+08		3.76346e+07	3.86186e+07	4.70967e+07	2.04071e+08	3.2231e+07	5.00185e+07	4.52915e+07	6.91866e+07	5.04927e+07
743787504	PREDICTED: 60S ribosomal protein L35-like [OS=Elaeis guineensis]	5	0.38	-0.8	-1.21	0.34	0.42	0.38	-0.7	-0.8	-0.82	-1.29	-1.13	-1.21	3.74235e+07	2.83051e+08	1.21843e+07	5.58156e+07	1.47472e+08	2.61527e+07	2.43147e+08	1.45377e+07	3.72636e+07	1.36381e+08	2.4845e+06	3.43249e+08	8.96085e+06	3.99422e+07	1.76285e+08	1.80341e+10	1.33461e+08	2.42017e+08	2.11454e+08	1.38893e+08	1.32526e+08	1.1138e+08	2.56073e+08	1.8133e+08	2.12827e+08	2.92411e+07	1.06061e+08	2.54901e+08	1.58028e+08	1.2247e+08	1.03395e+08	8.85621e+07	9.862e+07	6.96197e+07	2.76093e+08
11036950	QM-like protein [OS=Elaeis guineensis]	14	1.26	0.19	-1.75	0.79	1.46	1.26	-0.33	0.36	0.19	-1.75	-1.76	-1.39	4.95301e+06	5.03645e+06		4.68328e+06	161595	1.19602e+06	3.03451e+06	2.31072e+06	9.59078e+06	5.81129e+06	1.57154e+06	5.69117e+06		4.52788e+06	4.04495e+06			249443					289671				101456	346121			2.68752e+06	154810	4.91071e+06	5.1394e+06	5.16019e+06
743854081	PREDICTED: 40S ribosomal protein S3-3 isoform X1 [OS=Elaeis guineensis]	16	6.64	6.64	0.57	6.64	6.64	6.64	6.64	6.64	6.64	1.22	-0.52	0.57
743831349	PREDICTED: 40S ribosomal protein S20-1 [OS=Elaeis guineensis]	12	0.19	1.34	1.06	0.23	-0.24	0.19	1.1	1.36	1.34	0.58	1.18	1.06	2.47224e+07	3.22213e+07	6.5976e+07	4.28612e+06	294127	1.25772e+07	3.96009e+07	4.42177e+07	3.38166e+07	3.37044e+07	1.97099e+07	1.10089e+06	3.93683e+07	3.29428e+07	5.50304e+07		9.74055e+06	1.00286e+08	6.74259e+07	1.43981e+08	4.11695e+07	1.52766e+07	9.86543e+07	5.61957e+07	1.51247e+08		4.3431e+07	1.06882e+08	3.56003e+07	1.76038e+08	7.44051e+07	5.71918e+07	7.06602e+07	8.17142e+07	8.12491e+07
743777286	PREDICTED: 60S ribosomal protein L9 [OS=Elaeis guineensis]	4	-0.82	0.4	0.28	-0.37	-1.34	-0.82	0.4	-0.18	0.67	-0.02	0.65	0.28	2.17872e+07	3.79301e+07	1.76942e+06	2.34743e+07	3.13008e+07	3.39746e+07	2.14318e+07		2.92721e+07	2.67397e+07	5.18201e+06	1.4443e+07	1.13995e+06	1.20811e+07	3.4738e+07		1.6467e+07	2.40405e+07	2.12153e+07	4.23002e+06	6.73345e+06	2.06261e+07	1.91472e+07	2.37906e+07	5.67701e+06		8.94223e+06	2.10027e+07	1.96878e+07	1.90802e+07	4.52946e+07	5.39445e+06	2.0018e+06	2.88243e+06	1.63863e+06
743836304	PREDICTED: 60S ribosomal protein L18a-2 [OS=Elaeis guineensis]	12	0.23	-0.94	-1.36	0.23	0.77	0.21	-1.06	-0.94	-0.66	-1.36	-1.75	-0.96	8.34782e+06	5.0921e+07	2.24485e+07	1.44195e+07	1.95059e+07	3.38366e+06	2.78698e+07	461309	1.38402e+07	2.33708e+07	4.09205e+06	5.87064e+07	9.50441e+06	1.78245e+07	5.12919e+07		4.68489e+07	5.11473e+07	7.06123e+07	4.53932e+07	5.6767e+07	5.71783e+07	6.33047e+07	7.47208e+07	5.35951e+07		3.48517e+07	6.61555e+07	7.81587e+07	4.47685e+07	3.25959e+07	2.58663e+07	4.4956e+07	1.24569e+07	5.59032e+07
743794918	PREDICTED: 60S acidic ribosomal protein P2A-like [OS=Elaeis guineensis]	6	-1.2	1.04	2.49	0.12	-2.63	-1.2	1.79	-0.23	1.04	1.39	2.49	3.97			505253		2.68057e+06		519238	917981		1.53194e+06		541879	1.38813e+06	91500.7	170678		2.33287e+06	1.59385e+07	4.49335e+06	1.3135e+07	1.93875e+07	3.20302e+07	1.13924e+07	1.55866e+07		4.13691e+07		9.20087e+06	2.20821e+07			927697		83818.5
383931212	ribosomal protein S18 (chloroplast) [OS=Elaeis guineensis]		1.61	0.42	-2.52	2.93	1.61	1.41	0.42	1.73	-1.13	-2.73	-1.91	-2.52		93376.6		192269		234923					278848	76794.5	729460	87834.1			1.94856e+06	2.55296e+06	3.53555e+06	690585	747037	4.05574e+06	2.11904e+06	3.15033e+06	917307			2.87511e+06	4.27631e+06		684179	181089			506014
743763668	PREDICTED: 40S ribosomal protein S10-like [OS=Elaeis guineensis]	2	-0.06	-0.12	-0.19	-0.06	-0.29	-0.05	0.23	-0.34	-0.12	0.39	-0.34	-0.19	5.84755e+07	4.14733e+07	2.84047e+07	5.60028e+07	7.07111e+07	5.54461e+07	3.58728e+07	5.18193e+07	5.14842e+07	3.89053e+07	5.20108e+07	3.80117e+07	3.06514e+07	7.90113e+07	3.62883e+07		4.42147e+07	4.87687e+07	6.10981e+07	4.1429e+07	5.2519e+07	4.23438e+07	4.79202e+07	5.57765e+07	6.15319e+07		4.78367e+07	4.47971e+07	5.52814e+07	2.85794e+07	3.64177e+07	6.22729e+07	6.06607e+07	5.78562e+07	2.7895e+07
448872684	60S ribosomal protein L21 [OS=Elaeis guineensis]	11	-0.04	-0.19	-0.15	-0.04	-0.24	-0.02	-0.19	-0.11	-0.43	-0.15	-0.03	-0.54	8.15591e+07	1.45426e+08	2.43264e+07	1.05693e+08	9.73965e+07	4.87707e+07	1.19824e+08	3.15263e+07	1.34074e+08	2.13811e+08	2.31697e+07	1.30875e+08	2.10405e+07	1.16477e+08	1.88205e+08	5.16394e+07	2.1634e+08	2.39733e+08	1.91785e+08	1.32067e+08	1.55425e+08	1.80654e+08	2.41616e+08	1.73674e+08	1.30287e+08	1.28673e+07	1.51134e+08	2.52825e+08	1.47865e+08	1.871e+08	1.13582e+08	2.17064e+08	2.52966e+08	1.79871e+08	2.50492e+08
743817346	PREDICTED: 40S ribosomal protein S10 [OS=Elaeis guineensis]	9	0.05	0.03	0.12	0.05	-0.37	0.05	0.13	-0.06	0.03	0.12	0.14	-0.06	1.48078e+08	1.40972e+08	1.04265e+08	2.29689e+08	1.9087e+08	1.49772e+08	1.39715e+08	1.28555e+08	1.79284e+08	1.25565e+08	1.47694e+08	1.26363e+08	7.70231e+07	2.41394e+08	1.31353e+08		1.1662e+08	1.2302e+08	1.14127e+08	1.21553e+08	1.4295e+08	1.41614e+08	1.13643e+08	1.39027e+08	1.32319e+08		1.16822e+08	1.11273e+08	1.27063e+08	1.32221e+08	7.85415e+07	1.1338e+08	9.09504e+07	9.94187e+07	9.72298e+07
743773744	PREDICTED: 60S ribosomal protein L27a-3-like [OS=Elaeis guineensis]	3	-0.21	1.04	1.04	-0.21	0.42	-0.27	0.99	1.3	1.04	1.32	0.87	1.04	2.09416e+07	7.2734e+07	1.51496e+06	8.52218e+06	1.55554e+07	2.19143e+07	5.40101e+07	1.59604e+06	1.97941e+07	2.72385e+07	5.62274e+06	6.55371e+07	545698	1.13791e+07	6.42633e+07		3.03401e+07	2.37468e+07	2.67128e+07	3.34846e+07	1.07616e+07	3.01095e+07	2.03495e+07	2.46944e+07	3.69534e+07		1.51428e+07	1.43571e+07	2.05564e+07	2.80002e+07	3.98745e+07	4.296e+07	7.25012e+07	1.66274e+07	1.32127e+08
325305744	ribosomal protein L14 (chloroplast) [OS=Elaeis guineensis]		0.86	0.08	-0.73	1.11	0.39	0.86	0.08	-0.77	0.29	-1.09	-0.7	-0.73	3.03216e+06	3.57043e+06	3.68343e+06	4.5382e+06		4.91731e+06	1.17329e+06	3.84066e+06	1.77747e+06	3.21709e+06	6.43144e+06	846135	2.91909e+06	3.57784e+06	2.48271e+06		1.66856e+06	398646				1.2717e+06		555200	846720		1.34142e+06	696732				20174.6		24099.8	49338.8
743870408	PREDICTED: 40S ribosomal protein S15-like [OS=Elaeis guineensis]		0.83	-0.73	-1.96	0.83	-0.06	1.21	-1.61	-0.46	-0.73	-2.28	-0.44	-1.96						7908.69		124333									110175	2.25441e+06	1.06843e+06		415507	167903	2.88356e+06	1.08993e+06				2.76476e+06	825544		2.1294e+06	994167	153319	660209	1.11611e+06
743887587	PREDICTED: 40S ribosomal protein S5-like [OS=Elaeis guineensis]		0.38	-1.83	-5.22	0.48	0.09	0.38	-2.18	-1.83	-0.99	-5.62	-5.22	-2.13		66963.8	97847.1		3.82096e+06	119050	526081		1.18389e+06	642177	2.25188e+06	88882.7	516186		831520		2.52534e+08	9.65217e+07	8.58287e+07	6.05435e+07	1.53227e+08	2.53482e+08	9.92399e+07	1.25082e+08	4.53908e+07	9.29307e+07	419007	1.02437e+08	1.6933e+08	4.41722e+07	5.91015e+07	1.40157e+07	8.79951e+06	1.33128e+07	2.28611e+07
743783214	PREDICTED: ubiquitin-40S ribosomal protein S27a [OS=Elaeis guineensis]	5	0.32	0.47	0.22	0.32	0.32	0.26	0.47	0.63	0.29	0.18	0.47	0.22	4.35252e+08	6.9748e+08	5.07776e+08	6.9282e+08	5.23635e+08	3.35276e+08	6.07831e+08	2.86168e+08	7.13298e+08	7.96422e+08	2.29972e+08	7.12496e+08	5.06147e+08	6.52397e+08	8.11289e+08	8.01167e+07	3.36287e+08	4.62825e+08	3.56198e+08	6.48856e+08	4.88441e+08	3.05093e+08	4.78767e+08	3.14619e+08	7.45133e+08	4.67674e+07	3.79689e+08	4.45178e+08	2.81518e+08	7.86952e+08	7.20348e+08	6.38091e+08	9.76424e+08	5.59855e+08	8.73888e+08
743802694	PREDICTED: 60S ribosomal protein L7a isoform X1 [OS=Elaeis guineensis]	7	0.75	-0.51	-1.2	0.69	0.75	0.79	-0.41	-0.61	-0.51	-1.06	-1.22	-1.2	6.81458e+07	5.0859e+08	3.23055e+07	7.15595e+07	1.3606e+08	1.07575e+08	4.76392e+08	3.28224e+07	4.11053e+07	3.15533e+08	5.01709e+07	4.2911e+08	2.73743e+07	7.04828e+07	3.91083e+08		2.11603e+08	3.47457e+08	2.02975e+08	1.62012e+08	2.02968e+08	2.08569e+08	2.7529e+08	1.59027e+08	1.85083e+08		1.94109e+08	2.97815e+08	1.28135e+08	1.46605e+08	4.90787e+08	3.47673e+08	7.48487e+08	6.07561e+08	6.98099e+08
743762340	PREDICTED: 40S ribosomal protein S19-like [OS=Elaeis guineensis]	1	-2.4	1.38	2.9	-2.4	-1.69	-2.7	0.5	1.76	1.38	2.9	2.54	3.86						880647		14240.3			4.15947e+06		1.11163e+07				1.62261e+07	2.72497e+07	3.31943e+07	1.33369e+08	3.69739e+07	1.96315e+07	2.8034e+07	3.50388e+07	1.40807e+08			2.80546e+07	3.21917e+07	1.21078e+08	7.07174e+07	1.32522e+07	5.45243e+07		2.83598e+07
743879012	PREDICTED: 30S ribosomal protein S17, chloroplastic [OS=Elaeis guineensis]		-0.26	0.12	0.08	0.04	-0.26	-0.39	0.14	0.12	-0.24	0.31	-0.03	0.08	1.95444e+07	1.90566e+07	453338	2.51774e+07	1.66678e+07	3.08518e+07	2.02372e+07	6.72876e+06	2.68818e+07	3.86622e+07	1.83416e+07	1.97028e+07	7.07088e+06	1.93442e+07	1.48721e+07		1.82406e+07	3.63446e+07	1.66117e+07	3.7588e+07	4.55391e+06	1.87953e+07	4.40269e+07	4.50123e+07	3.59592e+07		3.73901e+07	4.57337e+07	5.06982e+07	5.2127e+07	6.7136e+07	1.01562e+08	9.31172e+07	9.3825e+07	9.59002e+07
743802605	PREDICTED: 60S ribosomal protein L32-1-like [OS=Elaeis guineensis]	7	-0.12	-1.89	-0.84	-0.24	-0.12	-0.06	-1.89	-0.61	-2.7	-0.84	0.27	-2.12	26416.2	1.78356e+07	67405.1		29692.8	93397	1.53224e+07	2647.54	46423.5		2.4436e+06	4.25584e+07		4.1435e+06	5.37331e+06		1.31549e+07	3.25092e+07	2.05371e+07	9.18342e+06	6.8757e+06	1.61901e+07	3.09765e+07	2.4756e+07	2.15515e+07		1.30345e+07	2.27712e+07	1.74151e+07	2.0695e+07			4.74026e+06		1.81036e+07
743877469	PREDICTED: riboflavin biosynthesis protein PYRR, chloroplastic isoform X1 [OS=Elaeis guineensis]		0.02	-0.6	-0.72	-0.19	0.26	0.02	-0.41	-0.8	-0.6	0.05	-1.01	-0.72	6.80989e+07	8.02854e+07	1.02719e+08	3.59057e+07	6.39959e+07	8.30933e+07	8.2342e+07	6.30433e+07	2.59492e+07	2.99347e+07	1.18332e+08	6.91048e+07	4.60202e+07	2.41726e+07	3.53091e+07	4.2069e+07	9.39805e+07	6.59695e+07	6.63872e+07	3.78166e+07	6.67261e+07	6.79202e+07	5.29331e+07	8.62077e+07	3.79401e+07	6.15179e+07	5.75598e+07	5.78676e+07	9.55625e+07	3.04518e+07	5.0388e+07	8.94039e+07	8.62464e+07	1.06773e+08	8.96058e+07
743767790	PREDICTED: aldehyde dehydrogenase family 2 member B7, mitochondrial-like [OS=Elaeis guineensis]	2	0.14	-1.09	-1.19	0.14	-0.07	0.15	-1.03	-1.12	-1.09	-1.2	-0.97	-1.19	6.932e+08	4.1811e+08	2.18793e+08	4.13417e+08	4.62055e+08	7.01736e+08	3.35633e+08	1.34597e+08	4.4435e+08	4.12339e+08	3.66219e+08	4.09299e+08	1.85604e+08	4.39425e+08	4.70573e+08	1.13851e+08	8.68903e+08	9.99953e+08	8.75382e+08	2.55804e+08	5.19316e+08	9.82287e+08	9.41804e+08	7.83865e+08	2.28651e+08	1.18127e+08	6.89926e+08	8.80741e+08	7.39482e+08	2.38295e+08	6.50568e+08	8.65277e+08	7.61018e+08	8.96576e+08	8.13e+08
XP_008787931.1	PREDICTED: phosphoenolpyruvate carboxylase 4 [OS=Phoenix dactylifera]		0.61	-1.32	-1.81	0.61	0.51	0.72	-0.72	-2.5	-1.32	-1.45	-3.09	-1.81		6.09432e+06			885421		6.99228e+06		2.16403e+06	3.08637e+06		3.53367e+06		3.29804e+06	5.64921e+06		7.31398e+06	9.94617e+06	28176.9		6.57735e+06	8.66333e+06	9.25619e+06	8.95971e+06	2.3046e+06		1.07005e+07	9.1599e+06	1.31313e+07	2.87408e+06	1.48805e+07	278430	2.22236e+07	9.7293e+06	1.22854e+07
743780317	PREDICTED: malate dehydrogenase [OS=Elaeis guineensis]	4	-0.09	-0.28	-0.36	0.03	-0.11	-0.09	-0.26	-0.28	-0.48	-0.36	-0.25	-0.45	2.4061e+09	2.02197e+09	4.26119e+09	1.35176e+09	1.62431e+09	2.33351e+09	2.25454e+09	2.88446e+09	1.40663e+09	1.71155e+09	2.70617e+09	2.39341e+09	4.4131e+09	1.55183e+09	1.78419e+09	1.48105e+08	2.72252e+09	3.56703e+09	3.26999e+09	2.16691e+09	2.92022e+09	2.78353e+09	3.34933e+09	3.17666e+09	2.14981e+09	5.76959e+08	2.30249e+09	3.43778e+09	2.94977e+09	2.29689e+09	2.35027e+09	3.48489e+09	2.80376e+09	3.36162e+09	3.48173e+09
743835732	PREDICTED: malate dehydrogenase, cytoplasmic [OS=Elaeis guineensis]	12	0.07	-0.39	-0.56	0.07	0.14	-0.02	-0.39	-0.37	-0.82	-0.43	-0.56	-0.58	4.36528e+08	3.06286e+08	3.76549e+08	1.90428e+08	1.17967e+08	2.76871e+08	2.18766e+08	1.85176e+08	1.92779e+08	2.1573e+08	3.31323e+08	2.81509e+08	2.3191e+08	1.49672e+08	2.72511e+08		4.04673e+08	6.57956e+08	4.91252e+08	3.60696e+08	4.40977e+08	4.00279e+08	6.36767e+08	5.13405e+08	4.1304e+08		3.25033e+08	6.37773e+08	5.067e+08	3.50325e+08	4.70911e+08	7.06525e+08	4.37708e+08	7.34462e+08	6.7948e+08
743783146	PREDICTED: pyruvate kinase, cytosolic isozyme [OS=Elaeis guineensis]	5	0.27	0.3	-0.07	0.33	-0.43	0.27	0.3	-0.42	0.31	-0.12	-0.07	0.08	1.18832e+07	6.51387e+06	4.64265e+06	1.62835e+06	4.53473e+06	1.39857e+07	7.32344e+06	4.13001e+06		1.15818e+06	1.53494e+07	6.17473e+06	5.46865e+06	2.70582e+06	2.49713e+06		1.05506e+07	3.13936e+06	1.18425e+07	6.08429e+06	6.82542e+06	1.60362e+07	9.21327e+06	6.03493e+06	2.70518e+06		1.26212e+07	2.01657e+07	1.17976e+07	3.1135e+06	68093.6	3.12685e+06	6.31408e+06	4.65689e+06	4.49422e+06
743791692	PREDICTED: pyruvate kinase isozyme A, chloroplastic-like [OS=Elaeis guineensis]	6	0.57	-0.65	-1.2	0.57	0.42	0.71	-0.65	-1.11	-0.45	-1.18	-1.51	-1.2	1.22614e+08	4.35347e+08	3.87582e+08	1.97919e+08	9.17755e+07	1.34237e+08	4.23837e+08	3.58248e+08	1.9653e+08	2.77735e+08	6.74526e+07	4.29444e+08	3.77093e+08	1.74941e+08	2.07914e+08	3.17227e+08	1.99131e+08	2.2272e+08	1.28832e+08	1.92505e+07	3.91322e+07	1.89818e+08	2.37486e+08	1.30129e+08	3.43041e+07		2.06582e+08	2.4028e+08	1.20079e+08	1.64575e+07	7.95762e+08	1.05791e+08	9.92874e+07	4.98688e+07	7.51928e+07
743852430	PREDICTED: pyruvate kinase, cytosolic isozyme [OS=Elaeis guineensis]	16	0.84	-0.02	-0.8	0.84	0.66	0.95	0.07	-0.1	-0.02	-0.8	-0.54	-1.12	3.95933e+07	2.03041e+07	9.48922e+06	1.44224e+07	9.73595e+06	3.95396e+07	3.28082e+07	4.62499e+06	2.10482e+07	2.10744e+07	1.88074e+07	3.50793e+07	3.25904e+06	1.44794e+07	1.93692e+07	2.91627e+08	2.89228e+07	2.54384e+07	2.81244e+07	1.82745e+07	2.30476e+07	2.60992e+07	3.30038e+07	2.44869e+07	1.08556e+07		4.75858e+07	2.79717e+07	3.20577e+07	1.39373e+07	5.63754e+07	4.74752e+07	4.52778e+07	3.97614e+07	3.55311e+07
743878627	PREDICTED: pyruvate kinase, cytosolic isozyme-like isoform X1 [OS=Elaeis guineensis]		-0.51	-0.4	-0.09	-0.38	-2.56	-0.51	-0.08	-2.82	-0.4	-0.09	-0.14	0.14	2.23093e+08	6.81104e+08	9.63033e+08	4.27799e+08	9.28953e+08	3.83529e+08	6.14474e+08	1.42645e+09	2.51797e+08	3.51351e+08	7.93226e+08	4.56085e+08	9.09997e+08	3.20852e+08	2.34011e+08		9.6948e+06	1.09844e+07	1.26403e+07	2.3771e+06	8.35371e+06	1.14557e+07	7.04223e+06	9.40352e+06	2.50492e+06		1.42361e+07	9.00428e+06	9.1048e+06		2.78026e+07	1.08176e+06	2.96458e+07	6.20395e+06	4.9809e+06
743816338	PREDICTED: probable pyruvate kinase, cytosolic isozyme [OS=Elaeis guineensis]	9	1.33	1.29	0.12	3.06	1.33	0.68	1.93	-1.15	1.29	0.12	-2.2	0.55	245600				1.24879e+06	455924	1.60397e+06	272796	189292	524091	2.24271e+06	1.78645e+06		159144					347256					333989					706118
743858230	PREDICTED: acetyl-coenzyme A synthetase, chloroplastic/glyoxysomal-like [OS=Elaeis guineensis]		0.67	-0.77	-1.34	0.67	0.85	0.5	-0.54	-0.93	-0.77	-1.29	-1.69	-1.34	2.7803e+08	2.88546e+08	4.17288e+07	1.17078e+08	1.39035e+08	2.83122e+08	2.65109e+08	5.67963e+07	6.84794e+07	1.01404e+08	2.69865e+08	2.70592e+08	6.63843e+07	6.84779e+07	1.3317e+08	1.02549e+08	3.05011e+08	2.83015e+08	3.29502e+08	4.07529e+08	2.26801e+08	3.35427e+08	2.74964e+08	3.13649e+08	4.14319e+08	8.42867e+07	1.9543e+08	3.2077e+08	3.51027e+08	7.05033e+08	7.50782e+08	4.51989e+08	4.08141e+08	2.59874e+08	3.1168e+08
743854830	PREDICTED: dihydrolipoyllysine-residue acetyltransferase component 2 of pyruvate dehydrogenase complex, mitochondrial-like [OS=Elaeis guineensis]	16	-0.17	-1.05	-0.96	-0.14	-0.21	-0.17	-1.05	-1	-1.42	-0.96	-0.8	-1.09	3.28963e+08	5.47499e+08	1.34872e+08	2.43537e+08	8.10352e+07	1.76967e+08	5.16552e+08	5.11489e+07	2.28669e+08	1.93746e+08	1.55715e+08	6.02733e+08	1.12576e+08	2.0762e+08	2.88891e+08		1.14257e+08	1.10484e+08	1.0387e+08	3.67156e+08	1.84707e+08	1.0933e+08	1.13777e+08	1.39371e+08	3.02587e+08		4.21434e+08	1.42664e+08	1.35054e+08	2.86191e+08	2.4894e+08	2.68767e+08	2.33373e+08	2.52374e+08	2.85154e+08
743883717	PREDICTED: dihydrolipoyllysine-residue acetyltransferase component 4 of pyruvate dehydrogenase complex, chloroplastic [OS=Elaeis guineensis]		0.65	-0.86	-1.32	0.73	0.61	0.65	-0.45	-0.86	-1.09	-1.05	-1.32	-1.39	8.63076e+07	1.44606e+08	7.54059e+08	2.50905e+07	7.54152e+07	1.22072e+08	1.43761e+08	1.1951e+09	2.52099e+07	2.98504e+07	1.74809e+08	1.35988e+08	9.90287e+08	2.22112e+07	2.42337e+07		1.33423e+08	2.46972e+08	8.83058e+07	3.86162e+07	2.99159e+07	1.20661e+08	1.92708e+08	7.88436e+07	3.57021e+07		1.71825e+08	1.9663e+08	8.58232e+07	2.717e+07	5.79434e+08	6.47352e+07	6.81679e+07	6.70375e+07	3.07428e+07
325305717	acetyl-CoA carboxylase carboxyltransferase beta subunit (chloroplast) [OS=Elaeis guineensis]		0.04	0.95	0.51	-0.14	6.64	0.04	0.66	6.64	0.95	0.57	-1.42	0.51																			571140		871200	791909		286497								361322	624818	333051
743877983	PREDICTED: LOW QUALITY PROTEIN: phosphoenolpyruvate carboxykinase [ATP]-like [OS=Elaeis guineensis]		0.27	0.86	0.32	0.27	0.54	-0.7	-0.31	0.86	1.53	-0.97	0.32	2.22			2.10688e+06		1.9497e+06						2.36406e+06								5.80848e+06				2.62247e+06	6.21092e+06				3.0284e+06	8.421e+06
743776246	PREDICTED: NAD-dependent malic enzyme 59 kDa isoform, mitochondrial isoform X1 [OS=Elaeis guineensis]	4	0.04	-0.47	-0.55	0.13	-0.06	0.04	-0.47	-0.67	-0.45	-0.54	-0.55	-0.58	2.73202e+08	1.76662e+08	1.90523e+08	1.86098e+08	2.75647e+08	3.75944e+08	1.86548e+08	2.44075e+08	2.21276e+08	2.11484e+08	2.49864e+08	1.60878e+08	1.81199e+08	2.12631e+08	1.65088e+08		2.14707e+08	1.96169e+08	2.4358e+08	9.22333e+07	2.57749e+08	2.4022e+08	1.84667e+08	2.28461e+08	5.91491e+07		2.80577e+08	2.02703e+08	2.60888e+08	5.60546e+07	1.67174e+08	2.76696e+08	2.70151e+08	2.49039e+08	3.44439e+08
XP_008794845.1	PREDICTED: L-lactate dehydrogenase-like [OS=Phoenix dactylifera]		0.16	0.09	0.16	0.16	-0.36	0.67	0.86	-0.2	0.09	0.59	0.16	-0.65																	1.90749e+06		1.40377e+06	271298		3.36979e+06	2.78381e+06	942377			328619	3.28651e+06	1.70477e+06		922738	643358	622421	858685	568035
XP_008806314.1	PREDICTED: pyruvate dehydrogenase E1 component subunit alpha-1, mitochondrial-like isoform X1 [OS=Phoenix dactylifera]		-6.64	3.89	6.64	-6.64	-6.64	-6.64	3.89	5.61	3.45	6.64	6.64	6.64				69822.5					73619.5	252268				124840	149590						229326	186909												176677	219447
XP_008793778.1	PREDICTED: pyruvate dehydrogenase E1 component subunit alpha, mitochondrial-like [OS=Phoenix dactylifera]
XP_008777882.1	PREDICTED: pyruvate kinase 1, cytosolic [OS=Phoenix dactylifera]		0.24	0.79	0	0.72	0.24	0.16	0.79	0.24	0.79	0	-0.08	0.45	4.05082e+06	1.41074e+07	4.14672e+06	1.55037e+07	6.15348e+07	9.437e+06	1.77751e+07	6.13965e+06	1.09221e+07	2.5704e+07	1.11078e+07	1.62584e+07	4.99593e+06	1.30206e+07	1.8819e+07		1.13979e+07	1.22766e+07	9.6159e+06	1.95499e+06	1.1129e+07	1.5572e+07	7.69418e+06	1.48062e+07	1.59147e+06		1.34242e+07	8.16925e+06	1.73499e+07	1.05362e+06	2.57101e+07	1.02053e+07	225155	1.14371e+07	265589
XP_008793883.1	PREDICTED: aldehyde dehydrogenase family 2 member B7, mitochondrial-like [OS=Phoenix dactylifera]		0.09	0.75	0.77	-1.29	0.09	0.46	-0.06	0.75	1.09	1.15	-0.34	0.77	8.37846e+06	78020.5	55576.9	1.64937e+06	6.33259e+06	2.52154e+07	1.42844e+06	480761	1.00731e+06	1.91948e+07	2.80694e+07	37157.6	303071	700333	657880		2.19793e+06	2.2466e+06	4.14776e+06	394083	3.33746e+06	6.10337e+06	264345				4.80678e+06		2.89278e+06		339302		4.60719e+06	4.87752e+06	336385
743891582	PREDICTED: hydroxyacylglutathione hydrolase cytoplasmic [OS=Elaeis guineensis]		0.05	0.44	0.55	-0.07	0.05	0.05	0.44	0.58	0.23	0.59	0.55	0.19	1.14549e+08	1.381e+08	1.87401e+08	7.95909e+07	1.126e+08	1.44044e+08	1.0458e+08	2.01155e+08	1.58725e+08	1.51281e+08	1.72798e+08	1.1196e+08	1.7058e+08	1.60855e+08	1.72568e+08		2.82424e+08	3.33751e+08	2.83123e+08	1.80909e+08	2.41553e+08	2.57663e+08	1.86207e+08	2.57766e+08	1.79596e+08	8.01621e+07	1.82159e+08	3.74437e+08	2.14379e+08	2.05728e+08	1.19589e+08	1.80499e+08	1.64516e+08	1.9697e+08	1.49612e+08
XP_008775662.1	PREDICTED: lactoylglutathione lyase [OS=Phoenix dactylifera]		-1.54	-6.64	-3.61	-6.64	-1.54	-1.16	-6.64	-2.13	-6.64		-0.58	-6.64				1.52622e+07							4.4193e+06			1.57577e+07	1.12592e+07
743756582	PREDICTED: probable lactoylglutathione lyase, chloroplast [OS=Elaeis guineensis]	1	-0.2	-0.21	0.05	-0.2	-0.32	-0.17	-0.21	-0.27	-0.21	0.05	0.05	-0.03	9.16303e+07	8.32687e+07	1.03052e+08	5.12947e+07	6.91071e+07	1.03736e+08	6.85971e+07	1.45792e+08	5.29509e+07	6.42411e+07	8.79758e+07	5.89203e+07	1.16281e+08	4.42538e+07	6.74062e+07		1.69859e+08	1.63026e+08	1.42943e+08	1.91257e+08	1.43421e+08	1.87848e+08	1.37094e+08	1.71404e+08	1.52307e+08		9.89565e+07	1.38803e+08	1.94222e+08	1.90501e+08	1.57183e+08	1.45941e+08	1.38655e+08	9.43097e+07	8.36134e+07
743851987	PREDICTED: protein DJ-1 homolog D-like [OS=Elaeis guineensis]	16	0.57	0.84	0.48	0.62	0.57	0.03	0.84	1	0.77	0.28	0.74	0.48	4.63369e+07	2.69931e+07	9.58172e+07	2.42489e+07	2.53809e+07	4.46415e+07	4.16688e+07	1.10661e+08	1.78954e+07	2.27206e+07	1.91211e+07	2.61174e+07	7.53107e+07	1.35517e+07	2.22341e+07		1.25515e+07	9.84834e+06	1.12423e+07	6.53996e+06	7.86755e+06	8.66508e+06	7.78842e+06	7.98004e+06	7.65358e+06		2.14909e+07	8.64522e+06	7.19048e+06	1.15724e+07	4.45078e+06	2.0235e+07	1.0044e+07	1.07342e+07	1.61439e+07
743820740	PREDICTED: lactoylglutathione lyase [OS=Elaeis guineensis]	10	-0.25	0.32	0.57	-0.12	-0.54	-0.25	0.32	0.2	0.34	0.43	0.69	0.57	8.89469e+08	4.63622e+08	8.36861e+08	6.99159e+08	7.384e+08	1.05302e+09	4.87441e+08	9.81638e+08	6.68012e+08	6.48417e+08	8.09344e+08	4.29969e+08	7.42508e+08	6.65228e+08	6.2582e+08	1.22138e+09	7.45659e+08	7.23962e+08	8.13503e+08	5.55857e+08	5.97672e+08	8.74916e+08	6.78693e+08	8.18487e+08	5.52052e+08	1.62879e+09	6.44345e+08	7.59263e+08	9.34866e+08	6.24048e+08	7.63283e+08	5.60061e+08	6.62387e+08	5.72289e+08	5.44879e+08
743771206	PREDICTED: probable lactoylglutathione lyase, chloroplast [OS=Elaeis guineensis]	3	-0.23	-0.76	-0.43	-0.23	-0.28	-0.02	-0.76	-0.79	-0.32	-0.48	-0.41	-0.43	3.36271e+07	3.04502e+07	7.38926e+07	1.42291e+07	5.00451e+07	3.97621e+07	2.35738e+07	5.52925e+07	1.36308e+07	1.9233e+07	3.03134e+07	1.77292e+07	3.03831e+07	2.32159e+07	2.01525e+07	3.03178e+07	5.92511e+07	6.94404e+07	4.8969e+07	1.25781e+08	4.83015e+07	7.74726e+07	5.75917e+07	7.37804e+07	6.81436e+07		3.049e+07	6.85043e+07	7.90124e+07	6.7427e+07	3.55693e+07	3.27777e+07	2.86195e+07	3.13528e+07	2.41173e+07
743877250	PREDICTED: acylphosphatase-2 [OS=Elaeis guineensis]		-0.95	-1.55	0.38	-0.95	-1.52	-0.59	-0.46	-1.55	-2.1	0.48	0.38	-1.39	4.93045e+06	2.94338e+06	9.82848e+06	3.14514e+06		4.41483e+06	2.43795e+06	9.68066e+06	4.06725e+06	2.75937e+06	1.58625e+06	3.4589e+06	8.89455e+06	3.81723e+06	2.36013e+06			5.74312e+06	1.49977e+06		2.55591e+06		3.90556e+06	3.59868e+06			2.91434e+06		3.04558e+06
743883273	PREDICTED: protein DJ-1 homolog D-like [OS=Elaeis guineensis]		0.28	0.26	-0.02	0.3	0.28	-0.23	0.37	0.24	0.26	-0.02	-0.19	0.33	1.9331e+08	1.96506e+08	1.84786e+08	1.01471e+08	3.67114e+08	3.57827e+08	1.98244e+08	2.53564e+08	6.55492e+07	2.13817e+08	3.91101e+08	1.73362e+08	2.31652e+08	9.66422e+07	1.73361e+08		2.32482e+08	1.26765e+08	2.66157e+08	7.50124e+07	1.95311e+08	2.20966e+08	1.36491e+08	2.7674e+08	8.43573e+07		1.90661e+08	1.34512e+08	3.30252e+08	8.93937e+07	3.15193e+08	3.11666e+08	3.55684e+08	3.5798e+08	3.5715e+08
743861892	PREDICTED: lactoylglutathione lyase [OS=Elaeis guineensis]		-0.22	0.29	0.49	-0.22	-0.27	-0.07	0.29	0.3	0.13	0.49	0.63	0.27	3.58782e+08	1.90902e+08	7.72387e+08	4.91689e+08	1.97282e+08	3.49529e+08	1.56131e+08	7.84992e+08	5.7149e+08	2.39586e+08	1.89447e+08	1.73719e+08	6.84063e+08	5.41453e+08	2.76289e+08	3.14672e+08	2.83396e+08	3.26977e+08	4.36497e+08	4.79423e+08	3.24447e+08	2.74834e+08	3.13467e+08	4.00889e+08	3.70774e+08	2.31962e+08	3.06974e+08	3.62365e+08	3.91112e+08	4.7183e+08	1.88416e+08	4.15039e+08	3.32337e+08	4.64235e+08	2.14153e+08
743800384	PREDICTED: probable lactoylglutathione lyase, chloroplast [OS=Elaeis guineensis]	7	0.6	0.56	-0.27	0.93	0.47	0.6	0.6	-0.78	0.56	-0.27	-0.88	-0.01																	1.81168e+06	1.9098e+06	2.00129e+06	833704			1.71512e+06	2.38655e+06	667024			2.05039e+06	1.9131e+06		1.21114e+06	945998	574727	1.14723e+06	2.15575e+06
743872963	PREDICTED: D-lactate dehydrogenase [cytochrome], mitochondrial isoform X1 [OS=Elaeis guineensis]		0.2	-0.66	-0.65	0.07	0.2	0.21	-0.33	-0.72	-0.66	-0.35	-0.65	-0.83	1.36851e+07	6.34831e+06	5.96678e+06	9.68879e+06	1.78078e+07	1.035e+07	2.1324e+07	1.02378e+07	1.81316e+07		8.71447e+06	1.1309e+07	6.02195e+06	8.1456e+06	1.063e+07		1.94477e+07	3.43121e+07	2.02303e+07	2.73136e+06	1.36179e+07	1.78365e+07	1.77035e+07	3.31823e+07	2.29808e+06			1.82302e+07	1.3625e+07	2.38197e+06	4.23692e+07	2.34443e+07	3.13372e+07	2.29575e+07	1.44486e+07
743806935	PREDICTED: hydroxyacylglutathione hydrolase 2, mitochondrial-like [OS=Elaeis guineensis]	8	-0.26	0	0.19	-0.14	-0.26	-0.29	0	0.04	-0.13	0.15	0.19	0.24	1.9367e+07	1.43707e+07	1.6483e+07	1.71146e+07	1.11832e+07	1.54466e+07	2.08893e+07	2.03502e+07	1.12381e+07	1.52934e+07	1.44543e+07	1.22906e+07	1.15019e+07	2.08267e+07	1.24687e+07		2.32535e+07	4.54656e+07	2.09732e+07	2.77815e+07	3.98247e+07	3.15314e+07	3.6572e+07	3.52889e+07	1.78507e+07	1.45383e+08	3.07948e+07	3.61392e+07	2.76377e+07	2.44793e+07	3.5155e+07	6.87359e+06	2.34653e+07	6.8851e+06	1.87565e+06
743834058	PREDICTED: protein DJ-1 homolog D-like [OS=Elaeis guineensis]	12	0.39	-0.71	-1.38	0.51	0.39	0.13	-1.06	-0.59	-0.71	-1.86	-1.38	-0.72	1.67927e+07	1.95086e+07	3.23444e+07	6.61963e+06	4.49988e+07	1.37786e+07	3.76668e+06	2.93919e+07	6.75835e+06	1.51785e+07	4.42209e+07	7.78091e+06	1.38975e+07	1.11595e+07	2.85064e+07		2.15406e+07	3.52038e+07	8.9842e+07	2.0483e+07	2.93982e+07	3.19491e+07	3.34331e+07	9.27857e+07	1.98091e+07		3.58452e+07	2.75995e+07	9.68603e+07	2.16692e+07	3.44623e+07	7.86926e+07	4.69953e+07	5.46391e+07	6.86657e+07
743845277	PREDICTED: thioredoxin reductase NTRC [OS=Elaeis guineensis]	14	0.32	0.04	-0.62	0.19	0.8	0.32	0.35	-0.21	0.04	0.26	-1.02	-0.62	4.46454e+06	2.28314e+06	2.38695e+06	6.69809e+06			4.73141e+06		3.30375e+06		4.81925e+06			4.21925e+06	1.52442e+06		2.00311e+06	1.48516e+06	1.98409e+06	1.07549e+06		1.41346e+06	6.0264e+06		1.82867e+06			1.433e+06	1.7688e+06		1.0389e+07	4.60933e+06			367397
743821878	PREDICTED: thioredoxin reductase NTRB [OS=Elaeis guineensis]	10	0	0.37	0.37	0	0.32	-0.19	0.37	0.74	0.31	0.34	0.37	0.4	1.80032e+08	9.44162e+07	9.21071e+06	1.91241e+08	1.48021e+07	1.71322e+08	9.57679e+07	2.2945e+07	1.90561e+08	1.16596e+08	2.05911e+08	9.91452e+07	3.67224e+07	1.60404e+08	1.16358e+08		3.90151e+08	9.94307e+07	4.86215e+08	3.91843e+08	5.34502e+08	3.27002e+08	8.5133e+07	6.75959e+08	3.46259e+08		8.58374e+07	6.95615e+07	4.95238e+08	2.922e+08	2.1485e+08	6.78708e+08	5.9069e+07	8.0761e+07	5.03947e+07
743799245	PREDICTED: ectonucleotide pyrophosphatase/phosphodiesterase family member 3 [OS=Elaeis guineensis]	7	-0.65	3.11	3.76	-0.45	-0.65	-0.66	3.01	3.11	3.55	3.82	3.52	3.76	2.20453e+06	26332.5	389582	3.9203e+06	1.44205e+06	148962	73173.9	294967	2.0665e+06	476019	407138	66508.8	174999	2.91619e+06	85101.7		468281	803701	981348	1.12785e+06	428074	242274	70458.2	475109			1.35503e+06		243037	1.10715e+06	662806	1.33915e+06	42291.7	2.26109e+06	1.70328e+06
743823458	PREDICTED: dihydropyrimidine dehydrogenase [NADP(+)]-like [OS=Elaeis guineensis]	10	-0.48	-0.13	0.35	-0.26	-0.73	-0.48	-0.05	-0.4	-0.13	0.35	0.35	0.57	2.95451e+07	4.92344e+07	6.1811e+07	3.19364e+07	1.71645e+07	5.70216e+07	5.9415e+07	8.26032e+07	3.16414e+07	2.28335e+07	3.2244e+07	3.99926e+07	4.74823e+07	2.3205e+07	1.57526e+07		3.0771e+07	4.52987e+07	2.66073e+07	2.93005e+07	1.58354e+07	2.72247e+07	4.04828e+07	2.369e+07	1.72933e+07		4.93012e+07	5.17092e+07	2.22385e+07	1.52039e+07	1.05565e+08	3.73857e+07	2.5273e+07	2.39765e+07	3.3757e+07
743783848	PREDICTED: DNA-directed RNA polymerases II, IV and V subunit 9A [OS=Elaeis guineensis]	5
743843587	PREDICTED: probable apyrase 1 [OS=Elaeis guineensis]	14	6.64	6.64	-0.84	6.64	6.64	6.64	6.64	6.64	6.64	-0.98	-0.84	-0.59
743775753	PREDICTED: cancer-related nucleoside-triphosphatase homolog [OS=Elaeis guineensis]	4	0.67	0.72	0.28	0.09	0.83	0.67	0.73	0.36	0.72	0.75	0.28	-0.31	179423	335694	478739	171852	1.14587e+06	660854	831845	2.89593e+06	282161	702961	1.71411e+06	1.02697e+06	2.07275e+06		118169		442000	408690	544253	1.52489e+06	206774	1.57694e+06	120302	664279	1.23494e+06		249301	227313	1.56538e+06	962640		1.61294e+06	135990		292433
XP_008809239.1	PREDICTED: uricase-2 isozyme 2 [OS=Phoenix dactylifera]		0.24	1.07	0.81	0.24	1.05	0.05	1.09	-0.14	1.07	0.81	-1.12	0.83		388042	559716	1.35608e+06	477418	921963	2.79112e+06	973658	214163	546762	1.68648e+06	755099	4.20496e+06		1.80489e+06		4.13414e+06	2.88322e+06		3.06213e+06	5.29218e+06		3.42246e+06		1.86944e+06		3.4386e+06			2.02096e+06				1.19099e+06	455648
XP_008785253.1	PREDICTED: adenosine kinase 2-like [OS=Phoenix dactylifera]		0.39	-0.21	-0.57	0.07	0.44	0.39	-0.67	-0.21	0.49	-0.77	-0.57	0	1.38535e+06	334351		580668		452625	339934		582105	537891	972654	291109		260545	162870		500751	2.44547e+06	2.64518e+06		1.62417e+06	2.03373e+06	2.19998e+06	1.99271e+06			2.69582e+06	1.6595e+06	4.26357e+06		1.88887e+06	3.12466e+06	1.36518e+06	2.59542e+06	582854
743780271	PREDICTED: adenosine kinase 2-like [OS=Elaeis guineensis]	4	0.06	1.04	0.96	0.06	0.06	0.07	1.05	1.04	0.91	0.96	1.01	0.81	5.83029e+08	3.43484e+08	1.43019e+08	2.25982e+08	1.83906e+08	5.43579e+08	3.58572e+08	1.84854e+08	2.22549e+08	2.89527e+08	4.35053e+08	3.58607e+08	1.42412e+08	2.05034e+08	2.76452e+08		3.82379e+08	4.71009e+08	3.981e+08	1.18901e+08	3.58621e+08	4.17649e+08	4.77407e+08	3.48293e+08	8.2156e+07		4.10803e+08	4.519e+08	3.3783e+08	9.58672e+07	4.29191e+08	3.84113e+08	2.49273e+08	3.51579e+08	4.57605e+08
XP_008796302.1	PREDICTED: uric acid degradation bifunctional protein TTL-like isoform X1 [OS=Phoenix dactylifera]		-6.64	3.17	6.64	-6.64	-6.64	-6.64	2.36	3.37	3.17	6.64	6.64	6.64																			3.28682e+06	3.07914e+06			1.68063e+06	3.04043e+06				2.27323e+06			1.33326e+06	4.26926e+06	9.56076e+06		4.15209e+06
743827858	PREDICTED: adenine phosphoribosyltransferase 3-like isoform X1 [OS=Elaeis guineensis]	11	-0.47	-1.95		-0.47	-0.9	0.68		-1.95					1.27954e+07	2.74712e+06	1.14287e+06		1.52584e+06	1.37411e+07	3.93455e+06			2.04595e+06	695545	2.56985e+06		2.91957e+06			4.45048e+06	569694	334501	1.90865e+06	3.96112e+06		529447		7.29459e+06		6.98654e+06	621126	2.12418e+06	3.12963e+06	1.12683e+07	7.51869e+06	4.80555e+06	7.24687e+06
743829163	PREDICTED: phosphoglucomutase, chloroplastic [OS=Elaeis guineensis]	11	0.21	-0.95	-1.28	0.18	0.97	0.21	-0.97	-0.28	-0.95	-1.25	-1.28	-1.33	2.11074e+08	1.12555e+08	9.00005e+07	1.46578e+08	1.11028e+08	1.0545e+08	1.02725e+08	3.53417e+07	1.42793e+08	1.48349e+08	1.38185e+08	1.30555e+08	8.86063e+07	1.70115e+08	1.88083e+08	1.54976e+08	5.37532e+07	3.13421e+07	6.44961e+07	1.38515e+07	4.77383e+07	5.72433e+07	3.86763e+07	6.27143e+07	2.84986e+07	2.35678e+08	5.55738e+07	4.2049e+07	8.06318e+07	2.45727e+07	1.11635e+08	2.19637e+08	1.87372e+08	1.79582e+08	1.7667e+08
743775291	PREDICTED: pyruvate kinase, cytosolic isozyme [OS=Elaeis guineensis]	4	0.66	0.75	-0.03	0.93	0.66	0.51	0.86	0.75	0.36	-0.03	0.16	-0.56	4.01148e+06	3.41576e+06	1.02293e+06	3.60492e+06	4.42942e+06	7.01044e+06	3.01869e+06	1.49214e+06	2.77437e+06	2.89197e+06				2.88434e+06	3.78213e+06		4.26158e+06	3.27886e+06	4.48923e+06	930480	4.29815e+06	3.67763e+06	3.15014e+06	3.48387e+06			4.14621e+06	3.00828e+06	3.61907e+06			2.43575e+06	3.39562e+06		1.93165e+06
743838721	PREDICTED: phosphoribosylglycinamide formyltransferase, chloroplastic isoform X1 [OS=Elaeis guineensis]	13	0.04	-0.49	-0.4	0.04	-0.22	0.04	-0.49	-0.53	-0.34	-0.44	-0.33	-0.4	4.19306e+07	4.92446e+07	3.90495e+07	3.00085e+07	9.13325e+07	5.09589e+07	4.44585e+07	6.05374e+07	2.29395e+07	3.0879e+07	6.93243e+07	2.94928e+07	3.51489e+07	2.95297e+07	3.27484e+07	1.80915e+08	3.79378e+07	3.70484e+07	3.7065e+07	1.5835e+07	2.60675e+07	3.87521e+07	3.13038e+07	4.55865e+07	6.59819e+06	3.80431e+07	3.15848e+07	3.63143e+07	5.04395e+07	9.04762e+06	1.72139e+07	2.86141e+07	3.6335e+07	2.44872e+07	3.08085e+07
743806817	PREDICTED: LOW QUALITY PROTEIN: adenylate kinase, chloroplastic-like [OS=Elaeis guineensis]	8	0.98	-0.35	-1.33	1.07	0.98	0.34	0.74	-0.35	-6.64	-0.33	-1.33	-6.64																				1.24331e+06		1.23385e+06							1.43317e+06	1.44496e+06
743808069	PREDICTED: probable adenylate kinase 5, chloroplastic isoform X1 [OS=Elaeis guineensis]	8	-0.05	-6.64	-6.64	-0.14	0.08	-0.05	-6.64	-6.64	-6.64	-6.64	-6.64	-6.64			48674.9					286980							193024		4.99663e+06	5.56359e+06	4.81324e+06		2.9315e+06	5.09847e+06	6.66749e+06	5.30891e+06				4.99013e+06	5.37015e+06			3.53934e+06	972179	1.81902e+07
743814716	PREDICTED: adenylate kinase 4 [OS=Elaeis guineensis]	9	0.22	-0.02	-0.11	0.22	0.16	0.22	-0.04	0.15	-0.02	-0.25	0.1	-0.11	1.22945e+08	1.30536e+08	1.39743e+08	2.61816e+08	6.65551e+07	1.9738e+08	1.11066e+08	2.00749e+08	1.83535e+08	1.01883e+08	1.76439e+08	5.65063e+07	1.30117e+08	2.12085e+08	1.20903e+08	3.27396e+07	2.46515e+08	1.83743e+08	1.98381e+08	2.1975e+08	2.31841e+08	2.81289e+08	1.68238e+08	2.31586e+08	2.05943e+08	2.34975e+07	1.02409e+08	1.59365e+08	2.21397e+08	2.10871e+08	2.30369e+08	2.57498e+08	2.42882e+08	2.28054e+08	2.86741e+08
XP_010914531.2	PREDICTED: phosphoribosylformylglycinamidine cyclo-ligase, chloroplastic/mitochondrial [OS=Elaeis guineensis]	2	-0.07	0.08	0.28	-0.07	-0.03	-0.24	0.03	0.08	0.36	0.28	0.17	0.66	8.65003e+07	3.60766e+07	8.09179e+07	3.17259e+07	9.03727e+07	9.82016e+07	7.3112e+07	1.109e+08	3.82176e+07	5.04691e+07	1.73586e+08	3.61225e+07	8.29132e+07	3.21753e+07	3.74926e+07		7.67701e+07	6.08129e+07	6.94625e+07	1.16332e+08	7.77834e+07	7.83004e+07	8.05984e+07	8.82012e+07	6.03003e+07	4.00747e+07	3.8298e+07	5.85272e+07	9.36945e+07	7.88515e+07	8.16054e+07	8.71199e+07	6.22584e+07	6.87512e+07	6.61425e+07
743778972	PREDICTED: inosine-5'-monophosphate dehydrogenase-like [OS=Elaeis guineensis]	4	0.36	0.37	0	0.29	0.36	0.48	0.21	0.38	0.37	0.12	0	0	1.77262e+07	1.88539e+07	1.48124e+07	2.36842e+07	2.77527e+07	2.34197e+07	2.4043e+07	2.54389e+07	2.0516e+07	2.46339e+07	1.42132e+07	3.81079e+07	8.02076e+06	1.18439e+07	2.04343e+07		6.62831e+06	1.93445e+07	1.57504e+07	9.22088e+07	1.69894e+07	1.4273e+07	2.40915e+07	1.94466e+07	7.68762e+07		2.37913e+07	1.93754e+07	1.41549e+07	1.03577e+08	2.65646e+07	3.17692e+07	2.68946e+07	2.41697e+07	2.44185e+07
743816142	PREDICTED: phosphoribosylamine--glycine ligase-like isoform X1 [OS=Elaeis guineensis]	9	0.99	1.5	0.67	0.99	1.5	0.22	0.98	2.31	1.5	-0.69	0.87	0.67	428018	257930	313374	968029	1.87956e+06	559494	231149		1.05764e+06	3.06506e+06	589480	2.23392e+06	110866	339173	456455		2.63011e+06	3.99236e+06	1.4923e+06		678669	97357.8	5.77154e+06	2.02683e+06			931917	3.76733e+06	1.75216e+06	1.78558e+06	1.00533e+07	1.91886e+06	569916	554290	796159
743859227	PREDICTED: phosphoribosylaminoimidazole-succinocarboxamide synthase, chloroplastic isoform X1 [OS=Elaeis guineensis]		0.05	-0.09	-0.48	-0.25	0.2	0.05	-0.1	0	-0.09	-0.14	-0.67	-0.48		6.59389e+06	7.3633e+06	3.41977e+06	9.01533e+06		5.17779e+06			3.23911e+06	1.16802e+07	4.564e+06	6.50959e+06	5.59922e+06	7.4616e+06		2.70856e+07	2.57686e+07	4.56173e+07	7.52996e+06	2.1428e+07	1.89419e+07	3.46126e+07	3.36506e+07	1.26011e+07			3.27526e+07	2.51713e+07	9.87363e+06	2.41985e+07	3.69064e+07	1.78317e+07	2.42562e+07	2.49365e+07
XP_008776989.1	PREDICTED: phosphoribosylformylglycinamidine cyclo-ligase, chloroplastic/mitochondrial [OS=Phoenix dactylifera]		0.68	-0.13	0.51	0.82	-0.72	0.68	-0.13	-0.31	1.09	-0.81	0.51	0.53			816794										830533					3.55196e+06	2.09346e+06	1.16094e+07			3.27257e+06	2.63148e+06	1.36124e+07			3.75733e+06	3.58445e+06	2.0267e+07			2.33579e+06
743778585	PREDICTED: nucleoside diphosphate kinase B [OS=Elaeis guineensis]	4	-0.29	0.89	1.16	-0.33	-0.26	-0.29	0.89	0.89	0.73	1.26	1.16	1.15	4.10809e+08	3.38531e+08	5.02966e+08	3.54801e+08	8.56358e+07	3.33737e+08	3.32979e+08	2.28018e+08	4.09256e+08	3.07343e+08	2.81551e+08	3.38285e+08	3.32124e+08	3.9749e+08	4.39374e+08		2.6969e+08	5.3021e+08	5.31889e+08	1.26337e+09	3.88177e+08	2.47311e+08	5.18172e+08	4.38618e+08	1.28013e+09	6.93413e+07	2.82388e+08	5.20193e+08	3.68734e+08	1.45143e+09	1.92341e+08	3.42414e+08	3.92704e+08	5.17504e+08	3.16415e+08
743831004	PREDICTED: nudix hydrolase 14, chloroplastic [OS=Elaeis guineensis]	12	0.27	-0.6	-0.21	0.27	0.06	0.27	-1.76	-0.6	0.33	-2.52	-0.21	-0.14	1.70468e+07	9.86629e+06	5.97643e+06	1.24241e+07	3.23997e+06	2.34787e+07	8.3071e+06	1.29286e+07	1.11728e+07	4.94564e+06	3.68972e+06	7.50418e+06	3.67593e+06		1.11227e+07		1.51707e+07	1.18801e+07	1.62529e+07	1.08026e+07	1.10355e+07	1.73453e+07	9.89227e+06	1.28513e+07	6.95108e+06		1.20545e+07	1.06711e+07	1.60675e+07	8.43134e+06	1.40754e+07	1.25904e+07	1.22978e+07	1.42295e+07	1.07247e+07
XP_008775517.1	PREDICTED: phosphoglucomutase, cytoplasmic 2 isoform X1 [OS=Phoenix dactylifera]		0.94	2.62	1.64	0.11	1.28	0.94	1.59	2.62	2.94	1.71	1.64	1.53		9.26841e+06	5.48848e+06		875099	9.41445e+06	9.83897e+06	6.05209e+06		8.09157e+06	4.8053e+06				1.32585e+07			5.08734e+06	6.87186e+06	33432.7	1.18597e+07	4.50884e+06		6.46791e+06			6.47937e+06	394669	8.75011e+06		1.45049e+07	2.00444e+07	2.19895e+07	1.60961e+07	1.72975e+07
743878815	PREDICTED: adenylosuccinate synthetase, chloroplastic-like [OS=Elaeis guineensis]		0.76	0.83	-0.41	0.76	1.22	0.49	0.54	0.95	0.83	-1	-0.41	0.21	9.29101e+06	40285.5	30499.3	1.06326e+06	6.23384e+06	2.35059e+06	2.7374e+06	8.80127e+06	676942	2.15555e+06	359316	1.84086e+06	6.43216e+06	7.4138e+06	1.02326e+07	9.81395e+07	1.54179e+07	1.32042e+07	1.29117e+07	6.21263e+06	1.53291e+07	1.39141e+07	1.8e+07	2.08911e+07	1.68668e+07	6.32901e+07	78896	2.18673e+07	2.82121e+07	8.70916e+06	1.48105e+07	6.63821e+06	8.95995e+06	1.30401e+07	7.08671e+06
743778637	PREDICTED: (S)-ureidoglycine aminohydrolase isoform X1 [OS=Elaeis guineensis]	4	-0.18	-0.04	-0.22	-0.18	-0.42	-0.01	0.17	-0.84	-0.04	0.26	-0.3	-0.22	6.11306e+07	3.29819e+07	6.53903e+07	3.83854e+07	9.30884e+07	5.4974e+07	4.34282e+07	9.06015e+07	2.76563e+07	2.47499e+07	5.66156e+07	2.91153e+07	6.02357e+07	3.08157e+07	3.20879e+07		4.16141e+07	4.33637e+07	5.50916e+07	2.0543e+07	4.88157e+07	6.21748e+07	3.30792e+07	3.24299e+07	2.37612e+07		5.32743e+07	3.9152e+07	5.477e+07	1.244e+07	3.31395e+07	7.41668e+07	2.91425e+07	5.04174e+07	4.21667e+07
743821814	PREDICTED: heat shock 70 kDa protein, mitochondrial-like [OS=Elaeis guineensis]	10	-0.35	0.45	1.21	-0.35	0.59	-0.66	0.59	-5.66	0.45	1.21	0.6	1.37	333233	107703	166548	690516	3.22714e+06		62095.1	510187	808553	596093	1.14002e+06	308047	188484							1.92251e+06		1.52873e+06			873474				416038	1.23916e+06	2.33143e+06	2.32056e+06	2.65028e+06	1.56374e+06	897992
743775991	PREDICTED: heat shock cognate 70 kDa protein 2-like [OS=Elaeis guineensis]	4	0.8	1.33	0.69	0.45	1.25	0.8	1.33	2.03	1.2	0.52	1.2	0.69	6.70723e+06	9.4223e+06	3.07938e+06	5.28338e+06	2.47696e+06	8.32466e+06	5.50909e+06	2.05759e+06	1.78158e+07	5.79566e+06	7.84012e+06	9.65381e+06	824943	4.73845e+06	9.90248e+06		3.91564e+06	1.30888e+07	1.08123e+07	574134	1.13263e+07	6.64895e+06	2.14019e+07	1.30513e+07	4.85075e+06		7.0623e+06	1.39138e+07	1.56356e+07	8.0687e+06	3.69791e+07	3.91741e+07	3.98658e+07	2.05022e+07	5.21521e+07
XP_008776699.1	PREDICTED: probable mediator of RNA polymerase II transcription subunit 37c [OS=Phoenix dactylifera]		6.64		-6.64	6.64	6.64	6.64				-6.64	-6.64	-6.64
743777811	PREDICTED: heat shock 70 kDa protein, mitochondrial-like [OS=Elaeis guineensis]	4	-0.14	-0.12	-0.04	-0.14	-0.87	0.06	0.38	-0.69	-0.12	0.52	-0.04	-0.2	2.26536e+07	9.34952e+07	4.11718e+07	5.90841e+07	5.3743e+07	3.07751e+07	7.51233e+07	6.81084e+07	5.41006e+07	5.96362e+07	1.35945e+07	5.88659e+07	3.57484e+07	6.80668e+07	8.14462e+07		5.69586e+07	4.6772e+07	3.60374e+07	8.44117e+07	3.47113e+07	4.87235e+07	3.57208e+07	4.04136e+07	6.95241e+07		8.6887e+07	2.97827e+07	4.08841e+07	9.17366e+07	4.86405e+07	5.03936e+07	5.63667e+07	3.49729e+07	3.99362e+07
XP_008790006.1	PREDICTED: protein transport protein SEC13 homolog B-like [OS=Phoenix dactylifera]		0.64	0.92	-0.16	0.64	-0.55	1.16	0.92	-0.63	1	0.52	-0.16	-0.3					774984					476490			327515		114525				203894	371974												407703	679879	209346	954912
743867084	PREDICTED: heat shock protein 83-like [OS=Elaeis guineensis]		0.71	0.41	0	0.71	0.91	0.49	0.74	0.41	0.28	0.05	0	-0.04	1.70046e+06	3.97705e+07	1.37943e+06	3.31134e+07	3.12951e+07	4.08237e+06	3.75898e+07	6.36518e+06	7.73073e+06	2.89235e+07	1.7229e+07	4.67037e+07	1.84818e+06	1.20074e+07	2.22354e+07		1.9729e+07	1.32001e+07	2.09436e+07	2.68187e+07	2.00031e+07	1.71898e+07	1.476e+07	2.70731e+07	1.74886e+07		1.61525e+07	1.57777e+07	2.43762e+07	2.29575e+07	2.80669e+07	2.31722e+07	6.49566e+07	2.40795e+07	5.73062e+07
743854814	PREDICTED: heat shock protein 83 [OS=Elaeis guineensis]	16	-0.1	-0.63	-0.45	-0.12	-0.1	0.18	-0.93	-0.63	-0.2	-0.82	-0.15	-0.45	2.56256e+07	1.10304e+08	3.28856e+07	1.81019e+07	9.12691e+07	2.8579e+07	8.57021e+07	3.62891e+07	1.62651e+07	1.12943e+08	1.61457e+07	9.40711e+07	1.9093e+07	1.30218e+07	1.15734e+08		7.19899e+07	1.70165e+07	9.26499e+07	2.91733e+07	7.37386e+07	7.73546e+07	1.06315e+07	9.6689e+07	2.54361e+07		9.90868e+07	1.38859e+07	8.95568e+07	2.98073e+07	2.05801e+07	1.89692e+07	2.88058e+07	1.60279e+07	2.93227e+07
743855225	PREDICTED: endoplasmin homolog [OS=Elaeis guineensis]	16	0.25	-1.2	-1.58	-0.33	0.25	0.87	-1.2	-1.81	-0.57	-0.89	-2.4	-1.58	94987.2	1.44383e+07	2.09928e+07		736389	5.98552e+06	1.12356e+07	4.46485e+06	195675	171920	3.41232e+06	9.22493e+06	7.96742e+06	6.74252e+06	7.05252e+06		1.84148e+07	8.63117e+06	1.43435e+07	7.33733e+07	2.15343e+07	2.30974e+07	7.16397e+06	1.63615e+07	5.058e+07		1.00068e+07	8.72089e+06	1.00038e+07	6.27989e+07	1.49157e+07	9.33484e+06	2.37695e+07	5.57842e+06	1.10103e+07
XP_008788614.1	PREDICTED: endoplasmin homolog [OS=Phoenix dactylifera]
743765990	PREDICTED: heat shock protein 81-1-like [OS=Elaeis guineensis]	2	-0.75	-1.99	-0.71	-0.75	-1.84	-0.11	-1.99	-2.41	-0.35	-0.71	-1.11	-0.41		4.35718e+07	5.98514e+06		1.76015e+07	5.20357e+06	4.66469e+07	1.24639e+07	9.25653e+06	7.50784e+06		3.3514e+07	3.04264e+06		6.78602e+06		1.40538e+07	1.67393e+06	4.77789e+06	1.15804e+07	1.70225e+07	1.80876e+07	2.70744e+06	1.0431e+07	5.59172e+06		2.13207e+07	8.09578e+06	3.14039e+07	3.33615e+06	1.50475e+06	6.24248e+06	3.06435e+06
743842561	PREDICTED: protein transport protein Sec61 subunit beta-like [OS=Elaeis guineensis]	14	1.14	3.64	2.34	1.14	6.64	-0.02	3.64	6.64	2.14	2.34	6.21	2.15																															137523	176838		84037.2	56114.1
743812761	PREDICTED: calnexin homolog [OS=Elaeis guineensis]	9	-0.53	-0.65	-0.02	-0.41	-1.31	-0.53	-0.34	-0.96	-0.65	-0.02	0.34	-0.29	9.2934e+07	3.74059e+08	7.79076e+07	1.34461e+08	8.96632e+07	1.28165e+08	3.52466e+08	8.81761e+07	1.15761e+08	2.47851e+08	5.51623e+07	3.21136e+08	6.84042e+07	1.17059e+08	2.72753e+08		2.54423e+08	2.72781e+07	1.77101e+08	1.89473e+08	2.57084e+08	2.46887e+08	2.80123e+07	1.62978e+08	1.84526e+08		3.2545e+08	1.77239e+07	1.2449e+08	1.87568e+08	3.63516e+07	3.41268e+07	7.42197e+07	5.4092e+07	6.30886e+07
743811567	PREDICTED: ubiquitin receptor RAD23b-like isoform X1 [OS=Elaeis guineensis]	8	-0.01	0	-0.27	-0.11	0.35	-0.01	-0.11	0.5	0	-0.27	0.6	-1.73	2.3435e+06	4.51603e+06	5.11394e+06	153026	1.2429e+06	1.92036e+06	709789	5.11783e+06	1.37481e+06	1.39521e+06	1.69741e+06	2.87198e+06	1.20451e+07	2.47873e+06	3.22187e+06		1.88681e+06	2.27143e+06	2.15451e+06	5.34559e+06	913563	1.45712e+06	2.18645e+06	3.05934e+06	5.45178e+06		204799	1.36881e+06	1.21203e+06	3.46194e+06		2.47912e+06	1.28647e+06	2.98955e+06	396835
743879772	PREDICTED: probable glucan 1,3-alpha-glucosidase [OS=Elaeis guineensis]		-0.1	-0.06	-0.08	-0.37	-0.02	-0.1	-0.06	-0.04	-0.33	0.36	-0.16	-0.08	1.22104e+07	8.52616e+06	2.31631e+07	1.69925e+07	7.25198e+06	1.65907e+07	5.95318e+06	7.63212e+06	1.4125e+07	6.50466e+06	1.30288e+07	4.05943e+06	1.9144e+07	2.01084e+07	8.58313e+06		3.90825e+06	4.83443e+06	7.23989e+06	4.28332e+06	7.90144e+06	3.97784e+06	2.16909e+06	5.95601e+06	2.60868e+06		5.15107e+06	1.57904e+06	3.45199e+06	2.97924e+06	7.94219e+06	1.73993e+07	7.11367e+06	1.2686e+07	1.47025e+07
743835654	PREDICTED: dolichyl-diphosphooligosaccharide--protein glycosyltransferase subunit 1B [OS=Elaeis guineensis]	12	0.24	0.27	0.02	-0.08	0.58	0.24	0.27	0.47	0.17	0.33	0.02	-0.01	3.46529e+07	5.06054e+07	2.62058e+07	3.7702e+07	5.23081e+07	2.48492e+07	4.56638e+07	1.20274e+07	3.79223e+07	3.69454e+07	1.572e+07	4.04761e+07	1.49695e+07	3.98707e+07	5.47004e+07	4.90111e+07	4.28957e+07	5.28131e+07	4.56776e+07	3.9164e+07	3.38504e+07	4.13688e+07	6.83646e+07	3.95961e+07	3.39225e+07	2.33361e+07	2.98178e+07	6.51506e+07	3.05841e+07	4.65769e+07	8.17843e+07	1.04368e+08	1.3814e+08	1.77549e+08	7.05327e+07
743758065	PREDICTED: protein transport protein Sec24-like At3g07100 [OS=Elaeis guineensis]	1	0.02	0.86	0.3	0.02	0.79	-0.04	0.41	1.18	0.86	0.3	-0.06	0.78	254233	231660		131698	821431	1.52875e+06	274120	137288	415510	467320	1.49272e+06	441057		142842	528867		9.93243e+06	8.56622e+06	8.10672e+06	5.11924e+06	1.00191e+07	9.72134e+06	7.30889e+06	7.54711e+06	4.70396e+06		71255.2	5.56929e+06	9.91526e+06	4.02798e+06	1.37461e+07	1.09466e+07	6.5173e+06	1.2494e+06	7.12232e+06
743820467	PREDICTED: ubiquitin thioesterase OTU1 isoform X1 [OS=Elaeis guineensis]	10	0.14	0.32	0.4	0.67	0.14	0.05	0.32	0.41	0.06	0.4	0.08	0.5	1.0914e+07	4.73393e+06	2.99301e+06	3.10303e+06	1.0459e+06	4.74433e+07	6.06496e+06		3.7906e+06	4.33642e+06	6.58449e+06	2.3532e+06	3.0102e+06	4.78415e+06	7.07882e+06		1.75265e+06	2.76827e+06									3.19746e+06	2.93441e+06		8.44941e+06	2.0083e+06			1.58232e+06
743877760	PREDICTED: dnaJ protein homolog [OS=Elaeis guineensis]		0.12	-0.11	-0.22	0.07	0.15	0.12	-0.07	-0.21	-0.11	-0.12	-0.25	-0.22	1.31395e+08	1.16218e+08	9.28451e+07	1.71272e+08	1.24592e+08	1.37114e+08	1.14017e+08	8.92347e+07	1.13261e+08	9.54495e+07	6.89314e+07	1.03818e+08	7.48525e+07	1.05859e+08	1.17903e+08		9.67935e+07	1.58356e+08	1.26944e+08	1.13034e+08	9.60115e+07	9.67076e+07	1.4665e+08	1.07733e+08	9.60346e+07		7.42571e+07	1.27901e+08	9.8861e+07	9.65948e+07	1.86641e+08	1.42856e+08	1.9541e+08	1.33166e+08	1.31197e+08
743803694	PREDICTED: protein transport protein SEC31 homolog B-like [OS=Elaeis guineensis]	7	0.29	0.41	-0.56	0.29	1.3	0.18	0.41	0.44	-0.03	-0.11	-0.73	-0.56	6.99846e+06	9.07852e+06	554100	5.11707e+06	7.42621e+06	6.17237e+06	7.56606e+06	5.59963e+06	6.30618e+06	8.19772e+06	1.71815e+07	5.71253e+06	2.07255e+06	5.9106e+06	4.60404e+06		8.14163e+06	1.10277e+07	1.11875e+07	2.04571e+07	1.56246e+07	5.07567e+06	1.70632e+07	1.32816e+07	2.30531e+07		4.05056e+06	1.85796e+07	1.54503e+07	2.43166e+07	4.63349e+07	3.23952e+07	3.68223e+07	2.15081e+07	4.56785e+07
743820534	PREDICTED: derlin-2.2 [OS=Elaeis guineensis]	10
743823618	PREDICTED: 16.0 kDa heat shock protein, peroxisomal [OS=Elaeis guineensis]	10	0.48	0.95	0.37	0.48	0.1	0.59	1.62	0.46	0.95	0.17	0.55	0.37	1.28608e+06		2.87792e+06	1.76731e+06	974895	934361											1.64792e+06	889720		3.02812e+06	2.46334e+06		1.08231e+06		5.54853e+06				1.42192e+06	4.50341e+06
743786879	PREDICTED: uncharacterized protein LOC105045627 [OS=Elaeis guineensis]	5	0.19	-0.4	-0.77	0.11	1.43	0.19	-0.49	0.08	-0.4	-0.56	-1.35	-0.77						309269	38329.4	68036.2									2.76131e+06	2.62147e+06	6.59919e+06	1.3458e+07	5.85794e+06	6.36803e+06	5.31654e+06	7.3336e+06	1.10263e+07		281165	5.01772e+06	8.8094e+06	1.33106e+07	5.01893e+06	2.46084e+06	2.65435e+06	3.58437e+06	5.81483e+06
743758147	PREDICTED: 18.1 kDa class I heat shock protein-like [OS=Elaeis guineensis]	1	-0.08	-0.41	-0.45	0.29	-0.12	-0.08	-0.44	0.36	-0.41	-0.63	0.52	-0.45	3.04403e+07	2.2754e+07		1.14948e+07	4.79891e+07	2.17882e+07	1.37575e+07	1.86053e+06	2.56497e+07	6.9754e+07	4.20619e+07	1.7224e+07	5.39974e+06	2.36204e+07	5.43389e+07		2.15928e+07	4.29521e+06	3.92178e+07	7.65883e+07	2.7038e+07	2.06151e+07	1.48643e+07	5.17552e+07	7.70968e+07		2.31828e+07	6.23382e+06	4.43469e+07	7.04072e+07	9.06026e+06	1.45664e+07	1.15934e+07	4.27506e+07	2.91995e+07
743840890	PREDICTED: small heat shock protein, chloroplastic-like [OS=Elaeis guineensis]	13	-0.32	-0.48	-0.36	-0.42	-0.32	-0.21	-0.48	-0.3	-0.62	0.04	-0.36	-0.46	8.33928e+07	2.51661e+07	1.04056e+08	5.16547e+07	4.52915e+07	4.4911e+07	2.56118e+07	5.35538e+07	6.89984e+07	9.21644e+07	3.7509e+07	1.75385e+07	4.63966e+07	5.67346e+07	1.12752e+08		6.55544e+07	7.245e+07	1.72357e+08	3.04145e+08	1.28688e+08	5.5642e+07	1.08976e+07	1.74322e+08	3.72627e+08		7.24255e+07	4.57907e+07	2.07906e+08	2.7381e+08	1.92623e+07	3.60088e+07	5.20817e+07	1.00147e+08	6.34169e+07
743820253	PREDICTED: probable protein disulfide-isomerase A6 [OS=Elaeis guineensis]	10	-0.08	0.97	1.18	0.09	-0.08	-0.1	1.18	0.97	0.95	1.12	1.21	1.18	1.23064e+08	2.38295e+08	1.34271e+08	1.16649e+08	3.37537e+08	1.43255e+08	2.5753e+08	2.22623e+08	1.32641e+08	1.40796e+08	1.56781e+08	2.28391e+08	1.53418e+08	1.46235e+08	1.68731e+08		8.05432e+07	8.74266e+07	1.12148e+08	3.23725e+08	1.07211e+08	8.16941e+07	8.29361e+07	1.02625e+08	3.02246e+08	5.2214e+07	8.23535e+07	9.43682e+07	9.24038e+07	3.08183e+08	2.36253e+08	1.36736e+08	1.90644e+08	1.40732e+08	2.16842e+08
743856115	PREDICTED: LOW QUALITY PROTEIN: NPL4-like protein [OS=Elaeis guineensis]		0.18	0.57	0.64	0.06	0.2	0.18	0.39	0.57	0.88	0.43	0.64	0.69	2.83159e+07	4.21181e+07	5.75812e+07	1.14416e+08	2.0087e+08	5.00947e+07	4.70024e+07	1.32242e+08	9.17346e+07	6.09942e+07	8.55132e+07	4.7819e+07	6.58866e+07	7.52304e+07	5.47456e+07		1.4202e+08	1.21196e+08	8.26475e+07	6.5448e+07	1.54962e+08	1.48426e+08	1.32985e+08	1.20277e+08	4.76083e+07	3.87821e+07	7.83255e+07	1.04104e+08	1.74556e+08	4.13808e+07	6.869e+07	1.84317e+07	6.07257e+07	2.11392e+07	7.75628e+07
743756075	PREDICTED: derlin-1 [OS=Elaeis guineensis]	1
743863975	PREDICTED: ubiquitin domain-containing protein DSK2b-like isoform X1 [OS=Elaeis guineensis]		-0.14	-0.36	-0.24	0.06	-0.79	-0.14	-0.08	-0.89	-0.36	-0.24	-0.37	-0.2	8.22755e+07	5.28825e+07	3.77494e+06	7.20415e+07	5.00999e+06	5.68255e+07	6.16344e+07	1.08182e+06	7.68165e+07	3.34402e+07	3.72047e+07	5.83876e+07	7.45962e+06	4.10415e+07	4.29333e+07		1.86408e+07	4.97163e+07	3.84783e+07	9.13063e+07	3.07935e+07	2.14971e+07	4.36052e+07	2.50347e+07	9.0145e+07		8.83737e+07	3.47466e+07	2.17465e+07	1.17769e+08	3.52069e+07	5.02767e+07	3.74158e+07	4.56798e+07	4.99993e+07
743790399	PREDICTED: 18.1 kDa class I heat shock protein-like [OS=Elaeis guineensis]	5	0.16	0.13	0.01	0.08	0.32	0.16	-0.02	0.73	0.13	-0.01	0.51	0.01	1.16569e+07	3.42524e+07	9.48157e+06	1.42493e+07	2.43732e+07	6.85036e+06	4.26027e+07	1.54865e+07	2.11645e+07	2.79362e+07	3.86634e+07	4.44947e+07	1.33368e+07	1.88843e+07	4.30065e+07	3.82115e+07	2.66332e+07	1.23781e+07	9.14645e+07	1.81382e+08	5.80439e+07	2.76004e+07	1.37747e+07	8.72705e+07	1.9627e+08		2.21321e+07	1.50969e+07	6.69985e+07	2.19532e+08	2.11888e+07	7.7391e+07	8.98302e+07	1.21628e+08	7.80316e+07
XP_008805603.1	PREDICTED: protein disulfide isomerase-like 2-3 [OS=Phoenix dactylifera]		1	1.66	0.55	1	0.88	1.25	1.66	1.5	1.67	0.89	0.55	0.15	4.33864e+06	2.07341e+06			179758	3.20429e+06	3.20229e+06								2.62633e+06			1.9741e+06	3.80244e+06	6.85686e+06	8.2009e+06		1.93802e+06	4.45955e+06	7.59274e+06		1.24014e+06	2.83247e+06	3.62286e+06	7.38251e+06	1.49459e+06
XP_008781291.1	PREDICTED: ubiquitin domain-containing protein DSK2a-like [OS=Phoenix dactylifera]		-6.64	-6.64	-6.64		-6.64			-6.64			-6.64
743775702	PREDICTED: ubiquitin domain-containing protein DSK2b-like isoform X1 [OS=Elaeis guineensis]	4	-0.21	-0.41	-0.06	-0.34	0.31	-0.21	-0.41	-0.14	-0.44	0.5	-0.06	-0.48	493454	572827	5.18278e+06	4.4836e+06	2.61344e+06	3.81328e+06	436327	1.7476e+06	4.88404e+06	937558	3.47059e+06	496654	6.03674e+06	417273	249673		468220			7.26696e+06	1.92103e+06		1.02586e+06		7.01192e+06		2.57851e+06	889694		7.80426e+06	2.91295e+06	3.16016e+06	2.87844e+06	3.04198e+06
743765011	PREDICTED: 22.0 kDa class IV heat shock protein-like [OS=Elaeis guineensis]	2	-0.12	-0.62	-0.76	-0.12	-0.1	-0.23	-0.92	-0.62	-0.62	-1.21	-0.76	-0.55	1.30053e+08	2.86425e+08	5.81049e+07	2.71924e+07	2.48933e+08	7.49215e+07	1.27964e+08	3.28979e+07	2.67562e+07	1.52162e+08	1.00794e+08	1.61256e+08	6.81034e+07	7.10119e+07	1.95591e+08	2.20281e+08	2.79558e+07	5.18885e+07	1.49113e+08	1.42635e+08	7.23802e+07	2.923e+07	2.19707e+07	1.31672e+08	2.16181e+08		8.41871e+07	3.61784e+07	1.14927e+08	1.31043e+08	5.59873e+07	9.07072e+07	9.17251e+07	2.67724e+08	1.6409e+08
XP_008782032.1	PREDICTED: protein transport protein SEC31 homolog B-like [OS=Phoenix dactylifera]		-6.64	0.81	6.64	-6.64	-6.64	-6.64	0.73	0.81	1.42	6.64	6.64	6.64												4649.82					189899		274215		335837	241792		234534	314215			447790		294757	775091				287718
743854559	PREDICTED: ubiquitin fusion degradation protein 1 homolog [OS=Elaeis guineensis]	16	0.03	0.43	0.4	0.26	-0.07	0.03	0.56	0.42	0.43	0.24	0.62	0.4	1.28917e+07	1.04497e+07		6.25657e+06	1.82684e+06	2.58141e+07	1.20327e+07	450881	5.90931e+06	4.7201e+06	7.65668e+06	1.20577e+07		4.52023e+06	4.16434e+06		5.81788e+06	4.58875e+06	3.9617e+06	4.06216e+06	3.39728e+06	3.77244e+06	4.81453e+06	3.75185e+06	2.93426e+06		8.25395e+06	5.40539e+06	2.77701e+06	5.42212e+06	6.13511e+06	5.33953e+06	3.43567e+06	4.46931e+06	4.93294e+06
743875209	PREDICTED: 26.5 kDa heat shock protein, mitochondrial [OS=Elaeis guineensis]		0.41	-1.49	-1.75	0.62	0.21	0.41	-1.62	-1.49	-0.87	-2.29	-1.67	-1.75	5.18134e+07	2.20237e+07	1.39276e+07	7.20768e+07	1.03403e+08	5.14003e+07	1.67281e+07	7.43551e+06	5.86498e+07	7.09402e+07	4.11864e+07	2.77811e+07	2.53597e+07	4.98422e+07	7.23391e+07		5.95123e+07	2.99739e+07	4.42712e+07	4.77884e+07	7.00323e+07	6.62135e+07	1.09653e+07	5.32682e+07	3.06029e+07		2.26238e+07	2.45267e+07	6.60795e+07	4.56875e+07	5.51845e+06	9.24406e+06	1.75745e+06	2.54573e+06	2.54425e+07
XP_008791075.1	PREDICTED: translocon-associated protein subunit beta [OS=Phoenix dactylifera]		-3.36	3.36	6.64	-6.64		-0.07	3.36	6.64	3.14	6.64	6.64	3.24									1.73002e+06	3.63455e+06	1.05564e+06				2.5872e+06
743768526	PREDICTED: probable protein disulfide-isomerase A6 [OS=Elaeis guineensis]	2	0.07	0.66	0.72	0.14	0.07	-0.09	0.66	1.03	0.63	0.49	0.96	0.72	6.27001e+07	8.38237e+07	2.09103e+07	5.96208e+07	4.58766e+07	6.85417e+07	6.79555e+07	2.36775e+07	7.00836e+07	5.42775e+07	4.93396e+07	6.26259e+07	1.42983e+07	7.87609e+07	7.19792e+07		3.00369e+07	4.00753e+07	4.24213e+07	1.01751e+08	3.9126e+07	4.00567e+07	4.45118e+07	4.79824e+07	9.22282e+07	2.1798e+07	5.81391e+07	4.12377e+07	3.97919e+07	9.26418e+07	8.64746e+07	5.29522e+07	3.85333e+07	2.7803e+07	2.93832e+07
743772277	PREDICTED: 17.6 kDa class I heat shock protein-like [OS=Elaeis guineensis]	3	-6.64	-3.2	6.64		-6.64			-3.2			6.64
743883133	PREDICTED: uncharacterized protein LOC105035463 [OS=Elaeis guineensis]		0.22	-0.73	-0.82	0.22	0.32	0.12	-0.35	-1.11	-0.73	-0.76	-1.33	-0.82	1.23352e+07	6.89072e+07	1.16007e+07	4.1786e+07	4.96323e+07	1.59906e+07	7.59335e+07	1.62653e+07	3.24783e+07	2.92649e+07	3.15978e+07	6.43066e+07	6.54198e+06	4.50201e+07	2.9039e+07		3.39019e+07	3.76714e+07	3.1496e+07	2.08499e+07	1.99053e+07	5.10578e+07	3.52846e+07	2.76777e+07	2.38803e+07	1.64181e+07	3.73831e+07	3.87518e+07	1.62403e+07	1.64851e+07	4.4817e+07	4.70117e+07	5.36992e+07	3.72676e+07	1.52348e+07
743855438	PREDICTED: ubiquitin domain-containing protein DSK2a-like isoform X1 [OS=Elaeis guineensis]	16	0.76	-0.28	-0.94	1.03	0.76	0.4	0.02	-0.28	-0.32	-1.26	-0.94	-0.89	9.93804e+06	2.89943e+06	2.60997e+07	2.628e+07	3.0409e+07	1.80724e+07	2.59237e+07	6.24134e+07	1.70643e+07	1.03885e+07	2.69101e+07	1.31551e+07	2.27312e+07	1.32892e+07	4.83887e+06		1.99269e+07	1.8021e+07	1.29083e+07	4.33161e+07	1.28081e+07	1.94818e+07	2.05637e+07	7.59876e+06	4.23561e+07		8.79304e+06	1.08962e+07	1.2606e+07	2.56957e+07	2.18641e+07	1.50383e+07	1.24542e+07	1.63554e+07	1.43906e+07
743771076	PREDICTED: protein disulfide isomerase-like 1-5 isoform X1 [OS=Elaeis guineensis]	3	-0.14	0.13	0.07	-0.23	0.64	-0.14	-0.73	0.13	0.27	-0.04	0.28	0.07		4.32236e+06	1.90138e+06	3.68044e+07	3.84278e+06		7.83043e+06	2.48155e+06		5.46276e+06	2.92806e+06	3.80426e+06	4.16469e+06	3.67166e+07	4.90097e+07		4.66303e+06	2.72118e+06	4.80182e+06	4.72613e+06	5.65617e+06	2.66761e+06	4.55185e+06	3.3483e+06	4.28625e+06	1.72284e+07	5.0495e+06	3.27915e+06	2.47943e+06	7.11577e+06	1.43789e+06		3.35746e+06	2.67542e+06	1.80036e+06
743780021	PREDICTED: protein disulfide isomerase-like 1-4 [OS=Elaeis guineensis]	4	-0.41	-0.08	0.31	-0.61	-0.41	-0.26	-0.29	-0.08	-0.01	0.32	0.31	0.02	3.55937e+07	2.41592e+08	5.83177e+07	2.99974e+07	6.94401e+07	3.25357e+07	2.35189e+08	5.98142e+07	4.03723e+07	2.7917e+07	1.54165e+07	2.25581e+08	5.43414e+07	2.40764e+07	3.44197e+07		1.72412e+08	4.11966e+07	4.07863e+07	5.71118e+08	1.71007e+08	1.85424e+08	2.73591e+07	3.38517e+07	5.0281e+08		1.31587e+08	2.67592e+07	3.61217e+07	4.90156e+08	3.27414e+07	3.19357e+07	4.3882e+07	1.95444e+07	4.22355e+07
743800549	PREDICTED: 18.1 kDa class I heat shock protein-like [OS=Elaeis guineensis]	7	0.07	-0.3	-0.42	0.07	-0.16	0.24	-0.3	-0.18	-0.43	-0.42	0.02	-0.76	1.96474e+08	3.9333e+07	8.17611e+07	2.03214e+08	1.03591e+08	1.43885e+08	2.00304e+07	5.93811e+07	1.7631e+08	2.32663e+08	1.93536e+07	6.67118e+07	7.03486e+07	2.51828e+08	4.26376e+08		9.99809e+07	7.17108e+07	3.92786e+08	5.50613e+08	2.33834e+08	9.54462e+07	7.38506e+07	3.63232e+08	6.12106e+08		1.13882e+08	6.5024e+07	2.93392e+08	6.7919e+08	5.15609e+07	1.71076e+08	1.66389e+08	3.93667e+08	3.00265e+08
743766422	PREDICTED: UBA and UBX domain-containing protein At4g15410 [OS=Elaeis guineensis]	2	-0.26	-0.16	0.06	-0.16	-0.31	-0.26	-0.16	0.25	-0.35	0.06	0.46	0.04	1.00388e+08	6.94749e+07	2.03517e+07	3.62683e+07	4.65593e+07	5.88877e+07	3.89021e+07	1.68578e+07	4.11564e+07	6.74531e+07	9.58374e+07	3.89022e+07	3.08164e+07	4.32971e+07	7.05738e+07	3.69542e+09	3.21422e+07	4.701e+07	2.89244e+07	6.66538e+07	1.75171e+07	2.95302e+07	4.68638e+07	3.0937e+07	7.57538e+07	2.20665e+09	6.6396e+07	4.21198e+07	3.17641e+07	6.54424e+07	3.09325e+07	2.93261e+07	2.41934e+07	1.96382e+07	1.99246e+07
743808202	PREDICTED: protein OS-9 homolog [OS=Elaeis guineensis]	8	6.64	6.64	2	6.64	6.64	6.64	6.64	6.64	6.64	1.1	4.23	2
XP_008797462.1	PREDICTED: GTP-binding protein SAR1A-like [OS=Phoenix dactylifera]		0.69	1.56	0.92	0.07	0.69	1.29	1.57	0.85	1.56	1.47	0.92	0.33	186590	290997	411137	446710	773218	389875	385140	362318	202617	201004	261019	105367	195670	408761	166779		405685	971625	538973		921979	586125	783628	491642			460913	798451	797583		271034			269288
743843718	PREDICTED: glucosidase 2 subunit beta-like isoform X1 [OS=Elaeis guineensis]	14
743813596	PREDICTED: LOW QUALITY PROTEIN: protein transport protein Sec24-like At4g32640 [OS=Elaeis guineensis]	9	0.27	0.21	-0.03	0.63	0.15	0.27	0.5	-0.28	0.21	-0.03	-0.15	0	2.13405e+08	9.28918e+07	1.71974e+06	1.93975e+08	2.22893e+08	2.47978e+08	6.69693e+07	571402	2.342e+08	1.83043e+08	1.2909e+08	9.68833e+07	1.80462e+07	1.70111e+08	1.35145e+08		8.66862e+07	1.61605e+08	7.55129e+07	1.27274e+08	5.11284e+07	9.1752e+07	1.528e+08	8.58897e+07	1.20903e+08		3.2674e+08	1.57691e+08	1.2744e+08	1.08967e+08	1.08528e+08	3.44015e+07	3.11224e+07	3.46111e+07	4.77149e+07
743825657	PREDICTED: cell division cycle protein 48 homolog [OS=Elaeis guineensis]	11	0.22	0.36	0.14	0.18	0.22	0.32	0.36	0.36	0.31	0.27	0.14	-0.26																	2.30889e+06	1.87354e+06	1.96694e+06	950381		1.90464e+06	2.27108e+06	1.96563e+06				2.15647e+06			9.35924e+06		3.49057e+06		4.46566e+06
743768550	PREDICTED: GTP-binding protein SAR1A-like [OS=Elaeis guineensis]	2	0.34	-0.02	-0.78	-0.7	0.77	0.34	-0.44	-0.02	0.38	-0.56	-1.06	-0.78	56842.6	798420	546105	1.00772e+06	1.03064e+06	871137	616500	1.31185e+06	588314	1.57368e+06	990352	706091	557280	784627	308726		1.422e+06	4.52536e+06	1.66729e+06	2.62544e+06	1.78387e+06	1.6031e+06	2.81315e+06	1.57656e+06	2.76836e+06		606304	3.44664e+06	117703	1.64376e+06	2.75282e+06	366951	651393	1.35042e+06	301587
743853332	PREDICTED: cell division cycle protein 48 homolog [OS=Elaeis guineensis]	16	0.54	0.25	-0.64	0.46	0.54	0.78	0.99	0.06	0.25	0.04	-0.64	-0.76	3.75536e+06	4.40471e+07	6.86828e+06		1.03277e+07	7.33992e+06	4.81998e+07	4.24869e+06	7.40915e+06	1.58978e+07	6.78164e+06	4.27891e+07	7.08794e+06	2.21237e+06	9.87216e+06		4.32842e+07	7.74424e+06	1.40928e+07	5.26871e+06	8.10956e+07	2.77893e+07	1.00303e+07	1.43277e+07			1.10612e+07	7.91065e+06	7.51298e+06	8.6838e+06	7.13911e+07	5.67414e+06	4.53241e+06	7.45899e+06	4.25701e+06
XP_008777641.1	PREDICTED: small heat shock protein, chloroplastic-like isoform X1 [OS=Phoenix dactylifera]		0.48	1.27	1.01	0.28	0.48	0.79	1.27	1.74	1.16	1.01	1.16	0.68			6.62517e+06			4.292e+06		5.50048e+06			2.23097e+06		3.86638e+06														1.62077e+06				2.9682e+06	3.71974e+06	3.44248e+06	5.20979e+06	5.66276e+06
743821622	PREDICTED: UBA and UBX domain-containing protein At4g15410-like [OS=Elaeis guineensis]	10	-0.14	1.04	0.86	0.19	-0.14	-0.2	1.18	1.04	0.96	0.86	0.85	1.07	4.99998e+06	4.71567e+07	3.21423e+07	3.85254e+07	7.71317e+07	5.06483e+06	3.67783e+07	6.23689e+07	2.94747e+07	4.71318e+07	5.57648e+07	2.02807e+07	2.9722e+07	1.78632e+07	4.78306e+07		1.98094e+07	9.83617e+06	1.87848e+07	8.21051e+07	2.30739e+07	2.94861e+07	1.45272e+07	2.41997e+07	6.94586e+07	1.16244e+08	1.40013e+07	1.23915e+07	2.93142e+07	5.5006e+07	1.85181e+07	7.74065e+06	1.49424e+07	1.05422e+07	2.26787e+07
743765008	PREDICTED: 22.7 kDa class IV heat shock protein-like [OS=Elaeis guineensis]	2	-0.12	-0.91	-0.73	0.01	-0.12	-0.24	-0.75	-0.91	-0.99	-0.73	-0.87	-0.73	4.21211e+07	3.26832e+07	6.14935e+07	2.05795e+07	3.94661e+07	6.56951e+07	5.63928e+07	8.00833e+07	1.47651e+07	4.88183e+07	2.68987e+07	3.09045e+07	3.42592e+07	2.08525e+07	7.10299e+07		3.58813e+07	1.55721e+07	1.42385e+08	1.65031e+08	1.34295e+08	3.26541e+07	1.30386e+07	1.21761e+08	1.38206e+08		4.17447e+07	1.68457e+07	8.7412e+07	1.74297e+08	1.92041e+07	9.69567e+07	1.09366e+08	2.61564e+08	1.66645e+08
XP_008812210.1	PREDICTED: ubiquitin domain-containing protein DSK2a-like isoform X1 [OS=Phoenix dactylifera]		1.07	2.65	1.59	0.84	6.64	1.07	1.95	6.64	2.65	1.3	1.72	1.59																									980316									1.12094e+06
743816536	PREDICTED: protein disulfide-isomerase-like [OS=Elaeis guineensis]	9	0.1	0.67	0.52	0.05	0.1	0.13	0.75	0.65	0.67	0.66	0.52	0.47	1.49339e+09	1.082e+09	8.66403e+08	1.18317e+09	6.38253e+08	1.26914e+09	9.30135e+08	6.41793e+08	3.8997e+08	9.85656e+08	2.15969e+08	1.04775e+09	7.38769e+08	4.05973e+08	1.23216e+09	8.47835e+08	8.09129e+08	5.52726e+08	1.00804e+09	2.33155e+09	1.35695e+09	6.71976e+08	5.34509e+08	9.91135e+08	2.35932e+09	1.69646e+08	9.22437e+08	5.41991e+08	9.30493e+08	2.3906e+09	6.9428e+08	5.63355e+08	1.14425e+09	3.73878e+08	7.76428e+08
743816957	PREDICTED: protein disulfide isomerase-like 5-2 [OS=Elaeis guineensis]	9	0.46	1.55	1.24	0.46	0.8	0.24	1.52	1.86	1.55	1.25	0.86	1.24	370104	1.6182e+06	1.58645e+06	6.84431e+06	7.86805e+06	1.09968e+06	9.56126e+06	1.0203e+06	3.16943e+06	6.9298e+06	4.24208e+06	3.95158e+06	3.73655e+06	2.91169e+06	1.60056e+06		3.05064e+06	9.89849e+06	9.37284e+06	3.89158e+06	1.92062e+07	7.80415e+06	7.96565e+06	2.17111e+07	7.95677e+06		6.68015e+06	8.47125e+06	2.02291e+07	4.6096e+06	7.58127e+06	3.15168e+06	1.61093e+07	940216	1.73466e+07
743772273	PREDICTED: 16.9 kDa class I heat shock protein 2-like [OS=Elaeis guineensis]	3	-0.53	-0.24	0.39	-0.43	-0.54	-0.53	-0.77	-0.24	0.31	0.12	0.39	0.87	1.45835e+06	134812		329929	544796	1.04056e+06	104623		203444	276803	1.4745e+06			486349	251890		3.35982e+06	379025		1.29066e+06	1.03158e+06	2.6792e+06	402043	581400			2.27174e+06	464609	653858	905235	312469	521734		543431	412311
743779826	PREDICTED: UDP-glucose:glycoprotein glucosyltransferase [OS=Elaeis guineensis]	4	-0.25	-0.79	-0.44	-0.2	-0.65	-0.25	-0.79	-1.59	-0.37	-0.44	-0.7	0.14	1.09718e+07	2.84957e+07	4.24771e+07	1.98065e+07	1.99926e+07	2.03532e+07	2.72126e+07	3.93189e+07	6.92592e+06	1.77152e+07	9.98624e+06	2.3343e+07	3.79269e+07	1.08894e+07	9.20717e+06		3.13884e+07	1.12847e+07	2.04715e+07	1.08826e+07	2.40383e+07	4.39717e+07	1.01786e+07	2.83606e+07	1.03667e+07		2.22861e+07	1.74353e+07	1.49639e+07	5.21859e+06	1.90416e+07	8.00362e+06	755849	1.37379e+07	6.86265e+06
743835093	PREDICTED: cell division cycle protein 48 homolog [OS=Elaeis guineensis]	12	0.37	-0.04	-0.49	0.35	0.53	0.37	-0.04	-0.06	-0.01	-0.49	-0.56	-0.45	4.79975e+08	4.95763e+08	1.06e+08	2.24993e+08	3.55439e+08	3.94302e+08	5.20519e+08	1.49956e+08	1.33242e+08	2.53645e+08	3.6225e+08	4.95011e+08	1.1236e+08	1.44392e+08	3.50387e+08	7.76248e+08	2.52817e+08	2.1361e+08	2.6346e+08	1.66039e+08	2.46141e+08	2.53256e+08	2.30088e+08	2.63212e+08	1.41449e+08	6.1409e+08	2.87117e+08	2.11066e+08	2.63854e+08	1.51384e+08	6.68508e+08	2.39481e+08	4.07753e+08	1.0293e+08	5.9824e+08
743793095	PREDICTED: peptide-N(4)-(N-acetyl-beta-glucosaminyl)asparagine amidase isoform X1 [OS=Elaeis guineensis]	6	-6.64	-6.64			-6.64			-6.64
743875798	PREDICTED: endoplasmic reticulum oxidoreductin-1-like [OS=Elaeis guineensis]		0.1	-0.44	-0.58	0.1	0.39	-0.12	-0.44	-0.05	-0.52	-0.58	-0.68	-0.4	2.60524e+06	2.59694e+06	927423	2.23525e+06		3.81614e+06	2.80957e+06		1.40342e+06	933556	4.10564e+06	2.39937e+06	159662	2.57506e+06	92186.4		3.30173e+06	4.03012e+06	3.69274e+06	483529	2.06628e+06	3.24328e+06	3.51897e+06	4.74652e+06			1.17808e+06	5.13053e+06	3.51516e+06		4.42087e+06	4.72171e+06	5.34392e+06	5.8943e+06	3.00439e+06
XP_008808923.1	PREDICTED: 17.1 kDa class II heat shock protein-like [OS=Phoenix dactylifera]		0.92	1.16	0.36	0.92	2	0.05	1.31	1.16	0.61	0.7	-2.1	0.36	410779		2.00471e+06	873661	3.69587e+06	1.59932e+06	750937	536395	511285	994096			1.60018e+06	294068				3.70436e+06	1.80042e+06	2.98864e+06	1.29855e+06			5.98798e+06	2.8427e+06			1.81407e+06	5.92137e+06			279391	273841	371033
743877949	PREDICTED: protein transport protein SEC23-like isoform X1 [OS=Elaeis guineensis]		0.75	0.56	-0.16	0.84	0.75	0.33	0.65	0.16	0.56	-0.16	-0.42	0.38	1.14333e+07	1.6944e+07	5.32572e+06	3.36882e+06	1.16146e+07	2.02703e+07	1.90939e+07	4.35813e+06	4.71665e+06	4.50613e+06	9.00196e+06	8.18028e+06	1.85018e+06	2.50625e+06	1.53625e+06		2.51976e+07	2.57905e+07	2.79754e+07	1.58396e+07	2.54768e+07	3.79879e+07	1.88659e+07	2.00307e+07	1.59424e+07	1.50448e+07	2.48727e+06	1.98031e+07	2.50479e+07	3.14258e+07	6.05143e+07	4.12587e+07	6.27506e+06	8.10445e+06	1.10964e+07
743759676	PREDICTED: SEC12-like protein 1 [OS=Elaeis guineensis]	1	-0.15	-0.18	-0.51	-0.23	-0.15	0.26	-0.55	0.37	-0.18	-0.55	-0.51	-0.3	2.8597e+06	1.04313e+07				4.41963e+06	6.08933e+06	2.35883e+06	2.19749e+06		1.21917e+07		3.00312e+06				5.39581e+06	1.25334e+07	6.83323e+06		4.89145e+06	2.92867e+06	9.20862e+06	4.30179e+06			4.07209e+06	1.0518e+07	1.99154e+06	2.06801e+06	1.3919e+07	1.03742e+07	7.47184e+06	5.77986e+06	1.19175e+07
743768532	PREDICTED: dnaJ protein ERDJ3B [OS=Elaeis guineensis]	2	0.39	0.99	0.66	0.39	1.28	-0.37	0.99	1.98	0.81	0.52	0.66	1.41	51154.4				501375			209864	2.22008e+06	1.58891e+06	1.81348e+06			158717			3.8184e+06	6.00315e+06	1.74629e+06	1.043e+07	2.12041e+06	4.37965e+06	5.94692e+06	159313	1.03093e+07		2.00089e+06	473487	97728.1	8.66334e+06	2.58804e+06	2.17011e+06	352333	25111	446251
XP_008802423.1	PREDICTED: UDP-glucose:glycoprotein glucosyltransferase [OS=Phoenix dactylifera]		0.08	3.22	1.72	0.08	6.64	-0.92	3.22	6.64	0.26	3.47	1.72	1.51	70981.9										442456
XP_008786239.1	PREDICTED: GTP-binding protein SAR1A-like [OS=Phoenix dactylifera]		0.17	0.43	0.09	0.11	0.17	0.41	0.43	0.27	0.45	0.21	0.03	0.09	8.36628e+07	7.80417e+07	6.73665e+07	1.11193e+08	6.98148e+07	1.33724e+08	8.36904e+07	7.53351e+07	8.11217e+07	3.29946e+07	1.12624e+08	7.68228e+07	5.62519e+07	9.8546e+07	6.22329e+07		6.14051e+07	8.41734e+07	6.05168e+07	5.46951e+07	6.64111e+07	5.14134e+07	9.13574e+07	5.89526e+07	2.44264e+07		6.8023e+07	9.01865e+07	4.63493e+07	2.47386e+07	1.02314e+08	1.02147e+08	9.07862e+07	1.33443e+08	8.54436e+07
743889970	PREDICTED: small heat shock protein, chloroplastic-like isoform X1 [OS=Elaeis guineensis]		-0.88	-0.2	0.49	-0.89	-0.88	0.07	-0.45	-0.16	-0.2	0.49	0.51	-0.06	1.67688e+07	1.29308e+07	374440	1.68868e+07	1.6407e+07	1.36686e+07	3.18526e+06	5.66576e+06	5.3675e+06	4.42329e+06	1.02948e+07	345036	2.22184e+06	1.12979e+07	1.65914e+07		1.24389e+07	178720	2.27528e+07	5.02293e+07	1.63357e+07	1.0736e+07	41883.1	2.49783e+07	5.33432e+07		1.69897e+07	2.70406e+06	2.56326e+07	5.5333e+07	1.60987e+06	6.58757e+06	1.00364e+07	2.10278e+07	2.16185e+07
743766318	PREDICTED: protein disulfide isomerase-like 2-3 [OS=Elaeis guineensis]	2	-0.06	-0.12	-0.08	0.09	-0.06	-0.06	-0.03	-0.33	-0.12	0	-0.34	-0.08	1.71774e+08	1.17991e+08	2.06814e+08	1.30407e+08	2.87425e+08	2.82834e+08	1.66722e+08	2.03249e+08	1.31754e+08	1.88794e+08	3.67797e+08	1.56692e+08	1.77135e+08	1.23814e+08	1.21346e+08		2.96043e+08	1.12476e+08	2.51659e+08	1.16296e+08	2.32146e+08	2.54727e+08	1.32336e+08	1.7789e+08	1.27159e+08		2.05729e+08	1.27538e+08	2.76649e+08	1.11169e+08	1.57592e+08	1.59202e+08	1.9518e+08	2.0933e+08	1.25821e+08
743799089	PREDICTED: 17.3 kDa class II heat shock protein-like [OS=Elaeis guineensis]	7	0.56	-0.2	-0.27	0.56	0.63	-0.19	-0.2	-0.07	-0.68	-0.84	-0.04	-0.27	9.99254e+07	7.2882e+07	1.25159e+08	6.03416e+07	1.23926e+08	1.22603e+08	9.24161e+07	9.9573e+07	5.71779e+07	6.70412e+07	2.93588e+08	9.17054e+07	1.22e+08	4.29817e+07	8.27063e+07		2.19144e+07	4.69964e+07	1.2359e+08	5.15284e+08	7.3485e+07	3.75017e+07	3.32716e+07	1.40733e+08	7.11585e+08		5.18754e+07	4.06286e+07	1.18382e+08	5.27733e+08	3.92746e+07	2.55342e+07	4.11672e+07	1.7709e+08	6.71167e+07
XP_008785319.1	PREDICTED: protein transport protein SEC23-like [OS=Phoenix dactylifera]		0.95	1.37	-1.46	0.95	0.2	1.73	1.7	0.06	1.37	0.37	-1.68	-1.46	3.36053e+06	1.65684e+06	198046	60297.4		5.74841e+06	1.452e+06	297511	56905.3		6.99247e+06	1.59789e+06					311257		492356	526302	124391	233409		561878	2.17544e+06		94935			901251		493001	120072	638316	62585.9
743848794	PREDICTED: protein transport protein SEC23 isoform X1 [OS=Elaeis guineensis]	15	0.31	0.28	-0.03	-0.02	0.49	0.31	0.14	0.28	0.4	-0.03	-0.36	0.04	7.68258e+07	5.29282e+07	4.70197e+07	5.14875e+07	6.1988e+07	7.79824e+07	5.8895e+07	3.11093e+07	3.92593e+07	4.82373e+07	8.68539e+07	4.13008e+07	5.42478e+07	3.97978e+07	6.34205e+07		2.46809e+07	2.58849e+07	9.84151e+06	4.24487e+07	2.47082e+07	2.56297e+07	2.57338e+07	2.35215e+07	1.91917e+07		2.6158e+07	1.94278e+07	2.73615e+07	2.47656e+07	5.38848e+07	5.63057e+07	3.23037e+07	5.01447e+07	7.45457e+07
743775825	PREDICTED: small heat shock protein, chloroplastic-like [OS=Elaeis guineensis]	4	-0.07	-1.63	-1.63	-0.07	-0.08	0.04	-1.93	-0.57	-1.63	-1.76	-0.56	-1.63	9.47706e+07	3.86855e+07	6.5078e+07	2.76158e+07	1.28017e+08	1.36661e+08	1.72142e+07	7.97666e+07	1.58655e+07	7.07202e+07	1.36642e+08	3.2654e+07	4.5288e+07	2.16421e+07	6.14619e+07		4.07607e+07	2.43046e+07	4.47428e+07	6.56362e+07	2.1261e+07	3.23474e+07	2.48324e+07	4.78104e+07	7.50734e+07		3.11662e+07	2.7623e+07	4.4601e+07	7.95149e+07	2.61869e+07	4.50154e+07	4.72417e+07	9.9341e+07	2.15785e+08
743838823	PREDICTED: heat shock 70 kDa protein 17 [OS=Elaeis guineensis]	13	0.02	1.58	-0.55	0.31	-1.15	0.02	2.44	-6.64	1.58	1.63	-6.64	-0.55			289381	49053.7				2.51383e+06					1.91341e+06	47290.9	23662		58352.4			1.05986e+06	77061.9				1.24658e+06					876798		1.0371e+06		48652.6	58455.5
XP_008790218.1	PREDICTED: protein disulfide-isomerase-like [OS=Phoenix dactylifera]		-0.4	1.74	2.69	0.3	-1.19	-0.4	1.92	0.72	1.74	2.57	3.15	2.69	2.14697e+07	2.43744e+07	2.90846e+07	4.15494e+07	2.44074e+07	2.40523e+07	2.43561e+07	9.50007e+07	2.69232e+07	1.82182e+07	3.56962e+07	2.95779e+07	3.31712e+07	4.28573e+07	3.02341e+07		6.81131e+06	551337	6.66853e+06	7.04113e+06	4.20553e+06	3.0252e+06	7.68458e+06	3.67254e+06	2.49487e+06		6.38531e+06	2.10947e+06	7.86329e+06	7.54534e+06		5.05534e+06	3.90483e+06	2.50467e+06	462680
743772279	PREDICTED: 16.9 kDa class I heat shock protein 2-like [OS=Elaeis guineensis]	3	-0.19	-0.65	-0.58	-0.19	-0.21	0.11	-0.65	-0.32	-0.7	-0.58	-0.15	-0.93	4.74216e+08	2.02146e+08	2.19402e+08	2.84609e+08	1.26603e+08	2.88959e+08	1.7449e+08	1.46669e+08	3.14291e+08	4.3464e+08	1.89114e+08	1.25105e+08	2.53454e+08	4.49266e+08	1.07055e+09	6.4276e+07	1.90294e+08	1.05683e+08	9.08191e+08	1.64557e+09	5.44059e+08	1.89011e+08	1.12845e+08	9.1909e+08	1.88563e+09	7.67246e+07	2.64063e+08	1.20844e+08	6.80152e+08	1.84071e+09	7.99687e+07	4.67296e+08	4.66556e+08	9.84239e+08	7.75849e+08
743828721	PREDICTED: ubiquitin fusion degradation protein 1 homolog isoform X1 [OS=Elaeis guineensis]	11	1.55	4.56	1.04	1.55	0.8	2.76	4.91	3.36	4.56	4.2	1.04	0.98	7083.91	38803	95638.2	18263.4	56544.2	8724.7	5.80194e+06	51008.3	47783.5	15223.5			9156.56	76575.4	37117.5		44027.8	808429	460553	1.68839e+06	202576	55816.8	655376	344441	2.11148e+06			6.148e+06	444153	1.24786e+06	521494	277539	4.38598e+06	93367.9	326870
743774135	PREDICTED: 17.4 kDa class III heat shock protein [OS=Elaeis guineensis]	3	0.19	0.63	-0.06	0.51	0.19	0.08	0.84	-0.3	0.63	0.28	-0.06	-0.1	1.08212e+07	6.31784e+06	7.4809e+06	9.35682e+06	3.00711e+07	1.02223e+07	1.70719e+06	3.25442e+06	1.36828e+07	7.10572e+06	9.79242e+06	1.05691e+06	3.50516e+06	4.22193e+06	1.48483e+07	5.81806e+08	9.62694e+06	1.15703e+07	1.72033e+07	6.04808e+07	2.11319e+07	1.04071e+07	4.27925e+06	1.96229e+07	5.52581e+07	3.16237e+08	4.49426e+06	7.46611e+06	2.24163e+07	5.12279e+07	4.19334e+06	1.24902e+06	5.09348e+06	1.4779e+07	507549
743757332	PREDICTED: GTP-binding protein SAR1A-like [OS=Elaeis guineensis]	1	0.74	-0.47	-1.21	0.74	-0.41	1.24	-0.47	-1.15	-0.09	-1.21	-0.74	-1.58																		248409			127743	271930	392686	163061					411055					77005.5
743775823	PREDICTED: small heat shock protein, chloroplastic-like [OS=Elaeis guineensis]	4	-0.51	-2.06	-1.48	-0.36	-0.71	-0.51	-2.04	-2.29	-2.06	-1.72	-1.46	-1.48	1.01985e+09	2.56109e+08	7.05497e+08	3.1761e+08	7.34248e+08	7.71816e+08	2.41008e+08	6.01596e+08	2.87805e+08	8.44817e+08	8.34921e+08	2.20731e+08	6.4212e+08	2.7548e+08	7.80976e+08	1.39428e+09	8.12063e+08	4.41307e+08	1.61042e+09	1.35708e+09	7.9326e+08	8.80238e+08	4.1973e+08	1.77918e+09	1.41784e+09	4.9091e+08	9.09191e+08	4.32359e+08	1.63468e+09	1.15372e+09	1.32364e+08	5.75229e+08	4.66927e+08	1.34442e+09	9.89796e+08
743876957	PREDICTED: dnaJ protein homolog [OS=Elaeis guineensis]		-0.37	-0.7	-0.54	-0.37	-0.9	0.13	-0.66	-0.96	-0.7	-0.25	-0.54	-0.75	4.6904e+07	5.47211e+07	5.7691e+07	5.97487e+07	2.90593e+07	5.63613e+07	4.19569e+07	6.31365e+07	5.54794e+07	3.74926e+07	3.6539e+07	5.11993e+07	3.64854e+07	6.52278e+07	4.96027e+07		5.52122e+06	3.38493e+07	128859	1.95811e+07	41203.1	9.44829e+06	3.57032e+07	90189.1	1.27116e+07		7.86063e+07	3.1106e+07	128345	1.93217e+07	4.14139e+07	1.42977e+07	1.2851e+07	3.03282e+07	2.32807e+07
743827609	PREDICTED: dnaJ protein homolog isoform X1 [OS=Elaeis guineensis]	11	0.33	-0.55	-0.88	1.69	-1.03	0.33	-0.52	-1.38	-0.55	-2.29	0.27	-0.88	127770		92133.1		716815	76585.3	78661.4	225907	123369	370333	320953	266381	168305	88324	164939						60670.7				63943.9		887487			78218.3
743781520	PREDICTED: protein disulfide isomerase-like 5-1 [OS=Elaeis guineensis]	5	0.54	0.57	0.16	0.54	0.77	0.32	0.21	1.24	0.57	-0.12	0.16	0.29	2.77347e+06			591576	8.8069e+06	1.13172e+07	3.62575e+06	1.67329e+06		2.45927e+06	2.34181e+06		2.47863e+06	1.20124e+06			2.82862e+06	5.33019e+06	1.6828e+06	8.21007e+06	5.42998e+06	3.2602e+06	3.88964e+06	2.99398e+06	4.6749e+06		2.66047e+06	6.12214e+06	1.34058e+06	7.04991e+06	1.44281e+07	7.6043e+06	1.02032e+07	1.66135e+07	1.56661e+07
743845285	PREDICTED: protein transport protein SEC31 homolog B-like [OS=Elaeis guineensis]	14	0.25	0.02	-0.1	0.35	-0.07	0.25	0.24	0.02	-0.09	-0.1	0.01	-0.46	2.39007e+08	1.37164e+08	1.53393e+08	1.06468e+08	4.89333e+07	1.74258e+08	1.28677e+08	1.13576e+08	1.38847e+08	2.21695e+08	2.07752e+08	1.55506e+08	1.57724e+08	1.36724e+08	1.24014e+08	1.47284e+08	7.70246e+07	6.74336e+07	7.98867e+07	8.56817e+06	7.43204e+07	7.98916e+07	6.53584e+07	7.21218e+07	8.32221e+06	8.5094e+07	1.48748e+08	9.00365e+07	5.63719e+07	4.48399e+07	3.25198e+08	2.6564e+08	2.65371e+08	1.88062e+08	3.14207e+08
743832449	PREDICTED: ubiquitin thioesterase OTU1-like [OS=Elaeis guineensis]	12	6.64	6.64	6.64			6.64	6.64	6.64	6.64	6.64	6.64	1.42
743800553	PREDICTED: 16.9 kDa class I heat shock protein 2-like [OS=Elaeis guineensis]	7	-0.63	0.85	1.36	-0.62	-0.63	-0.8	0.85	0.96	-0.16	1.59	1.36	0.47	6.07908e+07	1.5923e+07	1.72516e+07	5.41394e+07	2.00413e+07	3.01436e+07	1.70018e+07	4.6757e+06	5.8837e+07	6.19455e+07	5.41034e+07	2.41031e+07	2.0956e+07	4.02268e+07	8.5427e+07		2.13518e+07	4.51438e+06	2.24767e+08	2.89579e+08	1.37126e+08	2.21477e+07	143724	2.38717e+08	4.19997e+08		4.50963e+07	7.65622e+06	2.78207e+08	2.50149e+08	8.06605e+06	3.56893e+07	4.13461e+07	1.16949e+08	7.09905e+07
XP_008799065.1	PREDICTED: protein disulfide-isomerase-like [OS=Phoenix dactylifera]		0.04	1.93	1.61	0.04	0.64	-0.92	1.93	2.36	0.95	1.49	1.64	1.61			321828	86471.9				599483				484658	612992	22175.8				1.29783e+06	2.01544e+06		1.3179e+06	4.21015e+06	1.29345e+06	2.103e+06			329724		1.84011e+06	3.06817e+06			674160	362638
XP_008811876.1	PREDICTED: small heat shock protein, chloroplastic [OS=Phoenix dactylifera]		-2.74	-1.77	0.35	-2.14	-2.74	-3.96	-0.16	-1.77	-3.61	1.13	0.31	0.35		1.0449e+07	2.05735e+07				1.56686e+07	5.7658e+07					2.92845e+07				2.83621e+06		3.18718e+06									3.00281e+06			1.73688e+06
743794522	PREDICTED: protein transport protein Sec24-like At3g07100 [OS=Elaeis guineensis]	6	-0.04	-0.19	-0.01	0.43	-0.38	-0.04	-0.19	-0.61	0.17	-0.64	-0.01	0.37	3.40702e+07	1.08981e+07	9.38552e+06	6.76986e+06	3.0121e+06	3.12887e+07	1.63218e+07		8.48726e+06	6.73867e+06	1.95464e+07	5.43913e+06	97509.4	6.96061e+06	4.69423e+06		4.84823e+06	1.21035e+07	3.63746e+06		1.23331e+07	1.37272e+07	1.64943e+07	1.15288e+07	1.03875e+07		2.06412e+07	1.29467e+07	1.33549e+07	1.43634e+07	9.34205e+06	1.07123e+07	1.9138e+07	8.4788e+06	7.64255e+06
743820259	PREDICTED: dnaJ protein ERDJ3B-like [OS=Elaeis guineensis]	10	-0.32	0.93	0.73	1.05	-0.32	-0.45	0.93	0.24	1	0.06	0.73	1.62		46546.7		15650.6	1.07913e+07			100725	24400.2	6003.19	1.66401e+07	13875.1		3.57235e+06	4.69907e+06		8706.16	4.91962e+06	1.37666e+07	1.72721e+07	6.92086e+06	14694.1	1.21697e+07	5.77928e+06	3.02737e+07		2.05056e+06	1.23345e+07	4.50896e+06	1.26704e+07	1.34602e+06	103505	365883	2.15663e+06	5.62352e+06
743761403	PREDICTED: phospholipase A-2-activating protein isoform X1 [OS=Elaeis guineensis]	1	0.1	0.65	0.66	0.68	-0.34	0.1	2.2	-0.59	0.65	0.66	-0.23	0.91	2.35928e+06				9.82658e+06	8.27433e+06	6.89939e+06	129292	886221	2.15678e+06	6.07605e+06	3.34564e+06		3.37405e+06	3.63399e+06			5.30095e+06	1.26755e+06			1.48964e+06	5.05638e+06	1.10389e+06			2.88142e+06	4.99877e+06	2.60118e+06	622090	1.12147e+07	3.72401e+06	3.17225e+06		320468
XP_008781974.1	PREDICTED: 22.0 kDa class IV heat shock protein-like [OS=Phoenix dactylifera]		0	6.64	6.64		-6.64	6.64	6.64	-0.12	6.64	6.64	6.64	0.34					1.53055e+06
743781394	PREDICTED: protein transport protein Sec61 subunit beta-like [OS=Elaeis guineensis]	5	-0.17	1.02	1.23	-0.17	-0.35	0.14	1.05	1.02	0.83	1.23	1.44	0.7	1.05066e+07		68724.9	6.32263e+06	865387	2.03528e+07	6.57775e+06	258826	1.20259e+07	6.41115e+06	9.42675e+06	5.67607e+06	111387	5.40133e+06	128318		5.45853e+06	6.81211e+06	3.69486e+06		4.75158e+06	6.64011e+06	1.83991e+07	3.91751e+06			6.51708e+06	1.4124e+07	748961		1.2061e+07	1.16111e+07	8.49395e+06	7.92405e+06	9.86005e+06
743831898	PREDICTED: luminal-binding protein 4 [OS=Elaeis guineensis]	12	0.07	-0.53	0.19	1.22	-0.66	0.07	0.52	-0.53	-0.67	0.19	0.54	-0.46	4.15911e+06	5.75467e+06			3.77717e+06	6.06989e+06	5.95856e+06	4.89868e+06		3.92096e+06		3.96909e+06	2.70186e+06		1.4776e+06		1.57518e+06	1.39747e+06			1.31695e+06	4.58459e+06												1.83312e+06
743822448	PREDICTED: ALBINO3-like protein 1, chloroplastic [OS=Elaeis guineensis]	10	-0.25	0.06	0.46	-0.25	-0.61	0.32	0.76	-0.44	0.06	0.46	0.51	-0.64	2.76671e+07	4.44486e+07	3.22424e+07	5.15122e+07	1.14483e+07	1.85684e+07	4.11006e+07	3.83402e+07	4.10819e+07	2.39543e+07	1.40967e+07	3.06831e+07	1.6938e+07	4.13283e+07	1.22075e+07		8.22175e+06	1.29227e+07	4.95394e+06	5.59656e+06	5.80644e+06	6.95538e+06	1.60611e+07	2.1051e+06	9.87946e+06		6.91036e+07	5.55117e+06	4.80443e+06	1.7713e+07	2.95839e+07	1.49255e+07	1.40664e+07	1.28205e+07	2.15979e+07
743878606	PREDICTED: signal recognition particle subunit SRP68 [OS=Elaeis guineensis]
743830649	PREDICTED: cell division protein FtsY homolog, chloroplastic isoform X1 [OS=Elaeis guineensis]	12	-0.05	-0.09	0.04	0.16	-0.14	-0.05	-0.03	-0.43	-0.09	0.12	0.04	-0.29	610217	5.70623e+06		639065	1.25809e+07	2.63231e+06	2.19972e+06		545077	1.37069e+06	4.17461e+06	4.21768e+06	2.06445e+06	3.33777e+06	2.18125e+06		7.84374e+06	6.80705e+06	1.69732e+06	4.21132e+06		9.22263e+06	2.15594e+06	7.46955e+06	2.89143e+06		3.92799e+06	1.32164e+07	3.65546e+07	955910	4.15191e+06	2.5152e+06	2.06318e+06	3.71657e+06
743771074	PREDICTED: chloroplast processing peptidase-like [OS=Elaeis guineensis]	3	0.04	-1.21	-1.1	-0.22	0.04	0.18	-1.21	-0.42	-1.49	-1.1	-0.91	-1.99	2.71882e+07	2.07544e+07	2.00194e+07	2.84649e+07	7.50699e+06	1.98064e+07	1.71948e+07	2.60736e+07	1.58895e+07	1.64327e+07	1.43831e+06	1.76583e+07	2.30158e+07	2.34654e+07	1.80731e+07		8.38832e+06	2.47414e+07	4.25131e+06	1.14912e+07	3.14134e+06	2.97743e+07	8.01772e+06	1.01259e+07	6.43579e+06		1.23528e+07	2.0356e+07	5.29011e+06		2.03963e+07	2.02227e+07	1.91025e+07	2.11869e+07	2.15723e+07
743769011	PREDICTED: protein translocase subunit SECA1, chloroplastic [OS=Elaeis guineensis]	2	2.51	1.75	-0.46	2.51	2.22	4.06	0.44	1.75	2.91	-1.63	0.5	-0.46	1.02006e+06	1.62167e+07	1.94828e+07	700886	3.64813e+06	565868	534231	219685	118505	785526	1.0044e+06	386078	292990	527666	265158		2.666e+06	1.05975e+06	1.54083e+06	204979	931983	1.73551e+06	154050	1.64939e+06		2.8029e+08	509905	1.4957e+06	2.65289e+06		957284	1.07183e+06	3.64881e+06	1.59199e+06	2.74309e+06
743777662	PREDICTED: mitochondrial inner membrane protein OXA1-like isoform X1 [OS=Elaeis guineensis]	4	6.64	6.64	-3.4	6.64	6.64	6.64	6.64		6.64	-0.42	-6.64	-3.4
743876920	PREDICTED: signal recognition particle 14 kDa protein [OS=Elaeis guineensis]		6.64	6.64	-0.43		6.64	6.64	6.64	6.64		6.64	-0.43	-6.64
743885555	PREDICTED: signal recognition particle 54 kDa protein 2 [OS=Elaeis guineensis]		-0.01	0.46	0.57	-0.13	0.27	-0.01	0.46	0.7	0.36	0.57	0.77	0.42	2.58354e+07	6.40611e+06	2.82066e+07	1.67176e+07	4.96404e+06	3.98702e+07	1.16794e+07	1.64343e+07	8.1803e+06	4.09956e+07	1.13765e+07	2.05077e+07	1.69569e+07	2.21658e+07	1.43333e+07		1.80378e+07	1.96313e+07	1.82236e+07	1.30164e+07	1.05048e+07	1.57712e+07	2.00195e+07	9.92193e+06	1.09775e+07		5.72415e+06	2.41015e+07	7.14187e+06	1.58449e+07	4.49188e+07	3.05623e+07	1.09307e+07	1.02168e+07	2.59727e+07
743760276	PREDICTED: LOW QUALITY PROTEIN: sec-independent protein translocase protein TATA, chloroplastic-like [OS=Elaeis guineensis]	1	-0.12	0.61	0.35	-1.41	-0.12	0.31	0.92		0.3	0.35	1.12	-0.02										3.99005e+06					2.14658e+06		824224	1.24576e+06	2.16343e+06	1.12571e+07	890642	609181	1.09549e+06	930388	2.29051e+06			577359	1.36163e+06	1.58865e+06	1.97748e+06		1.47461e+06
743808396	PREDICTED: signal peptidase complex subunit 3B-like [OS=Elaeis guineensis]	8	0.76	1.23	1.12	0.76	1.57	0.21	1.21	2.42	1.23	0.83	1.35	1.12	226899	5.46359e+06	4.33791e+06	6.06589e+06	2.4459e+06	424887	5.44083e+06	750418	6.5944e+06	3.01036e+06	7.56729e+06	6.46894e+06	326456	1.09588e+07	4.8344e+06		9.85182e+06	4.6393e+06	5.05603e+06	8.57904e+06	9.77049e+06	8.07821e+06	1.06986e+07	7.64339e+06	2.73816e+06		1.34166e+06	1.071e+07	1.39331e+07	3.75287e+06	1.11077e+07	1.47217e+07	8.65026e+06	1.01088e+07	9.80306e+06
743775741	PREDICTED: signal recognition particle 54 kDa protein 2-like [OS=Elaeis guineensis]	4		6.64	6.64				6.64	6.64	6.64	6.64	6.64	6.64
743764185	PREDICTED: signal recognition particle 54 kDa protein, chloroplastic [OS=Elaeis guineensis]	2	-0.07	-0.24	-0.2	-0.11	0.06	-0.07	-0.24	-0.72	-0.09	-0.13	-0.92	-0.2	1.46483e+07	2.47093e+07	2.31057e+07	5.11932e+06	5.91864e+06	7.99698e+06	2.33174e+07	2.28605e+06	3.44324e+07	3.37544e+06	1.08733e+07	2.02787e+07	5.69958e+06	1.33263e+07	9.63733e+06		5.55681e+06	6.79331e+06	1.10965e+07	3.1022e+06	9.63657e+06	5.79326e+06	1.0384e+07	1.438e+07	2.58474e+06		2.07508e+07	1.12139e+07	1.65817e+07	9.062e+06	1.89329e+06	4.95879e+06	6.32775e+06	6.2326e+06	7.79512e+06
743832836	PREDICTED: signal peptidase complex catalytic subunit SEC11A-like [OS=Elaeis guineensis]	12	0.23	-0.04	-0.28	-0.04	1.09	0.23	-0.28	0.31	-0.04	-0.2	-0.78	-0.28	2.13663e+07	1.65655e+07	9.55229e+06		1.59071e+06	1.74835e+07	1.46003e+07	1.08551e+07		1.18303e+07	1.15324e+07	1.54397e+07	7.61785e+06				9.51673e+07	7.47927e+07	1.1988e+08	6.49936e+07	6.97433e+07	8.13117e+07	8.9315e+07	1.01153e+08	3.79512e+07		1.66136e+07	7.54049e+07	6.26085e+07	6.66096e+07	1.005e+08	1.03435e+08	1.25343e+08	1.10963e+08	8.66736e+07
743771397	PREDICTED: signal recognition particle 19 kDa protein-like [OS=Elaeis guineensis]	3	0.33	0.74	0.27	0.44	0.33	0.18	0.74	0.07	0.79	0.27	-0.07	0.56	2.1369e+06	3.65649e+06	1.71276e+06	1.24076e+06	8.21769e+06	3.4677e+06	4.1478e+06	271981	148133	3.51679e+06	5.69958e+06	4.49503e+06	1.95417e+06	2.46304e+06	385247		2.06618e+06	6.37983e+06	4.57759e+06	1.60174e+06	4.65466e+06	3.30895e+06	5.21261e+06	5.06854e+06	965670		4.33218e+06	1.14034e+07	5.81684e+06	1.04444e+06	1.114e+07	1.5745e+06	453338	1.54719e+06	151165
743822988	PREDICTED: probable signal peptidase complex subunit 2 [OS=Elaeis guineensis]	10	0.55	1.01	0.37	0.62	0.55	0.42	1.01	1.23	0.88	0.31	0.64	0.37	4.963e+07	6.92758e+07	2.69396e+07	8.1965e+07	3.35938e+07	3.06832e+07	2.87333e+07	9.958e+06	6.48192e+07	1.8034e+07	2.24998e+07	3.85513e+07	1.69736e+07	8.34543e+07	4.57342e+07		5.64156e+07	6.09316e+07	5.5241e+07	1.13356e+07	3.36905e+07	4.89558e+07	7.78048e+07	4.92852e+07	2.75349e+07		3.23204e+07	8.1113e+07	3.48798e+07	2.375e+07	3.65896e+07	4.97872e+07	3.94977e+07	3.2882e+07	3.23101e+07
743773663	PREDICTED: probable signal peptidase complex subunit 2 [OS=Elaeis guineensis]	3	-6.64	-6.64		-6.64	-6.64	-6.64	-6.64	-6.64	-6.64				1.64992e+06	1.53293e+06	816258	3.03189e+06	750355	1.6748e+06		1.43285e+06	1.25111e+06	390629	699401	553818	872996	3.88282e+06			321770			609829	228837	306068			509950	9.06486e+07					655135	3.29499e+06	1.91897e+06	130022	3.93435e+06
743822549	PREDICTED: signal recognition particle subunit SRP72 [OS=Elaeis guineensis]	10	1.09	0.31	-0.36	1.08	1.09	1.73	0.31	-0.65	1.89	-0.36	-0.39	-0.15							420699		50374.6	313375		263184			325443							179599										153134
743776734	PREDICTED: signal recognition particle receptor subunit beta-like [OS=Elaeis guineensis]	4	0.21	0.36	0.25	0.21	0.3	-0.1	0.36	0.62	0.16	0.1	0.25	0.25	3.24923e+07	2.81905e+07	9.3599e+06	4.3263e+07	3.04872e+07	3.9106e+07	2.39606e+07	2.72334e+07	4.91357e+07	3.32151e+07	3.3894e+07	3.25803e+07	1.23418e+07	4.07865e+07	2.90862e+07		4.7575e+07	5.60122e+07	5.1786e+07	3.57408e+07	6.70853e+07	6.02729e+07	5.82243e+07	6.96039e+07	2.99578e+07	4.18029e+07	3.40003e+07	6.30496e+07	6.91589e+07	5.47238e+07	4.50717e+07	5.56151e+07	5.78054e+07	4.70444e+07	5.09202e+07
743757633	PREDICTED: 26S protease regulatory subunit S10B homolog B-like isoform X1 [OS=Elaeis guineensis]	1	-0.01	0.42	0.47	-0.01	-0.03	0.1	0.42	0.59	0.31	0.47	0.77	0.29	9.40878e+07	7.39466e+07	1.9332e+07	6.47667e+07	3.18991e+07	8.19166e+07	6.67419e+07	3.09445e+07	6.73012e+07	8.68881e+07	4.99469e+07	3.83506e+07	2.78767e+07	7.4348e+07	7.04407e+07		6.20238e+07	7.26302e+07	6.13877e+07	6.68621e+07	6.05635e+07	5.33311e+07	6.6539e+07	4.87789e+07	7.92449e+07		4.94488e+07	6.35345e+07	5.28317e+07	8.5613e+07	1.02083e+08	7.57335e+07	8.93296e+07	7.48825e+07	5.99249e+07
743759093	PREDICTED: proteasome subunit beta type-7-B [OS=Elaeis guineensis]	1	0.36	-2.71	-1.35	1.03	0.36	-0.9	-0.69	-2.71	-2.84	-0.65	-1.35	-1.54	501906	327543	92867.1			415010	172634				1.92196e+06	803770								323437								1.33353e+06			317553	550908	84240.2
743801052	PREDICTED: 26S protease regulatory subunit 7 [OS=Elaeis guineensis]	7	0.07	-0.17	-0.04	-0.03	0.07	0.08	0.12	-0.22	-0.17	0.11	-0.04	-0.22	4.37249e+07	7.9844e+07	3.71698e+07	1.76286e+07	4.69031e+07	5.78652e+07	7.90531e+07	6.31384e+07	9.43613e+06	2.52613e+07	5.27807e+07	7.6741e+07	2.77455e+07	1.0783e+07	1.62369e+07	6.77183e+07	1.10453e+08	7.11509e+07	1.02272e+08	1.11363e+08	1.17906e+08	1.29452e+08	8.76677e+07	1.12884e+08	1.17001e+08	3.1102e+07	2.4886e+07	8.61712e+07	1.38052e+08	9.8479e+07	1.56241e+08	1.06903e+08	1.48713e+08	9.14701e+07	9.14508e+07
743779124	PREDICTED: LOW QUALITY PROTEIN: 26S proteasome non-ATPase regulatory subunit 13 homolog B-like [OS=Elaeis guineensis]	4	-0.1	0.34	0.32	-0.1	-0.16	0.09	0.38	0.34	0.21	0.42	0.32	0.11	8.07641e+06	5.48548e+06	2.53998e+06	1.94239e+07	1.35382e+07	9.84505e+06	3.40991e+06	1.41399e+06	1.83985e+07	1.05872e+07	9.09331e+06	4.21911e+06	1.24892e+06	2.38891e+07	1.56111e+07		5.67009e+06	4.87347e+06	6.16841e+06		5.51981e+06	4.77437e+06	4.79219e+06	5.04598e+06			1.30172e+07	4.14743e+06	4.97433e+06		4.48759e+06	5.93104e+06	6.02576e+06	6.32427e+06
XP_008803997.1	PREDICTED: proteasome subunit beta type-1 [OS=Phoenix dactylifera]		0.67	1.36	0.05	1.9	-2.13	0.67	1.99	-1.94	1.36	-0.26	0.05	0.66			1.56482e+06		5.35455e+06								2.67999e+06			6.0742e+07															3.22548e+06	1.00895e+06	9.21233e+06	112505	1.78924e+06
743767078	PREDICTED: 26S proteasome non-ATPase regulatory subunit 1 homolog A-like [OS=Elaeis guineensis]	2	0.62	0.3	-0.35	0.62	0.66	0.38	0.34	0.3	-0.04	-0.35	-0.31	-0.47	1.16537e+08	1.15331e+08	5.16696e+07	1.06837e+08	6.41633e+07	9.52641e+07	1.56749e+08	7.68715e+07	1.45766e+08	2.07256e+08	5.86942e+07	1.0155e+08	4.26692e+07	1.36008e+08	1.64561e+08	3.59136e+08	6.50841e+07	6.56613e+07	5.54747e+07	4.61693e+07	6.32763e+07	7.48115e+07	6.34252e+07	1.65773e+08	5.21818e+07	1.1565e+08	1.26023e+08	7.86868e+07	4.86988e+07	5.75112e+07	2.49518e+08	1.61556e+08	1.92125e+08	1.22699e+08	2.3567e+08
743809535	PREDICTED: 26S proteasome regulatory subunit 4 homolog A [OS=Elaeis guineensis]	8	0.1	-0.51	-0.87	-0.03	0.71	0.1	-0.92	0.2	-0.51	-0.87	-1.25	-0.66		6.54058e+06	2.20079e+06	278190		9.50091e+06	173961	3.64847e+06	313178	507857	789237	7.82812e+06	1.53569e+06		143153			720957	200605	1.39392e+06	1.46505e+06	2.15031e+06	549284	1.03669e+06	795302			676073	1.65809e+06	316738		132511			82901.6
743810006	PREDICTED: 26S proteasome non-ATPase regulatory subunit 1 homolog A-like [OS=Elaeis guineensis]	8	0.28	0.13	-0.77	-0.17	1.58	0.28	-0.93	1.04	0.13	-0.92	-0.77	-0.35	358291	6.7473e+06	1.52455e+07	3.42178e+07	753321	3.36996e+06	3.90546e+06	1.5266e+07	1.09028e+07	1.35898e+07	1.35322e+07	365046	8.09344e+06	3.26199e+07	1.95593e+07		1.53629e+07	1.16965e+07	9.23358e+06		2.39256e+07	7.98949e+06	7.92958e+06	9.89355e+06			1.56509e+07	9.72993e+06	2.04097e+07	1.01643e+06	2.32851e+07	2.05216e+07	1.96941e+07	9.48101e+06	2.67195e+07
743850263	PREDICTED: 26S protease regulatory subunit 7-like [OS=Elaeis guineensis]	15	-0.41	0.4	0.78	-0.03	-0.92	-0.41	0.4	0.56	0.27	0.69	1.84	0.78		7.90908e+06		5.61199e+06	501819	4.81915e+06	8.44038e+06		6.87835e+06	1.02653e+07	2.77263e+07	7.86548e+06			6.46883e+06		7.68613e+06	9.45157e+06	1.25137e+07	7.51812e+06	5.79686e+06	9.65156e+06	1.07199e+07	1.01163e+07	1.16849e+07		9.18776e+06	9.83762e+06	5.06281e+06	1.04236e+07	1.06083e+07	1.00868e+07	1.10172e+07	1.0082e+07	1.15756e+07
743831389	PREDICTED: proteasome subunit beta type-1-like [OS=Elaeis guineensis]	12	-0.87	0.56	0.88	-0.87	-1.6	-0.63	0.63	-0.98	0.56	0.79	0.88	1.12	826686		1.39819e+07					2.2032e+07		306884	685984		1.10669e+07				2.38574e+06	2.54967e+06	4.17514e+06	5.64761e+06	373659	2.4572e+06	6.2447e+06	3.53419e+06			2.63475e+06	7.52258e+06	8.54135e+06	5.58617e+06	2.50464e+06				152979
743818991	PREDICTED: 26S protease regulatory subunit 6B homolog [OS=Elaeis guineensis]	10	0.02	0.05	-0.04	0.02	-0.12	0.11	0.05	-0.15	0.15	0.06	-0.07	-0.04	3.50523e+08	3.18805e+08	1.08063e+08	3.43958e+08	3.21214e+08	2.39578e+08	3.0815e+08	3.37952e+07	3.49522e+08	3.50287e+08	1.9071e+08	3.77486e+08	9.14519e+07	3.35584e+08	3.36238e+08		1.72779e+08	2.06223e+08	1.92322e+08	2.55176e+08	1.90829e+08	1.25762e+08	1.84227e+08	1.82781e+08	2.63197e+08		2.03829e+08	2.04229e+08	1.34877e+08	2.82016e+08	2.77301e+08	2.3926e+08	1.96085e+08	2.10938e+08	1.9185e+08
743873719	PREDICTED: proteasome subunit alpha type-4 [OS=Elaeis guineensis]		0.05	0.41	0.39	0.14	-0.06	0.05	0.42	0.41	0.09	0.39	0.44	0.08	1.08373e+08	7.12426e+07	4.28618e+07	5.37575e+07	5.78451e+07	1.11249e+08	7.42884e+07	5.24813e+07	6.49527e+07	5.45043e+07	8.42957e+07	6.00104e+07	4.79188e+07	8.34431e+07	6.88677e+07		1.78949e+08	1.49567e+08	1.72568e+08	7.60614e+07	1.90011e+08	1.61875e+08	1.44928e+08	1.78312e+08	1.01423e+08		1.0865e+08	1.52585e+08	1.76068e+08	1.16728e+08	1.21128e+08	1.73391e+08	1.55548e+08	1.79318e+08	2.89091e+08
743834511	PREDICTED: proteasome subunit alpha type-2-A [OS=Elaeis guineensis]	12	-0.23	0.73	0.95	-0.23	-0.34	-0.12	0.84	0.68	0.73	0.95	1.01	0.68	6.33299e+08	5.29533e+08	1.14521e+09	8.18063e+08	4.24933e+08	5.45532e+08	5.28415e+08	1.30561e+09	8.83303e+08	5.82502e+08	4.7347e+08	5.19785e+08	9.5867e+08	8.70118e+08	6.71825e+08		2.24671e+08	4.17986e+08	4.27763e+08	1.05331e+09	3.86323e+08	2.25222e+08	3.2109e+08	3.88461e+08	9.86999e+08		5.0239e+08	3.24891e+08	3.26781e+08	1.14684e+09	2.62542e+08	3.8931e+08	3.29703e+08	4.3442e+08	3.63749e+08
XP_017699918.1	PREDICTED: proteasome activator subunit 4-like isoform X1 [OS=Phoenix dactylifera]
XP_008802476.1	PREDICTED: proteasome subunit alpha type-6-like [OS=Phoenix dactylifera]		-6.64	-0.93	6.64	-6.64	-6.64	-6.64	-0.93	1.37	-6.64	6.64	6.64																		1.1513e+06	447295		314238		1.47903e+06	413371					577827			1.29837e+06	257179	453692		590993
743805135	PREDICTED: proteasome subunit alpha type-4-like [OS=Elaeis guineensis]	8	-0.25	0.76	1.01	-0.25	-0.54	-0.05	0.76	0.12	0.93	1.08	0.96	1.01	2.62018e+06	3.33489e+06	4.90872e+06	6.64205e+06	5.80983e+06	4.33983e+06	3.91214e+06	7.61456e+06	3.2529e+06	3.59064e+06	9.74518e+06	1.90942e+06	7.70007e+06	7.00245e+06	4.97163e+06		2.02642e+06	3.50431e+06	4.20061e+06	3.06766e+06	2.48138e+06	4.10741e+06	3.13453e+06	2.97225e+06	1.88735e+06		1.42856e+07	4.04031e+06	4.03536e+06	1.23586e+06	2.00809e+06	2.46003e+06	3.61572e+06	4.15636e+06	2.16579e+06
743871564	PREDICTED: proteasome subunit alpha type-1-like [OS=Elaeis guineensis]		0.28	0.96	0.43	0.7	0.28	0.14	1.13	0.96	0.44	0.43	0.64	0.25	4.83032e+06	1.9534e+07	1.06796e+07	8.45764e+06	1.22807e+07	4.68903e+06	4.90153e+06	5.51356e+06	1.5744e+07	1.32756e+07	1.47165e+07	1.76013e+07	8.15533e+06	2.04873e+07	2.03399e+07		1.44038e+06	1.49855e+07	1.78139e+07	5.11613e+07	7.30056e+06	1.83303e+06	4.24395e+06	1.41373e+07	5.61837e+07		1.25754e+07	1.04129e+07	8.96958e+06	3.80585e+07	9.19334e+06	3.07505e+06	3.79627e+06	1.10965e+07	5.23949e+06
XP_008798167.1	PREDICTED: proteasome subunit beta type-6 [OS=Phoenix dactylifera]		0.45	1.37	1.27	0.45	6.64	-0.55	1.37	6.64	0.76	1.27	1	1.3																	188280					374270				7.60578e+07						143147	642573	281137	170077
743793409	PREDICTED: proteasome subunit beta type-7-B-like [OS=Elaeis guineensis]	6	0.11	0.56	0.39	0.11	0.17	-0.28	0.56	0.66	0.42	0.25	0.39	0.8	6.61773e+07	4.72165e+07	4.79736e+07	5.24892e+07	1.4799e+07	2.68812e+07	4.2926e+07	4.57879e+07	3.85274e+07	4.55226e+07	4.54157e+07	5.19903e+07	4.70356e+07	3.58265e+07	5.07532e+07		3.22538e+07	6.25984e+07	6.4533e+07	5.32651e+07	5.4664e+07	2.60555e+07	5.03854e+07	7.18402e+07	6.30052e+07		3.60949e+07	4.80916e+07	5.94336e+07	4.14673e+07	6.09378e+07	1.09242e+08	1.32982e+07	4.64823e+07	3.09323e+07
743773583	PREDICTED: 26S proteasome non-ATPase regulatory subunit 11 homolog [OS=Elaeis guineensis]	3	0.09	0.46	0.27	0.24	0.02	0.09	0.63	0.23	0.46	0.5	0.17	0.27	2.41407e+07	3.93177e+07	5.29053e+07	6.02866e+07	7.29308e+07	3.99907e+07	8.57111e+07	3.61174e+07	4.425e+07	8.99818e+07	1.08308e+08	3.95775e+07	4.24024e+07	5.48421e+07	5.03266e+07	2.44429e+08	2.97936e+07	4.66116e+07	4.46389e+07	2.98272e+07	4.13397e+07	3.29842e+07	4.2443e+07	4.57472e+07	8.31729e+06		2.37604e+07	3.19049e+07	4.80353e+07	2.7488e+07	1.95154e+07	3.57871e+07	3.27183e+07	3.17281e+07	4.30365e+07
743855249	PREDICTED: proteasome subunit alpha type-7 [OS=Elaeis guineensis]	16	0.04	0.74	0.8	0.04	-0.02	0.07	0.84	0.74	0.56	0.8	0.88	0.51	1.28715e+08	1.03085e+08	1.22477e+08	2.12982e+08	2.02132e+08	2.18474e+08	1.06029e+08	1.90343e+08	2.36022e+08	1.98054e+08	1.12037e+08	8.97755e+07	1.26189e+08	2.4534e+08	1.68679e+08	1.83993e+08	1.43107e+08	1.4855e+08	1.62841e+08	3.4087e+08	1.83078e+08	2.1047e+08	1.56391e+08	1.70689e+08	3.15222e+08	1.577e+08	1.29057e+08	1.61749e+08	1.50899e+08	3.58756e+08	1.40154e+08	2.00207e+08	1.88745e+08	2.1864e+08	1.91333e+08
743823110	PREDICTED: 26S proteasome non-ATPase regulatory subunit 11 homolog [OS=Elaeis guineensis]	10	0.4	1.68	0.61	0.4	0.71	0.31	1.68	1.85	1.37	0.08	0.61	1.11	642000	5.3165e+06	2.83624e+06	583153	3.9763e+06	2.1412e+06	3.65931e+06	1.67202e+06	1.22935e+06	1.70217e+06	5.367e+06	3.96781e+06	380056	4.66098e+06	262518		3.90565e+06	219752	3.43591e+06	57103.3	956256	3.19129e+06		986505			4.99095e+06	111187	1.38439e+06		7.12181e+06	6.69671e+06	9.61006e+06	7.18778e+06	9.41478e+06
743832876	PREDICTED: proteasome subunit alpha type-7-like [OS=Elaeis guineensis]	12
743851298	PREDICTED: proteasome subunit alpha type-1-like [OS=Elaeis guineensis]	15	-0.12	0.21	0.33	-0.12	-0.21	-0.04	0.21	0.2	0.27	0.31	0.33	0.34	1.74815e+08	8.65138e+07	1.08733e+08	1.83164e+08	1.34603e+08	1.53e+08	9.89719e+07	1.17812e+08	1.90868e+08	1.49976e+08	1.13649e+08	8.08818e+07	1.12324e+08	1.8267e+08	1.65288e+08	3.11005e+09	1.50092e+08	1.33752e+08	1.70811e+08	3.4217e+08	1.94488e+08	1.69002e+08	1.61727e+08	1.9954e+08	2.64836e+08	2.30563e+09	1.66718e+08	1.51924e+08	1.81416e+08	2.34793e+08	1.31128e+08	1.98676e+08	1.93767e+08	1.74474e+08	1.25447e+08
743804397	PREDICTED: proteasome subunit beta type-6-like [OS=Elaeis guineensis]	7	-0.15	0.62	0.72	-0.18	-0.15	-0.02	0.65	0.59	0.62	0.72	0.79	0.64	2.349e+08	1.33032e+08	2.57238e+08	2.81011e+08	1.9869e+08	2.29674e+08	1.7702e+08	2.52553e+08	2.84154e+08	2.01428e+08	2.42017e+08	9.19659e+07	1.88019e+08	2.85695e+08	2.96165e+08	5.00978e+07	1.40256e+08	1.51133e+08	1.8919e+08	2.6648e+08	1.87047e+08	1.81593e+08	1.68532e+08	1.85057e+08	2.80421e+08	4.48309e+07	1.43912e+08	1.73059e+08	1.31475e+08	2.38659e+08	2.47003e+08	2.27864e+08	2.18282e+08	2.48885e+08	2.39969e+08
743867988	PREDICTED: proteasome subunit beta type-5-like [OS=Elaeis guineensis]		0.23	0.84	0.76	0.23	-0.21	0.42	1.03	0.84	0.39	0.76	0.98	-0.01	3.54296e+06		1.78647e+07	9.16174e+06	1.26426e+07	3.03114e+07	6.63162e+06	2.43944e+07	9.03319e+06	6.65866e+06	2.25851e+07		1.71803e+07	1.00194e+07	9.2936e+06		2.94757e+06	1.18262e+07	7.19973e+06	9.16499e+06	8.1028e+06	2.71128e+06	8.04006e+06	1.12635e+07	6.90277e+06		5.55201e+06	8.48355e+06	8.85084e+06	1.12301e+07	1.67733e+07	6.20689e+06	1.15094e+07	6.69537e+06	3.68223e+06
743792284	PREDICTED: proteasome subunit beta type-2-B [OS=Elaeis guineensis]	6	-0.16	-0.11	0.35	0.07	-0.3	-0.16	0.24	-0.22	-0.11	0.35	0.47	0.15	2.98529e+08	2.71364e+08	3.73424e+08	4.63119e+08	4.72303e+08	3.61768e+08	3.78097e+08	5.22989e+08	4.00702e+08	4.09137e+08	3.52987e+08	2.81352e+08	3.45431e+08	4.01123e+08	3.20371e+08		2.12399e+08	2.35565e+08	2.11417e+08	1.74041e+08	2.24286e+08	1.49764e+08	2.25889e+08	2.15845e+08	1.83427e+08		2.82151e+08	2.22877e+08	2.04785e+08	1.86615e+08	1.21965e+08	2.53318e+08	1.7008e+08	1.97867e+08	1.91581e+08
743798525	PREDICTED: 26S protease regulatory subunit 8 homolog A-like [OS=Elaeis guineensis]	7	-0.03	0.24	0.12	0.1	-0.03	-0.15	0.1	0.24	0.26	0	0.12	0.43	5.60186e+07	1.11021e+08	3.9442e+07	8.69795e+07	1.88225e+08	6.7493e+07	1.14759e+08	3.81722e+07	7.29781e+07	5.64581e+07	1.36053e+08	8.77475e+07	2.77378e+07	1.15768e+08	7.0794e+07	8.96704e+07	7.62931e+07	5.1562e+07	7.14022e+07	8.51291e+07	6.29423e+07	6.94845e+07	4.64898e+07	6.37407e+07	8.17248e+07	7.16424e+07	7.65665e+07	5.05442e+07	8.42854e+07	7.23656e+07	7.35431e+07	7.28744e+07	5.108e+07	6.71991e+07	5.84658e+07
743864965	PREDICTED: proteasome subunit alpha type-3 isoform X1 [OS=Elaeis guineensis]		0.85	-4.91	-6.64	6.64	-1.47	0.85		-3.18	-6.64	-6.64	-1.71	-6.64																							80096.4					93775.1
743779368	PREDICTED: 26S proteasome non-ATPase regulatory subunit 4 homolog [OS=Elaeis guineensis]	4	-6.64	-0.38	6.64	-6.64	-6.64	1.07	0.29	-4.5	-0.38	6.64	6.64	-1.45				2.43833e+06	5.62542e+06	131346		4.03202e+06	2.18095e+06				2.09908e+06	1.95322e+06	1.70548e+06			140246	358041	555667		467101	220065	1.15764e+06			2.20259e+06		723615		224368	173350	313577		264169
743857560	PREDICTED: proteasome subunit beta type-3 [OS=Elaeis guineensis]		0.98	0.05	-0.62	1.76	0.98	-0.08	0.98	0.05	-0.58	-0.62	-0.74	-0.12	1.2412e+06	70213.8	1.25065e+06	57433.6	5.61107e+06	2.58373e+06	197924	1.4156e+07	2.54213e+06	1.7882e+06	1.14844e+07	4.05477e+06	1.18749e+06	906947	454660		1.8941e+06	7.77424e+06	3.34767e+06	1.29575e+06	3.48165e+06	5.36566e+06	1.04804e+07	6.13876e+06	3.47739e+06		2.57001e+06	1.43547e+07	6.35063e+06	2.05243e+06	556409	3.10503e+06	1.57734e+06	383012	1.446e+06
743768092	PREDICTED: 26S proteasome non-ATPase regulatory subunit 8 homolog A [OS=Elaeis guineensis]	2	0.37	0.34	-0.07	0.37	0.72	0.15	0.13	0.64	0.34	-0.36	-0.07	0.15	5.48082e+07	3.81284e+07	779570	3.2738e+07	2.534e+06	1.26657e+07	1.41448e+07	459529	1.82677e+07	4.9089e+07	2.23847e+07	2.13439e+07	255320	1.07809e+07	3.26214e+07		2.88288e+07	2.89096e+07	2.86071e+07	4.84022e+06	4.11723e+07	3.43439e+07	3.51605e+07	3.62533e+07	1.23429e+07		3.76069e+07	3.38778e+07	3.87918e+07	1.52429e+07	5.79492e+07	4.60652e+07	4.21672e+07	1.77381e+07	3.45499e+07
743826668	PREDICTED: probable 26S proteasome non-ATPase regulatory subunit 3 [OS=Elaeis guineensis]	11	0.22	0.21	-0.17	0.13	0.6	0.22	0.21	0.42	0.01	0	-0.19	-0.17	3.85074e+07	7.08008e+07	7.46453e+07	3.24576e+07	4.18003e+07	1.30137e+07	3.54962e+07	1.63674e+07	3.49965e+07	4.50632e+07	1.82965e+07	5.88571e+07	5.46874e+07	2.65101e+07	2.11621e+07		6.22086e+07	7.63393e+07	8.792e+07	5.83848e+07	4.7478e+07	9.54184e+07	7.86354e+07	6.8153e+07	6.79673e+07	3.14475e+07	4.56781e+07	6.51819e+07	1.03851e+08	3.42475e+07	4.96911e+07	4.67862e+07	6.72025e+07	5.18261e+07	5.67929e+07
743776123	PREDICTED: 26S proteasome non-ATPase regulatory subunit 2 homolog A-like [OS=Elaeis guineensis]	4	0.24	-0.07	-0.37	0.24	0.5	0.18	0.07	-0.07	-0.28	-0.1	-0.55	-0.37	9.31639e+07	1.86885e+08	7.84296e+07	1.67962e+08	1.50332e+08	1.14413e+08	1.95913e+08	1.19487e+08	1.57667e+08	1.92738e+08	1.02774e+08	1.69281e+08	7.72663e+07	1.43673e+08	1.91832e+08	3.51944e+07	1.35258e+08	1.30027e+08	1.56724e+08	5.68947e+07	1.57535e+08	1.13125e+08	1.22623e+08	1.27069e+08	6.38713e+07	2.47173e+07	1.47927e+08	9.76503e+07	1.31736e+08	8.62066e+07	1.36749e+08	1.59345e+08	1.73897e+08	9.45757e+07	2.05085e+08
743786233	PREDICTED: proteasome subunit alpha type-3-like [OS=Elaeis guineensis]	5	0	-0.18	0.13	0.07	0	-0.15	-0.3	0.14	-0.18	-0.21	0.49	0.13	6.77497e+07	2.33023e+08	1.94425e+08	1.47033e+08	1.69976e+08	7.10993e+07	2.29178e+08	1.11282e+08	1.86149e+08	2.33828e+08	2.15701e+07	2.38141e+08	1.97945e+08	1.54326e+08	2.28837e+08		1.22439e+08	1.2048e+08	1.58744e+08	1.93823e+08	1.53885e+08	9.04475e+07	1.92101e+08	1.80889e+08	1.71309e+08		2.9144e+08	1.17382e+08	1.0835e+08	2.07974e+08	1.24435e+08	1.24243e+08	2.03516e+08	1.19242e+08	2.4994e+08
743762661	PREDICTED: proteasome subunit beta type-4-like [OS=Elaeis guineensis]	2	0.1	0.52	0.39	0.21	-0.08	0.1	0.64	0.42	0.52	0.41	0.36	0.39	6.15197e+07	9.41302e+07	1.04434e+08	1.71852e+08	1.75691e+08	1.37812e+08	1.20882e+08	1.28057e+08	1.3495e+08	9.18897e+07	1.80456e+08	9.75432e+07	1.28934e+08	1.34511e+08	8.6344e+07		1.50215e+08	1.44872e+08	1.31624e+08	1.2578e+08	1.16571e+08	1.63613e+08	1.40101e+08	1.29938e+08	9.35384e+07		1.53654e+08	1.46102e+08	1.47454e+08	8.1525e+07	7.63978e+07	8.73169e+07	8.05671e+07	9.89433e+07	6.6255e+07
XP_008788181.1	PREDICTED: proteasome subunit beta type-4-like [OS=Phoenix dactylifera]		0.28	3.48	3.43	0.28	-0.35	0.5	3.1	3.48	3.77	2.85	3.82	3.43	1.45932e+06						2.4123e+06	319288	1.06346e+06	693869		490081	699346		1.69026e+06		1.21159e+06		1.42902e+06	2.26564e+06	1.23746e+06		4.15876e+06				1.57524e+06	1.74319e+06		1.03407e+06		2.49355e+06	2.18434e+06	1.83939e+06
XP_008808403.1	PREDICTED: proteasome subunit alpha type-7 isoform X1 [OS=Phoenix dactylifera]		0.99	2.71	1.56	0.41	6.64	0.99	1.72	6.64	2.71	1.56	1.27	1.98																															955966	192017	121466
743833076	PREDICTED: probable 26S proteasome non-ATPase regulatory subunit 3 [OS=Elaeis guineensis]	12	0.6	0.39	-0.44	0.6	-0.09	1.09	1.02	-1.31	0.39	0.38	-1.28	-0.44					2.26678e+06		500054		106002	626682		634535	148506	43616.2	105371		256518		126440			285923	534803				153379		846543			179935	306491	869803
743840389	PREDICTED: proteasome subunit alpha type-5-like [OS=Elaeis guineensis]	13	-0.08	0.42	0.56	-0.08	-0.26	0.03	0.43	0.16	0.42	0.58	0.56	0.39	4.54572e+07	6.33103e+07	3.66338e+07	4.71443e+07	4.76673e+07	1.9085e+07	6.32875e+07	2.71369e+07	5.87117e+07	6.17448e+07	5.34002e+07	5.94772e+07	4.17882e+07	3.99903e+07	3.05225e+07		3.70746e+07	4.44289e+07	4.40737e+07	5.59926e+07	5.16408e+07	3.25439e+07	2.49304e+07	2.56271e+07	7.77615e+07		6.23243e+07	4.80674e+07	3.5988e+07	7.53697e+07	1.35396e+07	3.6286e+07	2.61313e+07	4.0495e+07	2.56341e+07
743850469	PREDICTED: proteasome subunit alpha type-6-like [OS=Elaeis guineensis]	15	-0.15	0.66	0.47	-0.37	1.05	-0.15	0.25	0.66	1.63	0.47	-0.3	2.01		307461	929508			675975	494761	230709	176687	79197.5		278024	845117	64198.9	201888		669125	846057	75587	210164	839380	785546	1.59968e+06		505635			1.5196e+06	5.947e+07	645116		1.94127e+06	2.46131e+06	1.58021e+06	1.96324e+06
743854838	PREDICTED: proteasome subunit beta type-4-like isoform X1 [OS=Elaeis guineensis]	16	0.19	0.92	0.79	0.19	-0.11	0.3	0.92	0.57	1.08	0.67	0.79	0.81	1.77082e+07	1.78986e+07	3.60649e+07	1.70118e+07	3.68606e+07	3.40281e+07	1.1782e+07	3.88743e+07	1.56942e+07	1.44966e+07	7.48504e+07	1.8932e+07	3.26022e+07	2.07154e+07	9.0531e+06		2.62398e+07	2.50786e+07	2.40034e+07	2.30851e+07	2.34453e+07	3.18433e+07	2.43643e+07	2.27569e+07	2.45442e+07		2.28727e+07	2.50238e+07	3.38474e+07	1.65218e+07	1.93794e+07	9.77619e+06	3.54224e+06	5.28759e+06	7.91053e+06
743760653	PREDICTED: proteasome subunit beta type-2-B [OS=Elaeis guineensis]	1	0.25	0.74	0.32	-0.18	0.63	0.25	0.74	1.46	-0.22	0.96	0.32	-0.75	2.60585e+07	1.98835e+07	1.46999e+07	2.95255e+07	8.80858e+06	2.02776e+07	2.33791e+07	9.10822e+06	3.69344e+07	3.16581e+07	3.19294e+06	1.99963e+07	9.87095e+06	3.22579e+07	3.31066e+07		1.54378e+08	6.03197e+08	4.30647e+08	1.3804e+09	3.68789e+08	1.36185e+08	7.18008e+08	3.81275e+08	1.7006e+09	3.64155e+07	1.86118e+07	7.02749e+08	3.0653e+08	2.13412e+09	1.14575e+09	7.81922e+08	5.77033e+08	6.23922e+08	4.85452e+08
743761996	PREDICTED: 26S proteasome non-ATPase regulatory subunit 14 homolog [OS=Elaeis guineensis]	1	-0.91	-0.81	-5.17	-0.62	-0.91	-1.11	-0.81	-2.1	-0.06	-5.17	-5.48	-1.12	6.67372e+07	5.47395e+07	2.70275e+07	2.68067e+07	7.3183e+06	1.15488e+07	1.49369e+07		5.71849e+07	4.84798e+07	1.18753e+07	6.27353e+07	4.20035e+07	4.80293e+07	5.89661e+07		9.27554e+06		1.25483e+07	713612	7.57842e+06	5.85532e+06	7.9315e+06	8.90874e+06			3.95919e+07	9.75888e+06	1.02556e+07		1.20196e+07	1.29651e+07			9.22414e+06
743811234	PREDICTED: proteasome subunit beta type-3 [OS=Elaeis guineensis]	8	-0.02	0.54	0.57	0.17	-0.02	-0.09	0.35	0.59	0.54	0.37	0.57	0.57	1.66902e+08	2.43887e+08	7.40395e+08	4.95555e+08	1.51944e+08	2.56275e+07	2.0327e+08	1.64498e+08	4.80793e+08	3.54359e+08	1.37868e+08	2.14845e+08	5.98587e+08	4.9261e+08	6.72101e+08		3.62799e+07	5.93693e+07	5.36267e+07	1.09623e+07	4.21429e+07	5.11711e+07	6.68365e+07	6.08391e+07	1.03254e+07		3.41234e+08	7.18879e+07	7.3117e+07	1.37863e+07	1.92113e+07	4.4583e+07	4.16571e+07	4.57653e+07	4.19344e+07
743779257	PREDICTED: probable 26S proteasome non-ATPase regulatory subunit 3 [OS=Elaeis guineensis]	4	-0.17	-0.57	-0.05	-0.52	0.51	-0.17	-0.71	-0.57	0.23	-0.05	-0.78	0.25		894684				512027	1.94783e+06			315994	2.22853e+06	1.97721e+06	304194				3.15357e+06		2.95527e+06		2.28512e+06	3.04318e+06	1.61625e+06	3.9955e+06			2.82261e+06	1.99359e+06			153281			235741	3.00353e+06
XP_008777464.1	PREDICTED: 26S proteasome non-ATPase regulatory subunit 6 [OS=Phoenix dactylifera]		0.3	0.44	0.05	0.36	0.3	0.18	0.37	0.44	0.45	-0.09	0.05	0.22	3.44161e+07	3.28566e+07	1.34649e+07	5.07141e+07	3.82233e+07	2.03883e+07	4.92456e+07	2.21167e+07	5.77135e+07	5.58784e+07	1.11996e+07	2.83323e+07	9.02341e+06	5.1807e+07	3.09609e+07	9.09038e+07	1.04179e+07	1.31254e+07	1.24284e+07	3.04473e+07	2.36627e+07	1.24585e+07	1.21559e+07	1.33609e+07	2.99009e+07	7.66802e+07	1.58291e+07	1.04355e+07	1.4312e+07	2.84472e+07	1.75766e+07	2.09573e+07	2.07058e+07	1.06794e+07	1.94599e+07
743826544	PREDICTED: 26S proteasome non-ATPase regulatory subunit 4 homolog isoform X1 [OS=Elaeis guineensis]	11	0.14	0.52	0.58	0.14	0.03	0.27	0.59	0.52	0.45	0.58	0.62	0.27	5.00788e+06	3.35106e+07	3.60992e+07	2.0043e+06	1.43379e+07	9.61794e+06	3.89996e+07	2.27319e+07	1.10472e+07	1.5727e+07	7.68266e+06	3.17812e+07	2.89931e+07	3.61387e+06	4.40992e+07		2.40439e+07	1.45889e+07	1.61592e+07	4.44461e+07	1.93851e+07	3.26237e+07	1.32723e+07	1.98086e+07	3.92563e+07		4.46299e+07	1.22643e+07	2.01509e+07	4.46066e+07	2.07304e+07	6.98916e+06	2.09975e+07	2.02974e+06	1.77224e+07
743854618	PREDICTED: proteasome subunit beta type-1 [OS=Elaeis guineensis]	16	-0.05	0.87	0.91	-0.07	-0.05	-0.02	0.87	0.92	0.82	0.91	1	0.83	1.23143e+08	1.12104e+08	1.02907e+08	1.27907e+08	1.75204e+08	1.7789e+08	1.10175e+08	1.54822e+08	1.32683e+08	1.92366e+08	1.90455e+08	1.06427e+08	1.11731e+08	1.1441e+08	1.21313e+08		1.69718e+08	1.57117e+08	1.52131e+08	1.22322e+08	1.9565e+08	1.46551e+08	1.35983e+08	1.32201e+08	1.10751e+08	4.54693e+07	1.66337e+08	1.62047e+08	1.56793e+08	1.27554e+08	3.2109e+08	1.91935e+08	1.94456e+08	1.92169e+08	2.05703e+08
743790559	PREDICTED: 26S proteasome non-ATPase regulatory subunit 14 homolog [OS=Elaeis guineensis]	5	-0.14	0.46	0.76	-0.14	-0.32	-0.07	0.62	0.46	0.38	0.76	0.82	0.41	2.19565e+08	1.69677e+08	1.30586e+08	2.66348e+08	1.03987e+08	2.50132e+08	1.63726e+08	1.46939e+08	2.5686e+08	1.47539e+08	1.55723e+08	1.48573e+08	1.02254e+08	2.46143e+08	1.7631e+08		2.19882e+08	1.99356e+08	2.23807e+08	2.31669e+08	2.04664e+08	1.82869e+08	2.23382e+08	2.13554e+08	2.08138e+08		1.97234e+08	2.22768e+08	1.74473e+08	2.62837e+08	1.1873e+08	2.07605e+08	1.9578e+08	1.97489e+08	1.6925e+08
743755428	PREDICTED: 26S proteasome non-ATPase regulatory subunit 12 homolog A [OS=Elaeis guineensis]	1	0.18	0.21	-0.08	0.17	0.38	0.18	0.26	0.21	0.09	-0.08	0.03	-0.2	2.37763e+07	4.46138e+07	5.14119e+06	1.50037e+07	3.77076e+07	3.94785e+07	7.20038e+07	1.23406e+07	1.62379e+07	3.03737e+07	4.62916e+07	4.13284e+07	1.25216e+07	1.39322e+07	1.85463e+07		3.83125e+07	2.51531e+07	2.72943e+07	2.13098e+06	3.52464e+07	3.0934e+07	2.74479e+07	2.38973e+07	1.87573e+06	6.75076e+07	2.26355e+07	1.92731e+07	3.64764e+07	1.90247e+06	1.77477e+07	3.55273e+07	3.3103e+07	2.94958e+07	3.30755e+07
743763818	PREDICTED: proteasome subunit beta type-5-like [OS=Elaeis guineensis]	2	-0.06	0.45	0.54	0.06	-0.06	-0.08	0.39	0.61	0.45	0.32	0.55	0.54	1.56999e+08	1.42064e+08	2.02526e+08	2.08134e+08	4.15148e+08	1.90509e+08	1.50155e+08	1.61513e+08	2.76449e+08	2.25584e+08	2.2562e+08	2.57631e+08	2.29953e+08	2.79316e+08	2.50318e+08		1.37809e+08	4.17041e+08	2.75747e+08	3.80855e+08	1.56184e+08	1.26975e+08	4.85136e+08	2.38616e+08	5.19545e+08		1.6064e+08	4.79488e+08	2.44336e+08	3.55365e+08	4.13271e+08	1.69425e+08	1.32086e+08	2.88195e+08	2.02084e+08
743850301	PREDICTED: proteasome subunit alpha type-5 [OS=Elaeis guineensis]	15	-0.2	0.5	0.67	-0.2	-0.75	-0.2	0.53	0.5	0.42	0.66	1.07	0.67	3.72589e+08	2.07236e+08	2.67854e+08	4.38957e+08	1.73753e+08	2.76299e+08	2.06452e+08	2.05924e+08	5.41496e+08	3.11316e+08	2.45513e+08	2.19128e+08	3.00669e+08	4.28073e+08	3.11519e+08	2.04165e+09	1.39099e+08	2.02956e+08	2.02417e+08	3.21962e+08	1.82211e+08	1.24912e+08	1.98586e+08	1.82915e+08	3.29768e+08	1.54867e+09	3.72509e+08	2.02569e+08	1.8617e+08	3.9479e+08	1.89947e+08	1.68836e+08	1.43589e+08	2.18449e+08	1.22253e+08
743840653	PREDICTED: proteasome subunit alpha type-6 [OS=Elaeis guineensis]	13	-0.11	0.25	0.4	-0.07	-0.11	-0.15	0.31	0.16	0.25	0.4	0.47	0.35	2.65688e+08	2.82259e+08	3.18391e+08	3.14351e+08	3.12031e+08	3.74368e+08	2.84607e+08	4.01927e+08	2.56627e+08	2.92419e+08	4.22586e+08	2.78695e+08	3.60809e+08	2.83166e+08	3.34499e+08		3.67495e+08	3.63841e+08	4.29544e+08	5.54681e+08	4.43249e+08	3.62487e+08	3.93786e+08	3.88212e+08	5.92212e+08	9.91131e+07	3.0636e+08	3.80738e+08	3.48848e+08	5.78531e+08	3.62378e+08	4.3769e+08	4.11472e+08	4.05484e+08	4.09488e+08
743857512	PREDICTED: 26S protease regulatory subunit 6A homolog isoform X1 [OS=Elaeis guineensis]		0.12	0.41	0.27	0.12	0.41	0.05	0.41	0.6	0.06	0.27	0.32	-0.02	1.0482e+08	9.67016e+07	3.46989e+07	1.22783e+08	3.64849e+07	6.03723e+07	8.40494e+07	4.4764e+07	1.72725e+08	1.56633e+08	6.28611e+07	8.44293e+07	2.82713e+07	1.3567e+08	1.34133e+08		1.08487e+08	1.25066e+08	1.18006e+08	1.92148e+08	1.30467e+08	1.24878e+08	1.30239e+08	1.23548e+08	2.56527e+08	3.62732e+07	1.03477e+08	1.42057e+08	1.25238e+08	2.45015e+08	1.71675e+08	1.73072e+08	2.01617e+08	1.72099e+08	1.71211e+08
743838664	PREDICTED: acetyl-CoA acetyltransferase, cytosolic 1-like [OS=Elaeis guineensis]	13	0.56	-0.27	-0.75	0.56	0.26	0.58	-0.2	-0.51	-0.27	-0.76	-0.71	-0.75	6.65373e+08	5.18716e+08	3.43198e+08	4.17054e+08	2.9204e+08	7.65437e+08	5.1088e+08	2.84239e+08	4.04162e+08	3.47971e+08	5.5556e+08	5.24433e+08	2.73265e+08	4.20085e+08	4.26252e+08		3.40753e+08	4.54058e+08	2.89086e+08	2.08569e+08	2.23095e+08	3.50325e+08	4.51759e+08	3.01797e+08	2.5971e+08	9.5175e+07	5.01314e+08	4.69497e+08	3.09782e+08	1.94203e+08	4.68275e+08	2.34738e+08	1.91584e+08	2.41433e+08	2.72281e+08
743881944	PREDICTED: 2-oxoisovalerate dehydrogenase subunit beta 1, mitochondrial-like isoform X1 [OS=Elaeis guineensis]		0.23	0.12	-0.01	0.23	0.36	0.07	0.34	-0.12	0.12	0.08	-0.51	-0.01	5.62365e+08	7.1757e+08	3.96885e+08	5.65203e+08	1.85464e+09	1.09058e+09	7.58911e+08	7.67261e+08	3.03727e+08	6.64064e+08	2.01946e+09	5.70584e+08	3.68458e+08	5.04545e+08	2.92468e+08		8.29954e+06	2.26253e+07	1.43782e+07	3.24066e+06	1.112e+07	9.6757e+06	2.38482e+07	1.77725e+07	5.64532e+06	1.27291e+08	4.69642e+06	7.80622e+06	2.55085e+07	5.51179e+06	4.56508e+06	8.95984e+06	9.1583e+06	1.00877e+07	4.82164e+06
743844551	PREDICTED: lipoamide acyltransferase component of branched-chain alpha-keto acid dehydrogenase complex, mitochondrial isoform X1 [OS=Elaeis guineensis]	14	0.05	0.67	0.42	0.05	0.37	-0.01	0.67	1.06	0.42	0.42	0.41	0.54	2.48429e+07	1.1263e+07	5.63974e+06	1.2632e+06	1.06887e+07	2.65207e+07	8.13974e+06	204078	6.52789e+06	8.65975e+06	1.84789e+07	1.0991e+07	3.07975e+06	1.88931e+06	1.26592e+07		2.58679e+07	1.91985e+07	2.38787e+07	1.23319e+07	1.34613e+07	2.35852e+07	2.0939e+07	3.06081e+07	1.47276e+07		9.39737e+06	1.83689e+07	2.79728e+07	1.42404e+07	5.04133e+07	4.11627e+07	4.06682e+07	3.59002e+07	2.15905e+07
743766338	PREDICTED: malonyl-CoA decarboxylase, mitochondrial isoform X1 [OS=Elaeis guineensis]	2	-0.14	0.62	0.7	0.03	-0.35	-0.14	0.45	0.62	0.62	0.6	1.03	0.7	5.0956e+06	1.51248e+06	2.29741e+06	5.21263e+06	1.52681e+06	4.23142e+06	1.63551e+06	2.19887e+06	4.21099e+06	3.8052e+06	6.84305e+06	2.56522e+06	5.26509e+06	5.56265e+06	3.76994e+06		3.14356e+06	2.93954e+06	4.32858e+06	834737	5.77171e+06	4.97926e+06	1.37075e+06	5.08137e+06	1.77502e+06		3.961e+06	3.37001e+06	3.98452e+06	5.01922e+06	1.20021e+06	2.39559e+06	2.70362e+06	3.85198e+06
743784268	PREDICTED: acyl-CoA dehydrogenase family member 10 [OS=Elaeis guineensis]	5	-0.18	-0.13	0.17	-0.18	0.2	-0.37	0.09	-0.13	-0.2	0.2	-0.36	0.17	2.56496e+07	1.97085e+07	9.51866e+06	1.79409e+07	2.43736e+07	2.30609e+07	1.66819e+07	1.16258e+07	2.59861e+07	1.2136e+07	2.46332e+07	1.57238e+07	7.42586e+06	2.34558e+07	1.45782e+07		2.25989e+07	2.02803e+07	2.50026e+07	4.80349e+06	1.40994e+07	1.81052e+07	3.4446e+07	2.96064e+07	5.58016e+06		1.04093e+07	3.85977e+07	1.96394e+07	8.46582e+06	4.72497e+07	4.86026e+07	1.29004e+07	2.35093e+07	3.12363e+07
743812989	PREDICTED: glutamate-1-semialdehyde 2,1-aminomutase, chloroplastic-like [OS=Elaeis guineensis]	9	0.04	-0.36	-0.38	0.04	-0.03	0.07	-0.22	-0.45	-0.36	-0.32	-0.54	-0.38	1.42091e+08	7.15932e+07	3.29509e+07	8.29235e+07	7.56591e+07	1.70239e+08	9.39176e+07	4.40501e+07	9.43351e+07	1.02108e+08	9.55309e+07	6.15604e+07	3.97578e+07	9.46062e+07	9.85427e+07	4.76658e+07	1.32093e+08	1.35346e+08	1.36847e+08	1.43777e+08	1.05657e+08	1.43717e+08	1.38772e+08	1.33515e+08	1.38673e+08	2.36201e+07	9.5871e+07	1.41317e+08	1.49165e+08	1.65444e+08	8.26671e+07	1.82354e+08	1.33101e+08	1.73737e+08	1.85083e+08
743770608	PREDICTED: magnesium-chelatase subunit ChlI, chloroplastic [OS=Elaeis guineensis]	3	0.04	0.24	0.27	0.35	0.04	-0.22	0.24	-0.28	0.93	0.27	-0.18	0.98	1.5805e+07	2.11578e+07	6.11423e+06	1.12319e+07	5.36575e+07	3.62012e+07	2.21813e+07	1.52038e+07	7.91671e+06	1.47177e+07	3.50074e+07	1.77519e+07	1.14132e+07	7.71537e+06	8.57377e+06	1.05101e+08	2.41256e+07	1.58631e+07	1.67633e+07	1.01584e+07	2.01659e+07	3.72433e+07	1.79069e+07	2.58057e+07	7.73079e+06		1.89295e+07	1.88944e+07	3.26586e+07	1.78979e+07	6.26006e+06	1.49254e+06	5.28195e+06	1.95949e+06	8.70143e+06
743814720	PREDICTED: protoporphyrinogen oxidase, mitochondrial isoform X1 [OS=Elaeis guineensis]	9	0.17	-0.69	-1.03	0.34	0.09	0.17	-0.49	-0.96	-0.69	-1.03	-1.16	-0.87	1.23251e+08	9.9635e+07	5.46074e+07	7.37005e+07	1.19361e+08	2.39696e+08	9.77632e+07	4.86164e+07	7.09751e+07	1.11877e+08	1.46934e+08	9.91557e+07	4.69551e+07	8.7849e+07	8.37145e+07	1.57958e+08	9.91476e+07	9.58663e+07	1.02995e+08	6.19673e+07	6.88107e+07	9.81628e+07	8.7674e+07	1.06196e+08	4.50096e+07	6.83623e+07	7.66546e+07	1.02306e+08	1.00203e+08	1.08613e+08	1.49472e+08	1.04995e+08	8.29258e+07	7.23031e+07	7.37928e+07
XP_010925689.2	PREDICTED: magnesium-chelatase subunit ChlI, chloroplastic-like [OS=Elaeis guineensis]	7	0.45	0.57	-0.04	0.45	-0.41	0.78	0.82	-0.42	0.57	-0.04	-1.49	0.01	4.4128e+06	9.56217e+06	1.45948e+06	1.84273e+06	6.36474e+06	6.55615e+06	1.00761e+07	1.35336e+06	3.52388e+06	3.23296e+06	7.89922e+06	2.2826e+07	555243	2.98485e+06	581888		1.58295e+06		1.18287e+06											3.76508e+06	1.70416e+06	1.31738e+06	2.8184e+06	1.46837e+06	2.84829e+06
743781205	PREDICTED: chlorophyll synthase, chloroplastic [OS=Elaeis guineensis]	5	0.12	-0.47	-0.75	0.12	-0.33	0.3	-0.08	-3.35	-0.47	-0.33	-3.29	-0.75	4.87253e+07	3.03716e+07	7.02781e+06	6.09558e+07	9.52436e+06	5.23519e+07	4.89782e+07	2.16132e+07	3.62484e+07	1.67365e+07	1.40647e+07	4.93228e+07	1.1181e+07	3.3797e+07	1.7381e+07		5.67287e+07	2.38606e+07	1.48252e+07		2.29114e+07	6.41523e+07	2.73922e+07	1.24989e+07			5.01764e+07	2.41187e+07	1.36663e+07		2.73976e+07	1.43288e+07	1.88287e+07	1.74168e+07	1.20157e+07
743776613	PREDICTED: pheophorbide a oxygenase, chloroplastic [OS=Elaeis guineensis]	4	-0.22	-0.05	0.4	-0.41	-0.09	-0.22	0.75	-0.05	-0.32	0.85	0.4	-0.14	1.78484e+06	6.71926e+06	1.11814e+07	4.54701e+06	7.36991e+06	1.84046e+07	8.4776e+06	2.68227e+07	498406	5.28397e+06	1.45113e+07	6.99827e+06	1.55669e+07	1.1051e+06	4.76267e+06		7.12722e+06	2.57199e+06	1.12287e+06	8.52399e+06	3.44626e+06	6.22144e+06	1.70749e+06	3.65054e+06	1.37167e+06		3.97429e+06	3.20763e+06	1.75257e+06		7.89553e+06	7.74245e+06	843314	1.40216e+06	2.0106e+06
743855500	PREDICTED: glutamate--tRNA ligase, cytoplasmic-like [OS=Elaeis guineensis]		0.3	0.26	0.15	0.06	0.31	0.3	0.26	-0.06	0.44	0.15	-0.2	0.34	2.47419e+07	3.05367e+07	2.15022e+07	3.13105e+07	4.97346e+07	4.48171e+07	3.36644e+07	2.23333e+07	2.67237e+07	2.00926e+07	2.97577e+07	2.38507e+07	1.38052e+07	2.49091e+07	2.29199e+07		5.66955e+07	4.63307e+07	4.74686e+07	4.04998e+07	5.46219e+07	5.73957e+07	4.73683e+07	4.49454e+07	3.28084e+07	5.59306e+07	2.59337e+07	5.37227e+07	4.93572e+07	3.60697e+07	4.94429e+07	6.48288e+07	5.35895e+07	4.0484e+07	7.42993e+07
XP_008788938.1	PREDICTED: frataxin, mitochondrial [OS=Phoenix dactylifera]		0.31	0.28	0.15	0.31	0.32	0.27	0.15	0.41	0.28	0.17	-0.36	0.15	2.58297e+07	3.77674e+06	1.13539e+07	7.40074e+06	6.1905e+06	1.33455e+07	3.12402e+06	5.1011e+06		3.82214e+06	1.82907e+07	5.52363e+06	8.28742e+06	8.7991e+06	1.47402e+07		2.00531e+07	1.47245e+07	2.19287e+07	1.53168e+07	6.41395e+06	2.44848e+07	1.32641e+07	1.87716e+07	8.49024e+06		2.02956e+07	1.8447e+07	1.27004e+07	1.41495e+07	1.88195e+07	1.647e+07	1.33203e+07	1.3859e+07	5.12093e+06
743758595	PREDICTED: frataxin, mitochondrial-like [OS=Elaeis guineensis]	1	0.03	0.6	0.67	0.03	-0.39	0.11	0.73	0.6	0.57	0.67	0.79	0.33	9.3126e+06	4.27022e+06		2.23795e+06	4.02172e+06	2.19553e+07	4.75954e+06			1.92036e+06	2.93507e+06	3.54294e+06		1.17792e+06	2.90166e+06		4.40672e+06	3.98029e+06	3.64011e+06	5.17379e+06	6.27502e+06	5.55376e+06	3.77809e+06	5.40201e+06	6.04546e+06		4.31459e+06	3.24657e+06	3.45515e+06	9.20205e+06		962981	4.17969e+06	2.40647e+06	2.28505e+06
743888516	PREDICTED: heat shock protein 81-1, partial [OS=Elaeis guineensis]		-0.42	-1.09	-0.77	-0.42	-0.42	-0.27	-1.09	-1.15	-1.07	-0.77	-0.86	-0.76	9.9925e+07	9.42579e+08	1.57455e+08	6.79015e+07	2.69866e+08	1.3238e+08	9.16399e+08	1.37596e+08	6.88717e+07	2.3087e+08	7.91471e+07	8.57333e+08	9.59233e+07	1.00791e+08	3.29121e+08		5.28984e+08	2.74459e+08	4.57527e+08	1.7866e+08	5.3647e+08	5.43407e+08	2.72927e+08	4.48578e+08	1.53541e+08	7.63196e+07	5.31463e+08	2.69041e+08	4.05752e+08	1.78522e+08	1.07159e+08	1.21246e+08	7.76683e+07	5.74578e+07	1.62349e+08
743832798	PREDICTED: endoplasmin homolog [OS=Elaeis guineensis]	12	0.08	-0.53	-0.75	-0.2	0.14	0.08	-0.53	-0.3	-0.97	-0.67	-0.75	-0.82	4.26763e+07	1.80094e+08	1.14571e+08	3.63757e+07	3.10861e+07	2.67232e+07	1.77905e+08	7.33561e+07	2.77966e+07	2.70099e+07	2.35037e+07	1.8638e+08	1.43731e+08	2.44515e+07	2.68262e+07	5.64221e+07	1.27393e+08	2.94348e+07	1.29011e+08	3.63307e+08	1.93775e+08	1.38754e+08	3.27334e+07	1.1647e+08	3.45783e+08	5.26934e+07	1.07859e+08	2.74472e+07	1.17408e+08	3.8064e+08	5.50625e+07	6.49693e+07	5.07879e+07	2.10244e+07	4.17599e+07
743765988	PREDICTED: heat shock protein 81-1-like [OS=Elaeis guineensis]	2
XP_008807013.1	PREDICTED: heat shock protein 90-5, chloroplastic-like [OS=Phoenix dactylifera]			6.64	6.64				6.64	6.64	6.64	6.64	6.64	6.64
743861671	PREDICTED: heat shock protein 83-like [OS=Elaeis guineensis]		0.25	0.26	0.07	0.25	0.16	0.38	0.16	0.26	0.46	0.07	0	0.09	3.50781e+08	3.17342e+08	6.996e+07	3.01021e+08	1.65717e+08	2.16245e+08	2.615e+08	7.65378e+07	3.37922e+08	3.36963e+08	1.49762e+08	3.36458e+08	8.63607e+07	2.01838e+08	3.00337e+08		1.89615e+08	1.13466e+08	1.82021e+08	1.65864e+08	1.67228e+08	1.69739e+08	1.34275e+08	1.91554e+08	1.71186e+08		2.85415e+08	1.42465e+08	1.90782e+08	1.59699e+08	1.07312e+08	6.54821e+07	1.60902e+08	8.22953e+07	1.08701e+08
XP_008798894.1	PREDICTED: pathogenesis-related protein PRB1-2-like [OS=Phoenix dactylifera]		0.33	-0.35	-1.25	0.33	0.79	0.23	-0.35	0.48	-0.59	-1.25	-1.7	-1.25	1.30493e+07	2.75516e+07	3.37155e+07	2.00362e+07	1.00461e+07	4.63341e+07	2.67289e+07	1.22443e+08	1.1454e+07	8.40713e+07	1.80668e+07	2.81428e+07	9.47962e+07	1.05936e+07	5.97549e+06		4.79744e+07	7.04755e+07	3.79943e+07	1.26546e+08	2.93148e+07	3.7343e+07	5.72478e+07	1.89911e+07	7.1892e+07		1.56729e+07	5.04571e+07	2.64822e+07	8.29006e+07	3.79553e+07	1.12183e+07	1.67504e+07	2.31735e+07	1.32993e+07
XP_010922112.2	PREDICTED: calmodulin-7 [OS=Elaeis guineensis]	5	0.23	-0.01	-0.4	0.23	-0.06	0.58	-0.09	-0.01	0.07	-0.4	-0.42	-0.37	8.65061e+06	6.47744e+07	4.70173e+07	2.49136e+07	2.81321e+07	3.36873e+07	5.48371e+07	5.1129e+07	1.82958e+07	3.40983e+07	3.14247e+07	4.5905e+07	4.27395e+07	1.91015e+07	3.92513e+07		5.03916e+07	5.43913e+07	6.66217e+07	2.22414e+08	7.29384e+07	4.10666e+07	5.69249e+07	5.34666e+07	2.18354e+08		4.29469e+07	4.75942e+07	5.75791e+07	1.60445e+08	3.53406e+07	3.00095e+07	3.68112e+07	6.04848e+06	1.3175e+07
743761675	PREDICTED: pathogenesis-related protein PRB1-3-like [OS=Elaeis guineensis]	1	-0.06	-1.3	-1.63	-0.09	0.22	-0.06	-1.3	-2.54	-1.3	-1.54	-2.56	-1.63	596201	6.19618e+06	2.17452e+07	1.70529e+06	1.11236e+06	3.01359e+06	6.86907e+06	3.15245e+07	1.12201e+06	5.76041e+06		4.70892e+06	1.10619e+07	170932	2.26765e+06		3.7853e+07	1.35484e+07	2.34373e+07	2.65782e+07	2.25782e+07	4.08838e+07	6.68258e+07	9.09316e+06	1.81576e+07		2.18329e+07	1.94041e+07	1.1883e+07	3.16312e+07	1.59068e+07	4.28258e+06	1.75436e+07	9.38632e+06	1.45881e+06
743812783	PREDICTED: respiratory burst oxidase homolog protein B-like [OS=Elaeis guineensis]	9	-4.81	1.29	6	-6.64	-4.81	-3.12	-1.18	2.03	1.29	6.64	6	4.4			4.06842e+06			1.27053e+06	1.11713e+07	752948		7.34726e+06			2.44689e+06	7.72778e+06	9.36939e+06
743802825	PREDICTED: RPM1-interacting protein 4-like [OS=Elaeis guineensis]	7	-0.6	1.13	4.35		-0.6		0.7	2.91	1.13	2.14	4.48	4.35			3.07114e+06			2667.5			1.36396e+06		3.15788e+06									4.66537e+06				2.12929e+06	9.86687e+06				3.00197e+06			1.17884e+07
743855548	PREDICTED: pto-interacting protein 1-like [OS=Elaeis guineensis]		-6.64	6.64	6.64			-6.64	6.64	6.64	-1.03	6.64	6.64	6.64											5.46884e+06
743880283	PREDICTED: probable calcium-binding protein CML7 [OS=Elaeis guineensis]		0.14	0.76	0.62	0.17	0.14	0.09	0.76	0.81	0.44	0.7	0.62	0.53	3.41236e+07	2.21863e+07	4.11863e+07	6.0166e+07	1.84768e+07	1.35209e+07	3.3354e+07	2.59753e+07	5.17599e+07	2.58495e+07	1.81689e+07	2.579e+07	5.11422e+07	3.16497e+07	2.64208e+07		6.19306e+07	1.28628e+08	1.2355e+08	2.21455e+08	1.06878e+08	6.85467e+07	1.05754e+08	1.11305e+08	2.56144e+08		4.18033e+07	1.00947e+08	1.12665e+08	1.57382e+08	6.56553e+07	4.44722e+07	3.8283e+07	3.53324e+07	6.36905e+07
743873993	PREDICTED: probable calcium-binding protein CML48 [OS=Elaeis guineensis]		-6.64	0.37	6.64	-6.64	-6.64	-6.64	0.02	0.37	1.44	6.64	6.64	6.64			415482	514913																147822	402937						387437								511615
743796644	PREDICTED: calcium-dependent protein kinase 3-like isoform X1 [OS=Elaeis guineensis]	6	0.63	0.46	-0.1	0.89	0.39	0.63	0.6	0.16	0.46	-0.07	-0.21	-0.1	1.45284e+07	1.1839e+07	7.4947e+06	1.31418e+07	4.31742e+07	3.24269e+07	2.14129e+07	3.87574e+06	9.0756e+06	3.833e+07	5.1179e+07	6.46216e+06	1.42596e+07	1.01865e+07	1.67302e+07		1.0064e+07	1.13011e+07	1.54112e+07	1.14964e+07	6.44198e+06	4.82425e+06	1.16697e+07	8.601e+06	1.67697e+07	6.65032e+07	5.80266e+06	9.36855e+06	1.00078e+07		1.41203e+07	1.70835e+07	8.09224e+06	1.05537e+07	1.39931e+07
743772598	PREDICTED: caltractin isoform X1 [OS=Elaeis guineensis]	3	-0.3	0.7	0.74	-0.51	0.39	-0.3	0.45	0.77	0.7	0.74	0.47	0.81	9.34792e+06	7.78296e+06	3.18547e+06		1.02334e+06	4.38597e+06	4.75304e+06	2.50212e+06	7.25991e+06	5.51627e+06		2.90857e+06	9.43268e+06	8.0453e+06			4.01531e+06		8.66658e+06		5.29052e+06		4.12375e+06	7.42971e+06	1.16625e+07		3.90276e+06	7.08629e+06	3.98357e+06	1.1666e+07	5.79011e+06	8.91491e+06	3.28878e+06
743800220	PREDICTED: protein SGT1 homolog isoform X1 [OS=Elaeis guineensis]	7	0.27	0.47	0.16	0.27	0.2	0.44	0.08	0.47	0.72	-0.41	0.16	0.26	8.17732e+06	6.78743e+06	1.30575e+07	2.43937e+06	8.77894e+06	4.86109e+06	898975	1.1434e+07	7.314e+06	5.34374e+06	8.08388e+06	5.84565e+06	1.14002e+07	3.30241e+06	7.68249e+06		1.05659e+07	9.92708e+06	1.23313e+07	8.96425e+06	9.78773e+06	6.38876e+06	1.00593e+07	9.60864e+06	7.5685e+06		1.2291e+07	9.11076e+06	1.08025e+07	8.30893e+06	4.73105e+06	4.21562e+06	6.185e+06	7.16296e+06	1.23559e+07
743817060	PREDICTED: calcium-dependent protein kinase SK5-like isoform X1 [OS=Elaeis guineensis]	9	1.02	0.3	-0.46	1.25	1.02	0.4	0.99	0.3	0.16	-0.46	-0.7	-0.32	1.20559e+06	236332	128197	4.28398e+06	1.12896e+06	1.84867e+06	2.86069e+06		449541	784014	851134	3.358e+06		374953	428740		1.38376e+06	6.92274e+06	6.96972e+06	3.56181e+06	3.62381e+06	1.67661e+06	7.0765e+06	7.30415e+06	2.54381e+06		1.55567e+06	9.70028e+06	7.26566e+06	3.22655e+06	1.79337e+07	7.1747e+06	8.29943e+06	215626	5.24597e+06
XP_008788592.1	PREDICTED: probable calcium-binding protein CML49 [OS=Phoenix dactylifera]		6.64	6.64	0.9	-0.94	6.64	6.64	1.09	6.64	6.64	1.94	-2.48	0.9			748565
743759028	PREDICTED: calcium-dependent protein kinase 2-like [OS=Elaeis guineensis]	1	0.27	-0.27	-0.21	0.27	0.3	0.23	-0.27	0.04	-0.58	-0.21	0.13	-1.03	8.06438e+06	2.21047e+06		6.34582e+06	3.23388e+06	7.03818e+06	1.61664e+06		6.98465e+06	1.10902e+06	2.59288e+06	4.59264e+06		9.09419e+06	5.51508e+06												795420				7.87526e+06	8.51179e+06	9.47073e+06	4.60981e+06
743764237	PREDICTED: cysteine and histidine-rich domain-containing protein RAR1-like isoform X1 [OS=Elaeis guineensis]	2	0.04	1.39	0.72	-0.04	1.67	0.04	1.39	1.54	0.71	1.49	-0.12	0.72	1.25481e+07			1.38539e+07	81751.4	18093.4	770252	359467	8.79539e+06	7.29472e+06	2.43586e+06	1.21526e+07		1.75056e+07	1.20203e+07			3.85691e+06	4.64076e+06	6.7791e+06	3.47045e+06		1.58174e+06	6.21309e+06	1.03673e+06		250697	1.90661e+06	587606	1.42477e+06	1.60784e+06	4.53134e+06	1.48774e+06	2.17369e+06	5.19466e+06
743840433	PREDICTED: disease resistance protein RPM1-like [OS=Elaeis guineensis]	13	1.97	-1.89	-6.64	1.97	4.85	1.55	-6.27	-1.89	-1.6	-6.64	-6.64	-4.55			39778.9	40167		132421						38367.1					5.69005e+07	7.58167e+07	5.52862e+06		2.10748e+06	5.48579e+07	8.07196e+07	6.87638e+06	2.10906e+06			8.14701e+07	1.05876e+07	1.35701e+06	4.48385e+08				3.34294e+06
743806532	PREDICTED: RPM1-interacting protein 4-like [OS=Elaeis guineensis]	8	0.66	-0.04	-0.73	0.51	1.5	0.66	-0.04	0.58	-0.32	-0.57	-0.99	-0.73		244957	958832	189875	599267	6.2514e+06		1.26435e+06	1.62878e+06	1.23205e+06	870718			897301	1.27269e+06		1.55966e+07	9.01261e+06	1.44622e+07		2.68906e+07	1.54475e+07	2.56286e+06	1.13511e+07				1.47933e+07	1.05267e+07		3.368e+07	3.01215e+07	3.85768e+07	2.65626e+06	3.0515e+07
743863046	PREDICTED: pto-interacting protein 1-like [OS=Elaeis guineensis]		-0.12	1.05	1.05	-0.12	-0.17	-0.09	0.94	1.24	1.05	0.82	1.4	1.05	3.49522e+07	1.35657e+07	7.08207e+06	1.29807e+07	3.22693e+07	2.58401e+07	2.86885e+07	6.99614e+06	1.38699e+07	2.45266e+07	3.68499e+06	2.45903e+07	4.94349e+06	1.74551e+07	1.51226e+07		3.62719e+07	4.21351e+07	4.90242e+07	1.07434e+07	2.74111e+07	4.51697e+07	3.48905e+07	3.40889e+07	9.76339e+06		2.88214e+07	3.59168e+07	3.62421e+07	9.9042e+06	6.62936e+07	8.9795e+07	7.80802e+07	8.63848e+07	8.11533e+07
743763862	PREDICTED: PTI1-like tyrosine-protein kinase 1 isoform X1 [OS=Elaeis guineensis]	2	0.08	0.55	0.4	0.21	-0.3	0.08	0.07	1.02	0.55	-0.09	0.67	0.4		3.13765e+06		32307.1	1.26801e+06		4.32035e+06		678906	180999	1.50085e+06	2.08062e+06			54683.4	2.76407e+07	1.31576e+06	6.80237e+06	5.50328e+06	3.78747e+06	4.80503e+06	1.48886e+06	6.95414e+06	3.32582e+06	2.67601e+06		934119		3.26393e+06	3.60951e+06	5.45105e+06	4.69645e+06	4.50921e+06	8.24178e+06
XP_008791336.1	PREDICTED: probable calcium-binding protein CML7 [OS=Phoenix dactylifera]
743854606	PREDICTED: probable calcium-binding protein CML7 [OS=Elaeis guineensis]	16	-0.42	1.54	1.62	-0.42	-0.19	-0.53	1.64	1.49	1.54	1.63	1.33	1.62	3.50532e+06			2.514e+06	2.93291e+06		1.18029e+06	4.04298e+06	5.50583e+06		2.16022e+06								1.58301e+06	6.10077e+06	2.22313e+06		1.73999e+06	1.29911e+06	4.89963e+06		7.72791e+06	1.31663e+06	1.645e+06	4.94471e+06	8.2377e+06				2.13977e+06
743768966	PREDICTED: pto-interacting protein 1-like [OS=Elaeis guineensis]	2	-0.28	1.41	1.35	-0.31	-0.05	-0.28	0.27	1.61	1.41	1.05	1.35	1.61	1.02765e+07	7.23188e+06	4.05115e+06	1.88829e+07	5.68328e+06	1.68634e+07	6.99809e+06	4.88806e+06	1.1024e+07	1.14316e+07	1.28028e+07	6.27473e+06	2.47621e+06	1.05917e+07	9.30491e+06		9.61939e+06	1.56915e+07	6.56699e+06		6.67852e+06	1.0157e+07	6.67487e+06	7.90855e+06	3.51559e+06		4.61564e+06	7.62195e+06	7.21507e+06		9.56888e+06	1.29147e+07	1.08733e+07	1.19592e+07	6.75672e+06
743756452	PREDICTED: protein SGT1 homolog [OS=Elaeis guineensis]	1	0.42	-0.57	-1.06	0.42	0.35	0.54	-0.34	-0.57	-0.75	-0.75	-1.06	-1.19	6.3553e+06	1.42282e+07	3.23038e+07	2.79478e+06		5.69971e+06	1.19824e+07	7.90543e+06	2.70064e+06		1.41975e+06		6.17017e+07				21796.8	1.5536e+07	2.44536e+07	2.41485e+07	6.43e+06	1.0434e+07	2.0709e+07	1.46589e+07	9.02219e+06	3.47084e+07	6.33025e+06	1.73701e+07	1.74156e+07	2.79024e+07	1.97495e+07	2.62294e+07	1.91461e+07	1.77341e+07	2.06176e+07
743795384	PREDICTED: mitogen-activated protein kinase kinase 1-like isoform X1 [OS=Elaeis guineensis]	6	6.64	6.64	0.52	6.64	-4.78	6.64	6.64	-4.94	6.64	0.09	0.52	0.59
743793356	PREDICTED: calcium-dependent protein kinase isoform 2-like isoform X1 [OS=Elaeis guineensis]	6	0.39	0.31	0.04	0.39	1.27	-0.12	0.31	0.29	0.4	0.04	-0.75	0.37	1.59574e+07			1.68483e+07	1.77295e+06	2.23646e+07	1.59847e+06		2.08584e+06	2.89701e+06	5.03825e+06	1.36147e+06	3.13978e+06	1.35727e+07			8.16333e+06	8.04716e+06	6.72915e+06		5.82628e+06	1.70983e+07	1.01878e+07	7.46158e+06			2.89785e+06	8.92529e+06	8.32052e+06		2.05368e+07	6.5466e+06	2.11164e+07	1.59789e+07	801663
XP_010911091.2	PREDICTED: protein SGT1 homolog [OS=Elaeis guineensis]		-0.45	1.29	1.52	-0.12	-0.54	-0.45	1.58	1.29	0.82	1.91	1.52	1.31	3.09147e+06	1.48705e+07	9.84781e+06	3.24474e+06	4.81672e+06	2.78693e+06	1.63863e+07	2.45434e+07		7.05381e+06	561216	1.12036e+07	1.23915e+07		1.33426e+07					2.58263e+06							7.43603e+06			3.37367e+06	2.11962e+06	3.9612e+06	4.50296e+06	2.402e+06
743827047	PREDICTED: abscisic acid receptor PYR1 [OS=Elaeis guineensis]	11	0.47	-0.59	-0.76	0.4	0.47	0.49	-0.57	-0.72	-0.59	-0.99	-0.59	-0.76	8.27461e+06	1.98491e+07	2.00164e+07	2.9532e+07	1.14329e+07	2.43372e+07	1.9713e+07	1.86395e+07	1.99169e+07	1.42127e+07	1.31485e+07	2.14812e+07	1.00107e+07	3.02061e+07	2.32216e+07		1.99406e+07	1.13351e+07	2.97847e+07	2.21805e+07	3.60573e+07	8.21752e+06	1.43692e+07	1.42141e+07	3.56321e+07		2.05114e+07	1.06032e+07	1.65994e+07	4.12503e+07	2.29143e+07	3.16257e+07	4.96794e+07	1.92982e+07	2.48032e+07
XP_008794094.1	PREDICTED: shaggy-related protein kinase eta [OS=Phoenix dactylifera]		0.1	-4.38	-4.39	0.91	-0.42	0.1	-3.6	-5.31	-4.38	-3.96	-5.21	-4.39			22162.5														1.66412e+07	9.36982e+07	2.8076e+07	4.71372e+06	2.72436e+07	1.62928e+07	1.16665e+08	9.18364e+07	1.9077e+07			1.04056e+08	1.41258e+08	7.43835e+06	6.89607e+06	8.1548e+07	2.39232e+07	8.35767e+07	7.42052e+06
743876611	PREDICTED: coronatine-insensitive protein 1-like [OS=Elaeis guineensis]		0.55	0.42	-0.43	0.55	0.55	0.13	0.42	0.47	-0.31	-0.43	-0.53	-0.35	213924	272732		34289.7		1.35958e+06	401961		179509		1.178e+06	510119		54660.1	83810.1		667814	5.7348e+06	5.48382e+06		3.26285e+06	8.57381e+06	5.05422e+06	5.55888e+06			68859.8	4.91614e+06	9.60197e+06		7.21373e+06	9.10685e+06	3.59099e+06	1.40921e+06	343975
743761934	PREDICTED: probable indole-3-acetic acid-amido synthetase GH3.5 [OS=Elaeis guineensis]	1	-0.27	2.41	0.54	-0.5	1.91	-0.27	0.3	2.41	3.02	0.5	0.54	2.7				24242.9																424426			203477	164545				198973					90996.9	169405	115819
743775665	PREDICTED: probable serine/threonine-protein kinase At4g35230 [OS=Elaeis guineensis]	4	-0.34	-0.15	0.43	-0.48	0.15	-0.34	-0.25	0.45	-0.15	0.43	0.46	0.2	4.52573e+06			1.29104e+06	59563.3	9.45896e+06		3.51913e+06	1.41766e+06	1.82825e+06	4.434e+06	1.88264e+06	2.65066e+06				1.02403e+07	5.00026e+06	7.70509e+06		528075	9.20127e+06	5.59824e+06	4.73582e+06			8.28093e+06	2.49932e+06	4.91434e+06		1.00443e+07	2.91915e+07	3.02918e+07	2.43739e+07	2.99242e+07
XP_008776226.1	PREDICTED: protein TIFY 9-like [OS=Phoenix dactylifera]		1.77	5.9	4.56	6.64	1.77	0.53	6.64	5.69	5.9	5.1	3.04	4.56				117632						59871.4	263317		95867.9														68398.2
XP_010934997.2	PREDICTED: probable serine/threonine-protein kinase At4g35230 [OS=Elaeis guineensis]	12	0.04	0.55	0.54	-0.18	0.04	0.24	1.02	0.37	0.55	1.41	0.54	0.2	9.81746e+06	1.15597e+07		8.46032e+06	1.29297e+07	1.43883e+07	1.16861e+07	1.41278e+06	4.82095e+06	1.2075e+07	1.59676e+07	7.2563e+06	3.73702e+06	8.54923e+06	6.82411e+06		7.93817e+06	1.19606e+07	9.42072e+06		6.96771e+06	7.53239e+06	1.17114e+07	9.48886e+06			1.42636e+07	1.23764e+07	9.39302e+06		1.00985e+07	1.22734e+07	1.35189e+07	1.09569e+07	1.29118e+07
743852768	PREDICTED: probable serine/threonine-protein kinase At5g41260 isoform X1 [OS=Elaeis guineensis]	16	0.08	0.26	0.32	0.08	0.16	-0.04	0.24	0.52	0.26	0.32	0.39	0.3	6.86931e+06	3.86646e+06	2.27618e+06	2.52729e+06	4.36597e+06	6.21955e+06	1.75787e+06	549020	1.6251e+06	2.00716e+06	1.37178e+07	3.04854e+06	98370.9	4.15962e+06	3.01419e+06		7.41135e+06	7.19799e+06	6.87047e+06	1.03823e+06	5.93502e+06	8.63679e+06	1.15077e+06	5.98304e+06	1.46516e+06	3.2453e+07	6.87833e+06	7.08149e+06	3.36531e+06	1.95945e+06	6.37607e+06	7.78616e+06	9.26956e+06	6.10663e+06	7.77538e+06
743796836	PREDICTED: probable indole-3-acetic acid-amido synthetase GH3.5 [OS=Elaeis guineensis]	6	0.21	-0.19	-0.05	0.21	0.22	-0.18	0.49	-1.15	-0.19	-0.05	-1.65	0.48	61863.5	139060	233701		1.04139e+06	604449	167997	354617		327969	3.84436e+06		161852				910115	235208	446359	828525	89459.1	935849			752634	3.71836e+07	490555	290885	701424	549908	602974	97684.2	179975	179480	254105
743768145	PREDICTED: probable indole-3-acetic acid-amido synthetase GH3.6 [OS=Elaeis guineensis]	2	0.15	-0.22	-0.38	0.16	-0.1	0.15	-0.22	-0.9	-0.08	-0.38	-0.88	-0.28	2.23116e+06	3.21697e+06	933297	151424	7.18039e+06	5.15505e+06	3.85446e+06	889258	1.30098e+06	2.14429e+06	6.75484e+06	2.81992e+06	764998	524169	1.08054e+06		7.11437e+06	9.33152e+06	7.40451e+06	9.23025e+06	7.90157e+06	6.66856e+06	7.2039e+06	7.04384e+06	4.50486e+06		2.37745e+06	6.19006e+06	8.24295e+06	7.69549e+06	9.57268e+06	4.49548e+06	5.94323e+06	4.00003e+06	8.48851e+06
743793116	PREDICTED: ATP synthase gamma chain 1, chloroplastic-like [OS=Elaeis guineensis]	6	0.52	0.36	-0.19	0.52	0.38	1.1	0.36	1.28	0.27	-0.19	0.85	-0.7	6.89241e+06	3.6493e+06	8.38364e+06	6.14105e+06	389620		3.86881e+06	1.01215e+07		2.75594e+06		4.15071e+06	7.07505e+06	4.24138e+06	3.77326e+06		2.57199e+06	3.67342e+06			3.83356e+06			2.95536e+06				3.35768e+06			9.78965e+06	9.50583e+06	1.46427e+07	6.91953e+06	1.27108e+07
383931197	ATP synthase CF1 beta subunit (chloroplast) [OS=Elaeis guineensis]		-0.05	-0.41	-0.36	-0.05	-0.13	-0.02	-0.39	-0.65	-0.41	-0.36	-0.53	-0.36	7.44753e+08	4.49772e+08	1.59754e+08	1.14278e+09	1.65761e+09	6.835e+08	3.76234e+08	1.72482e+08	9.91453e+08	1.07593e+09	8.7406e+08	4.75229e+08	1.46051e+08	9.77542e+08	8.43905e+08	3.21697e+09	7.69003e+08	6.36832e+08	9.42487e+08	1.10977e+09	8.1962e+08	8.16253e+08	6.09999e+08	9.92357e+08	1.01027e+09	1.7964e+09	6.13437e+08	6.50237e+08	1.05045e+09	1.00613e+09	2.72663e+08	6.72881e+08	4.99746e+08	6.02201e+08	5.39659e+08
325305714	ATP synthase CF1 epsilon subunit (chloroplast) [OS=Elaeis guineensis]		0.23	-0.79	-0.66	0.18	0.23	0.39	-0.79	-2.23	-0.08	-0.89	-0.66	-0.3	4.20832e+06	1.35775e+06	1.32463e+06	845178	931238	175959	1.39068e+06	777290	803014	289422	1.3074e+06	934468	927625	2.20057e+06	670498		5.36214e+06	4.05653e+06	5.3118e+06	2.6021e+06	5.5073e+06	3.75266e+06	6.87615e+06	954668	4.42447e+06		1.37429e+06	6.63783e+06	6.92881e+06	4.60717e+06		4.87493e+06	6.13491e+06	9.29615e+06	5.516e+06
743780992	PREDICTED: psbP-like protein 1, chloroplastic isoform X1 [OS=Elaeis guineensis]	5	-0.45	-1.23	-0.85	-0.45	-0.62	-0.2	-1.42	-0.99	-1.23	-0.85	-0.37	-1.07	1.61913e+07	1.18397e+07	4.02445e+06	2.07562e+07	1.63272e+07	2.76363e+07	1.46645e+07	8.67301e+06	2.05559e+07	1.25813e+07	1.58766e+07	4.2791e+06	4.98766e+06	1.98529e+07	3.11002e+06		4.01193e+07	4.63724e+07	2.9611e+07	7.00871e+07	3.19161e+07	2.98318e+07	5.16259e+07	5.35855e+07	5.27341e+07		1.0903e+07	4.74823e+07	4.355e+07	7.96712e+07	1.47716e+07	2.19396e+07	7.33066e+06	2.03087e+07	8.28552e+06
383931190	photosystem I P700 apoprotein A1 (chloroplast) [OS=Elaeis guineensis]		-0.44	-2.72	-2.29	-0.44	-0.62	-0.33	-2.67	-2.91	-2.72	-2.21	-2.29	-2.4	6.20655e+08	4.57871e+08	6.2932e+07	7.54636e+08	2.79514e+08	3.9359e+08	4.16397e+08	4.12782e+07	7.21904e+08	4.54818e+08	2.92947e+08	4.36564e+08	4.1395e+07	8.74205e+08	5.31123e+08	2.96707e+08	5.12632e+08	4.92553e+08	4.54254e+08	1.8835e+08	4.45165e+08	5.05134e+08	4.65119e+08	4.35227e+08	2.08926e+08	2.67158e+08	4.98885e+08	4.3822e+08	3.71547e+08	2.11503e+08	3.03918e+08	6.49357e+08	4.80519e+08	5.08851e+08	6.07618e+08
383931239	photosystem I subunit VII (chloroplast) [OS=Elaeis guineensis]		-0.94	-3.21	-2.23	-0.94	-1.27	-0.88	-3.03	-3.77	-3.21	-2.23	-2.53	-2.06	1.56552e+08	9.13998e+07		2.89674e+07	1.34711e+07	1.01647e+08	8.30539e+07	571706	3.68858e+07	7.64409e+07	1.5084e+08	8.53044e+07		3.26775e+07	6.14833e+07		1.93301e+08	2.69904e+08	2.6846e+08	3.01683e+08	2.75969e+08	1.85435e+08	2.72385e+08	2.64872e+08	3.38851e+08		2.22849e+08	2.72746e+08	2.10412e+08	3.71099e+08	2.29396e+06	9.11828e+07	5.95479e+07	1.09727e+08	1.15503e+08
743762201	PREDICTED: oxygen-evolving enhancer protein 2, chloroplastic-like [OS=Elaeis guineensis]	1	-0.62	-0.33	-0.04	-0.39	-0.83	-0.62	-0.33	-0.62	-0.24	-0.35	-0.04	0.03	5.93785e+07	6.60279e+07	2.4741e+07	4.14033e+07	1.22157e+08	6.08886e+07	4.5844e+07	1.38412e+07	6.10398e+07	7.26604e+07	9.59997e+07	3.66488e+07	1.93571e+07	4.30249e+07	7.63312e+07		5.20122e+07	6.25263e+07	1.00643e+08	1.09151e+08	4.54947e+07	7.4683e+07	6.58595e+07	1.15539e+08	1.15071e+08		8.52422e+07	6.41032e+07	1.16521e+08	8.33775e+07	2.94885e+07	6.70057e+06	6.26249e+06	3.16957e+07	2.2774e+07
743759328	PREDICTED: oxygen-evolving enhancer protein 3-2, chloroplastic-like [OS=Elaeis guineensis]	1	-0.66	-1.48	-0.92	-0.67	-0.66	-0.43	-1.48	-1.68	-1.2	-0.92	-1.2	-0.87	4.11679e+07	2.92425e+07	1.75758e+07	5.38429e+07	3.52494e+07	3.06514e+07	2.33169e+07	2.53543e+07	4.47856e+07	3.53635e+07	2.48098e+07	2.02154e+07	1.90442e+07	5.60455e+07	5.44503e+07		2.32471e+08	2.07258e+08	1.58863e+08	5.51476e+08	2.73545e+08	1.97282e+08	2.11168e+08	1.45609e+08	4.08629e+08		6.40687e+07	2.08622e+08	1.37265e+08	4.96527e+08	1.1014e+08	2.12138e+08	2.09241e+08	1.66808e+08	3.07863e+08
383931215	photosystem II CP47 chlorophyll apoprotein (chloroplast) [OS=Elaeis guineensis]		-0.4	-2.02	-1.9	-0.47	-0.34	-0.4	-2.02	-2.56	-1.67	-1.9	-2.08	-1.56	6.33435e+08	4.75288e+08	5.45697e+07	8.26394e+08	9.21775e+08	9.65279e+08	4.79219e+08	5.36622e+07	6.67313e+08	4.74416e+08	1.07357e+09	4.08441e+08	2.44975e+07	7.76485e+08	5.30463e+08	6.90169e+07	8.56823e+08	6.7241e+08	7.00944e+08	1.07091e+08	6.08028e+08	1.01242e+09	6.57789e+08	7.69502e+08	1.16663e+08	2.00109e+07	9.38666e+08	6.24184e+08	9.14814e+08	9.1739e+07	5.18775e+07	2.8417e+08	1.3169e+08	2.6802e+08	3.70948e+08
325305703	photosystem II protein D2 (chloroplast) [OS=Elaeis guineensis]		-0.11	-1.91	-1.48	-0.35	-0.11	-0.06	-1.91	-1.98	-1.4	-1.7	-1.48	-1.43	7.15205e+08	4.03748e+08	1.69272e+08	1.20181e+09	6.97362e+08	9.98427e+08	4.53051e+08	1.86795e+08	1.2281e+09	1.13917e+09	3.11828e+08	4.07481e+08	1.19357e+08	1.0682e+09	1.13532e+09	2.0749e+08	8.36711e+08	6.71185e+08	7.23205e+08	1.20475e+08	5.96877e+08	7.73158e+08	6.61864e+08	6.0443e+08	1.02378e+08	2.36953e+08	9.24187e+08	6.75062e+08	6.00456e+08	1.46202e+08	1.49855e+08	3.82198e+08	3.06521e+08	3.52025e+08	5.8606e+08
383931203	cytochrome f (chloroplast) [OS=Elaeis guineensis]		-0.38	-2.78	-2.5	-0.28	-0.58	-0.38	-2.07	-3.25	-2.78	-2.09	-2.68	-2.5	2.02294e+08	1.74056e+08	3.46913e+07	2.51351e+08	1.63458e+08	2.29122e+08	1.82863e+08	3.32009e+07	2.03463e+08	1.68909e+08	3.57666e+08	1.73445e+08	2.69264e+07	2.21253e+08	1.58502e+08		2.01318e+08	1.70889e+08	1.98156e+08	4.8599e+07	1.47734e+08	2.48371e+08	1.75262e+08	2.13638e+08	5.41361e+07		2.31124e+08	1.67382e+08	1.90263e+08	6.35178e+07	4.02351e+07	7.87461e+07	8.3954e+07	8.25412e+07	7.71724e+07
743865495	PREDICTED: chlorophyll a-b binding protein of LHCII type 1-like [OS=Elaeis guineensis]		-0.37	-2.58	-2.32	-0.37	-0.25	-0.43	-2.41	-2.58	-2.71	-1.81	-2.36	-2.32	8.62842e+08	2.79035e+08	2.7983e+07	8.49009e+08	3.48912e+08	1.18745e+09	3.42878e+08	3.39602e+07	6.9073e+08	7.86588e+08	1.30814e+09	3.56641e+08	4.49563e+07	5.42767e+08	4.70997e+08		5.43795e+08	5.40174e+08	6.63783e+08	2.01131e+08	6.5638e+08	5.18565e+08	5.6613e+08	5.03905e+08	1.43079e+08		5.58645e+08	5.76057e+08	5.15366e+08	1.6758e+08	6.04807e+07	3.09218e+08	2.3182e+08	2.96456e+08	3.70358e+08
743758367	PREDICTED: chlorophyll a-b binding protein of LHCII type 1-like [OS=Elaeis guineensis]	1	-0.37	-2.79	-2.38	-0.37	-0.49	-0.33	-2.79	-2.89	-2.78	-2.38	-2.33	-2.44	3.01761e+09	9.91228e+08	1.08994e+08	2.14986e+09	1.97636e+09	1.76759e+09	7.69145e+08	5.59403e+07	2.24381e+09	1.83975e+09	3.06901e+09	1.09773e+09	1.46097e+08	2.46022e+09	2.54427e+09	1.10955e+09	1.51374e+09	2.54405e+09	2.23776e+09	1.24783e+09	2.74735e+09	1.65442e+09	2.31295e+09	2.17895e+09	1.23718e+09	5.4407e+08	1.59571e+09	2.11968e+09	2.35694e+09	9.3716e+08	1.47569e+08	1.0946e+09	9.09437e+08	1.13218e+09	1.20106e+09
743794920	PREDICTED: chlorophyll a-b binding protein of LHCII type 1 [OS=Elaeis guineensis]	6	-2.22	-6.02	-3.65	-1.89	-2.22	-2.52	-6.59	-4.49	-6.02	-4.41	-2.44	-3.65	3.43205e+08	1.09083e+08	6.0873e+06	3.47588e+08	1.86959e+08	1.93996e+08	8.68482e+07	7.42466e+06	3.07899e+08	1.31025e+08	2.06729e+08	1.23692e+08	7.45131e+07	2.82324e+08	2.00744e+08		2.00094e+08	2.50482e+08	1.35533e+08	4.90287e+07	3.20926e+08	1.43104e+08	2.77385e+08	1.54227e+08	4.64091e+07		2.14546e+08	2.74299e+08	1.22117e+08	3.63148e+07	2.48248e+07	1.72911e+08	1.37311e+08	1.76506e+08	1.36979e+08
743761828	PREDICTED: chlorophyll a-b binding protein 13, chloroplastic [OS=Elaeis guineensis]	1	-0.33	-1.69	-1.58	-0.33	-0.5	0.04	-1.69	-2.71	-1.14	-1.57	-2.19	-1.58	8.49513e+07	2.17214e+07	1.32733e+06	5.8091e+07	6.68755e+07	8.95733e+07	3.159e+07	2.30038e+06	4.49849e+07	4.67258e+07	1.09469e+08	1.62016e+07	1.76241e+06	7.23148e+07	4.85201e+07	1.34077e+08	4.13068e+07	5.48286e+07	6.72705e+07	2.61544e+07	8.95532e+07	5.17757e+07	4.24701e+07	5.94205e+07	1.65948e+07	7.59859e+07	3.89155e+07	4.42349e+07	8.86412e+07	1.11814e+07	7.32237e+06	2.12663e+07	9.67982e+06	1.10966e+07	1.11282e+07
743881025	PREDICTED: chlorophyll a-b binding protein 5, chloroplastic [OS=Elaeis guineensis]		-0.32	-1.9	-1.54	-0.19	-0.32	-0.33	-1.98	-1.9	-1.9	-1.9	-1.54	-1.51	2.20121e+08	1.01983e+08	7.93922e+06	3.0222e+08	6.35579e+08	3.01954e+08	6.05261e+07	1.13406e+07	2.50091e+08	2.76724e+08	5.39865e+08	6.6516e+07	1.72859e+07	2.26199e+08	1.70394e+08	3.83412e+08	2.91065e+08	3.05215e+08	2.66189e+08	9.03062e+07	4.68445e+08	2.95412e+08	2.79318e+08	2.40656e+08	7.6168e+07	2.26056e+08	2.54077e+08	2.89001e+08	3.48803e+08	7.55012e+07	2.10796e+07	1.10556e+08	1.23217e+08	1.36994e+08	5.97786e+07
743849404	PREDICTED: chlorophyll a-b binding protein CP24 10A, chloroplastic-like [OS=Elaeis guineensis]	15	-0.13	-1.03	-1.29	-0.13	-0.5	0.16	-1.03	-2.02	-1.02	-0.79	-1.66	-1.29	2.39427e+07	1.14393e+07	551776	4.38348e+07	4.08415e+07	3.78984e+07	1.18094e+07	2.80112e+06	2.61294e+07	2.5189e+07	6.38746e+07	1.06126e+07	299295	1.90946e+07	1.40503e+07		5.47394e+07	6.10847e+07	2.64466e+07	1.51207e+07	3.49277e+07	3.81855e+07	6.13233e+07	3.32952e+07	1.75851e+07	2.96066e+07	9.98254e+07	7.49642e+07	4.32266e+07	1.31971e+07	4.65784e+06	1.41238e+07	9.77283e+06	2.58839e+07	1.44761e+07
743767453	PREDICTED: chlorophyll a-b binding protein 8, chloroplastic [OS=Elaeis guineensis]	2	0.02	-2.12	-2.06	0.02	-0.24	0.32	-2.25	-2.01	-2.12	-2.06	-2.01	-2.41	2.68807e+07	2.01779e+07	1.52527e+07	2.96999e+07	3.9703e+07	3.25702e+07	1.83843e+07	2.59681e+07	1.78369e+07	2.13024e+07	6.15154e+07	1.81955e+07	1.15819e+07	2.78569e+07	2.37334e+07		7.26271e+07	3.55627e+07	8.35928e+07	3.57363e+07	8.5971e+07	5.94022e+07	2.78855e+07	3.45687e+07	6.61792e+07	5.78228e+07	5.70132e+07	5.43572e+07	4.58542e+07	5.61667e+07	8.56325e+06	7.78463e+07	6.26276e+07	1.24726e+07	5.60504e+06
743840099	PREDICTED: chlorophyll a-b binding protein 4, chloroplastic-like [OS=Elaeis guineensis]	13	0.61	-0.42	-0.41	0.66	0.61	-0.48	0.35	-0.81	-0.42	-0.41	-1.46	0.2	484596	1.20587e+06	1.10514e+06	2.72567e+06	6.96571e+06	555729	1.05699e+06	1.52482e+06	2.57948e+06	1.80463e+06	1.82126e+06	825098	2.87549e+06	1.47175e+06	753755		1.07554e+06	775807	334640		501920	563688	3.24412e+06	5.02385e+06	2.46886e+06		503286	3.53576e+06	3.00988e+06	908199	681204	1.99349e+06	246392	493890	451137
743774349	PREDICTED: chlorophyll a-b binding protein, chloroplastic-like [OS=Elaeis guineensis]	3	-0.4	-0.09	-0.12	-0.2	-0.4	-0.42	-1.82	0.02	-0.09	-2.3	0.52	-0.12	1.95894e+07	1.75793e+07		2.25646e+07	1.82612e+07	1.27979e+07	8.80172e+06	732448	2.55911e+07	6.7459e+06	2.52685e+07	5.42883e+06	2.80919e+06	1.81796e+07	3.39492e+06		3.32895e+07	3.29141e+07	1.80955e+07	1.68558e+07	3.67856e+07	3.61611e+07	3.29685e+07	2.40811e+07	3.88187e+06		2.38311e+07	3.45369e+07	2.16327e+07	3.00775e+06	2.91583e+06	7.12856e+06	8.14928e+06	8.55023e+06	1.11734e+07
743872226	PREDICTED: chlorophyll a-b binding protein 6, chloroplastic [OS=Elaeis guineensis]
743833153	PREDICTED: plastocyanin B'/B'' [OS=Elaeis guineensis]	12	0.25	-1.59	-1.87	0.11	0.34	0.25	-1.63	-1.41	-1.59	-1.87	-1.56	-2.07	5.62535e+06	1.37877e+06	7.46275e+06	7.45443e+06	7.49073e+06	1.51084e+06	3.65537e+06	4.69456e+06	5.3354e+06	6.95282e+06	6.4966e+06	2.24489e+06	5.47017e+06	1.7239e+06	3.67851e+06		3.32316e+07	1.35238e+07	3.39984e+07	3.77162e+07	2.85515e+07	2.8216e+07	1.67801e+07	3.35844e+07	3.95766e+07		2.25986e+07	1.6174e+07	3.19616e+07	3.9797e+07	4.41209e+06	2.40311e+07	1.46327e+07	3.79329e+07	7.25507e+06
743870228	PREDICTED: ferredoxin, root R-B1-like [OS=Elaeis guineensis]		0.05	-0.24	-0.38	0.26	0.04	0.05	-0.24	-0.67	-0.18	-0.38	-0.63	-0.19	6.11125e+07	1.02836e+08	4.49533e+07	2.31381e+07	6.48887e+07	9.66818e+07	1.08385e+08	6.09725e+07	2.34066e+07	4.80343e+07	1.27331e+08	1.13488e+08	4.24665e+07	1.95296e+07	2.32827e+07		9.52419e+07	1.56434e+08	1.51058e+08	3.4866e+08	8.19975e+07	1.08935e+08	1.56427e+08	1.52888e+08	2.42126e+08	5.11751e+07	8.45539e+07	1.45688e+08	1.71266e+08	2.44755e+08	1.5636e+08	5.4316e+07	4.33549e+07	4.18039e+07	4.83414e+07
743881904	PREDICTED: ferredoxin, root R-B1-like [OS=Elaeis guineensis]		-0.3	-1.16	-1.06	-0.42	-0.3	-0.12	-1.12	-1.8	-1.16	-0.61	-1.61	-1.06	7.6062e+07	1.07432e+08	8.62488e+07	2.13168e+07	2.99775e+07	9.99999e+07	9.01816e+07	7.77057e+07	3.00899e+07	4.74246e+07	3.38539e+07	9.55129e+07	6.23497e+07	3.05396e+07	3.68768e+07		1.25762e+08	1.03258e+08	9.61458e+07	1.88852e+08	5.05948e+07	1.23789e+08	1.04958e+08	8.72439e+07	9.68413e+07		1.06524e+08	1.06106e+08	9.71994e+07	1.2393e+08	1.61322e+08	6.84975e+07	6.20735e+07	9.24947e+07	5.67464e+07
743876242	PREDICTED: ferredoxin-A-like [OS=Elaeis guineensis]		-0.89	-1.65	-1.23	-0.89	-1.41	-0.84	-1.65	-1.47	-1.78	-1.23	-0.17	-1.24	1.50872e+08	3.29183e+08	7.85242e+08	1.51535e+08	9.09849e+07	6.65722e+07	3.00305e+08	1.47952e+08	1.74279e+08	1.56314e+08	8.74757e+07	3.89791e+08	7.37299e+08	1.33689e+08	1.69195e+08		2.39893e+08	1.67693e+07	1.60608e+08	6.62412e+08	3.61302e+08	2.26655e+08	2.05242e+07	1.50222e+08	5.56932e+08		3.12612e+08	2.12732e+07	1.24323e+08	6.65744e+08	8.5681e+06	7.25537e+07	8.26091e+07	6.72927e+07	1.47157e+08
743811714	PREDICTED: diacylglycerol kinase 7-like isoform X1 [OS=Elaeis guineensis]	8	-3.1	-3.21	-0.5	-2.89	-5.82	-3.1	-1.85	-6.1	-3.21	-0.5	-0.1	-0.91																	2.8269e+07	6.35197e+07	4.09024e+07	1.61221e+07	8.79479e+07	3.18215e+07	4.01698e+07	3.58376e+07	1.48438e+07			4.75393e+07	4.79026e+07	1.7734e+07	1.06122e+06	1.2006e+06	1.95396e+06	1.62177e+06	1.12172e+06
XP_008785254.1	PREDICTED: phenylalanine ammonia-lyase-like [OS=Phoenix dactylifera]		0.27	0.55	0.99	0.27	-3.19	1.06	0.55	-6.64	1.52	0.99	-3.61	1.32	1.55587e+06	53867.8	1.23259e+06		167838	1.5898e+06						1.07665e+06	1.74759e+06		64966.2			2.15279e+06		264158		93385.9	266937		216651	1.80239e+08	765821	1.67737e+06			2.55647e+06		4.0194e+06	3.07348e+06	2.23431e+06
743776459	PREDICTED: 4-coumarate--CoA ligase-like 1 isoform X1 [OS=Elaeis guineensis]	4	0.11	0.26	0.22	0.37	-0.18	0.11	0.5	0.12	0.26	0.17	0.43	0.22	1.14361e+08	1.24146e+08	9.59492e+07	5.47816e+07	8.88653e+07	1.45353e+08	1.69619e+08	1.08681e+08	7.35541e+07	6.93381e+07	1.06848e+08	1.04956e+08	1.09212e+08	5.83874e+07	7.9745e+07	9.87947e+08	4.05437e+07	7.2276e+07	3.55301e+07	1.6122e+07	3.24801e+07	7.03873e+07	8.48598e+07	4.11312e+07	1.23511e+07	5.05731e+08	1.25712e+08	8.13286e+07	3.48759e+07	2.41513e+07	1.56894e+08	4.75262e+07	3.91344e+07	1.63672e+07	2.22171e+07
743809434	PREDICTED: caffeoyl-CoA O-methyltransferase-like [OS=Elaeis guineensis]	8
743892635	PREDICTED: probable mannitol dehydrogenase [OS=Elaeis guineensis]		-0.37	-1.44	-1.35	-0.37	0.28	-0.44	-1.44	-1.41	-1.77	-1.32	-1.78	-1.35	3.51132e+07	7.9012e+07	6.74415e+07	9.4089e+07	3.13382e+07	4.43115e+07	5.68839e+07	5.96978e+07	5.49427e+07	4.30906e+07	7.02231e+07	7.32974e+07	6.40354e+07	5.32304e+07	7.42068e+07		3.24514e+08	2.469e+08	3.0112e+08	5.41299e+08	3.66714e+08	3.5395e+08	2.60625e+08	2.74946e+08	5.28217e+08		1.33298e+08	2.31048e+08	3.74438e+08	5.22175e+08	1.83147e+08	5.0931e+08	3.52996e+08	3.93662e+08	5.80749e+08
743839458	PREDICTED: peroxidase 15-like [OS=Elaeis guineensis]	13	0.16	1.23	1.01	0.56	0.16	-0.03	1.44	0.61	1.23	0.85	1.02	1.01		3.00608e+06	6.21859e+06	9.4832e+06	1.19984e+07	6.02996e+06	3.33548e+06	1.00808e+07	5.88154e+06	3.98837e+06	1.13361e+07	2.38993e+06	4.40439e+06	7.39297e+06	2.87588e+06		8.73116e+06	3.13761e+06	6.61688e+06	2.34072e+06	3.10292e+06	1.75796e+06	5.14785e+06	5.00879e+06		4.43052e+07	2.04468e+06	1.89807e+06	5.35902e+06	1.23936e+06	1.3352e+07	1.06997e+07	8.93158e+06	1.0912e+07	9.92667e+06
743818796	PREDICTED: peroxidase 4-like [OS=Elaeis guineensis]	10	-0.26	1.82	2.11	-0.26	-0.31	-0.22	1.78	1.82	1.82	1.95	2.21	2.11	1.00665e+09	1.05751e+09	3.01634e+09	3.31987e+09	2.18857e+09	1.19534e+09	1.11082e+09	2.38798e+09	3.22642e+09	1.96591e+09	9.49246e+08	1.12558e+09	3.18549e+09	3.75459e+09	2.07604e+09	4.02449e+09	2.2641e+09	1.56284e+09	1.54757e+09	2.00041e+09	3.18543e+09	2.14655e+09	1.52624e+09	1.55245e+09	1.83227e+09	3.07112e+09	2.47541e+09	1.57041e+09	1.97971e+09	1.69386e+09	1.02747e+09	1.02096e+09	2.10351e+09	2.59625e+09	8.26071e+08
743770411	PREDICTED: peroxidase P7-like [OS=Elaeis guineensis]	3	0.13	0.34	0.14	0.13	0.13	0.09	0.34	0.54	0.21	0.09	0.31	0.14	4.35062e+08	3.92684e+08	1.38146e+09	9.99089e+08	5.11498e+08	4.76753e+08	4.14226e+08	1.41399e+09	9.85172e+08	5.71546e+08	3.71051e+08	3.77192e+08	1.35859e+09	9.76335e+08	5.42971e+08	2.92509e+08	3.07359e+08	2.05833e+08	1.76373e+08	1.04174e+08	3.25201e+08	3.19371e+08	2.41175e+08	1.80649e+08	1.1987e+08	2.18934e+08	2.78651e+08	2.26702e+08	1.81192e+08	1.44797e+08	2.0598e+08	2.71641e+08	3.22819e+08	4.17697e+08	1.78864e+08
743832206	PREDICTED: caffeic acid 3-O-methyltransferase-like [OS=Elaeis guineensis]	12	0.62	-0.36	-0.62	2.71	-0.6	0.62	1.09	-1.56	-0.36	-2.22	-0.62	-0.44				1.94279e+06	2.64326e+06	286274	1.10538e+06		2.03774e+06	786919	1.92854e+06			505256	24799.2		116780	515877	1.39149e+06		1.23338e+06	883244	755074				671773	1.75078e+06	1.88035e+06	208184	151762	127070			129026
743782272	PREDICTED: cationic peroxidase 1-like [OS=Elaeis guineensis]	5	0.11	2.34	2.54	-0.9	0.3	0.11	1.77	2.43	2.34	2.54	2.27	2.83	1.09984e+06			1.67667e+06	4.95912e+06	791061	272392	316522		474125	1.42615e+06	116771	361825	2.18787e+06			1.03279e+07	4.41043e+06	7.54084e+06	6.0588e+06	1.78287e+07	6.70927e+06	7.23734e+06	9.656e+06	886990	1.44146e+08		1.10576e+07	8.88881e+06	87487	7.46526e+06	9.96987e+06	1.48772e+07	9.52611e+06	2.74451e+07
743766488	PREDICTED: peroxidase 63 [OS=Elaeis guineensis]	2	0.95	0.47	-4.22	0.58	0.95	1.54	-1.03	0.76	0.47	-5.18	-3.55	-4.22	5.1284e+06	1.30225e+07	1.00172e+08	2.07196e+07	324111	8.08827e+06	1.0776e+07	5.34165e+07	1.93054e+07			9.84211e+06	8.4751e+07	1.53041e+07	87388.9		390494	1.27184e+06			1.7164e+06	1.77534e+06					1.43143e+07				1.40082e+06	2.01758e+06	360025	206868	3.97352e+06
743770419	PREDICTED: peroxidase P7-like [OS=Elaeis guineensis]	3	-0.57	1.88	2.06	-0.96	-0.57	0.6	1.88	1.8	2.18	2.06	2.32	1.6	9.53072e+06	8.88349e+06	865758	1.47286e+07	6.25075e+06	1.001e+07	268269	8.43287e+06	409015	1.1639e+06	2.02676e+06	4.00741e+06	1.92114e+06	1.14887e+07	8.04509e+06		9.91633e+06	7.70198e+06	9.96973e+06	4.6534e+06	1.99874e+06	4.74892e+06	1.64665e+07	2.18715e+06			1.11145e+07	9.27986e+06	3.54043e+06	2.28493e+06	6.01374e+06	5.47278e+06	5.82499e+06	5.39908e+06	4.15329e+06
XP_010920385.2	PREDICTED: beta-glucosidase 18-like [OS=Elaeis guineensis]	4	2.42	1.46	-0.9	1.69	6.64	2.42	1.46	6.64	1.24	-0.14	-0.9	-1.18			62143.1																393458
743762559	PREDICTED: beta-glucosidase 4 isoform X1 [OS=Elaeis guineensis]	2	-0.1	-0.27	-0.77	-0.25	-0.1	0.04	-0.14	-0.27	-0.64	0.06	-0.77	-0.91	1.97194e+08	4.18429e+08	7.43078e+08	3.62314e+08	1.26146e+08	2.64889e+08	4.16833e+08	8.66473e+08	2.45054e+08	2.42141e+08	4.97803e+07	4.04253e+08	5.04542e+08	3.51101e+08	4.11857e+08		2.55467e+08	1.05649e+08	9.26686e+07	5.25204e+07	2.60322e+08	2.80825e+08	7.64073e+07	8.04758e+07	4.38951e+07		3.5104e+08	8.61551e+07	9.93821e+07	5.79601e+07	1.37287e+08	3.01291e+08	6.47885e+08	7.90659e+07	2.14966e+08
743862661	PREDICTED: beta-glucosidase 12-like [OS=Elaeis guineensis]		-0.31	2.83	3.04	-0.31	3.22	-1.57	2.83	3.17	2.34	3.04	2.49	4.14	545030					148793	389485			346102	734539	613545		533442	334302		468066	140136	4.80286e+06	1.4614e+06	2.01528e+06	857384	344848	1.16295e+06	6.69509e+06		1.46456e+06		525678		1.32528e+06	1.80247e+06	3.03216e+06	176222	2.64327e+06
XP_008810563.1	PREDICTED: peroxidase 4-like [OS=Phoenix dactylifera]		0.28	2.69	2.41	0.28	1.28	-0.19	2.69	3.61	2.33	2.41	2.11	2.65		404474		1.68319e+06	1.18826e+06		5.90779e+06		1.06907e+06	4.78312e+06	1.04578e+07			3.46889e+06	5.02154e+06					2.08887e+06							1.79773e+06	1.12277e+06	1.50587e+06		1.70112e+06
XP_008780081.1	PREDICTED: cinnamyl alcohol dehydrogenase 2-like [OS=Phoenix dactylifera]		1.07	-0.76	-1.58	-6.64	1.53	1.07	-0.11	-1.45	-0.76	6.64	-3.23	-1.58		8.19489e+06	1.46122e+07		870373		9.73458e+06	2.28964e+07		5.98834e+06		8.46256e+06	2.04347e+07		4.37451e+06										2.93788e+06		5.94811e+06							1.9588e+06	6.68434e+06
743754950	PREDICTED: aldehyde dehydrogenase family 2 member C4-like [OS=Elaeis guineensis]	1	0.04	-0.33	-0.35	0.04	0.19	-0.07	-0.29	-0.33	-0.38	-0.22	-0.39	-0.35	2.28958e+08	1.57712e+08	2.94587e+08	4.43076e+08	1.24281e+08	1.5965e+08	1.57724e+08	2.36323e+08	5.57998e+08	2.85322e+08	1.68008e+08	1.7504e+08	3.18691e+08	4.05218e+08	2.69754e+08	4.71491e+08	9.31643e+07	1.46484e+08	1.19303e+08	2.01237e+07	8.40066e+07	8.40863e+07	1.64144e+08	1.06827e+08	2.94617e+07	4.29324e+08	3.31083e+08	1.72813e+08	6.11905e+07	2.4673e+07	1.90827e+08	1.81058e+08	1.23173e+08	1.56957e+08	1.07127e+08
743754948	PREDICTED: aldehyde dehydrogenase family 2 member C4-like [OS=Elaeis guineensis]	1	-0.03	-1.45	-1.31	0.06	-0.31	-0.03	-1.04	-1.92	-1.45	-0.95	-1.73	-1.31	5.54519e+07	4.175e+07	2.11202e+07	1.86063e+07	4.86554e+07	6.46056e+07	3.71872e+07	3.29676e+07	1.70478e+07	3.33877e+07	1.52402e+08	3.13204e+07	3.00075e+07	1.76506e+07	2.23517e+07		5.60659e+07	7.06608e+07	4.98922e+07	1.27023e+07	3.88198e+07	6.06824e+07	6.75162e+07	5.44755e+07	1.57597e+07		5.77146e+07	7.30814e+07	6.56367e+07	1.35501e+07	2.93798e+07	3.4772e+07	4.26715e+07	2.74437e+07	2.89628e+07
XP_008808790.1	PREDICTED: aldehyde dehydrogenase family 2 member C4 [OS=Phoenix dactylifera]		-0.35	-0.17	-0.94	-0.35	2.96	-0.83	-1.49	1.75	-0.17	-0.94	-1.39	0.07			720780	339227	109005	417235	384315	197718		84519.2	1.00373e+06		393375				4.56946e+06	6.86727e+06	4.63981e+06	980210	2.55089e+06	6.03991e+06	6.11889e+06	5.02757e+06			86583.6	6.55005e+06	4.32427e+06		4.97576e+06	4.02691e+06	4.21789e+06	7.11961e+06	3.48388e+06
XP_008809314.1	PREDICTED: bifunctional aspartate aminotransferase and glutamate/aspartate-prephenate aminotransferase-like isoform X1 [OS=Phoenix dactylifera]		-3.95	2.75	6.36	-6.64	-3.28	-3.95	6.64	2.75	2.02	6.64	6.36	5.8		30231.8					2.02499e+06				1.83238e+06																267200
743855263	PREDICTED: 3-dehydroquinate synthase, chloroplastic-like [OS=Elaeis guineensis]	16	-0.3	0.03	0.39	-0.3	-0.18	-0.33	-0.03	0.03	0.07	0.39	0.16	0.4	1.77459e+07	5.31384e+06	1.24349e+06	9.33816e+06	3.07465e+07	2.45333e+07	1.0033e+07	1.60277e+06	8.83089e+06	1.04044e+07	3.51154e+07	8.30999e+06	3.86081e+06	7.94938e+06	1.13728e+07		4.44257e+07	8.99693e+07	6.94104e+07	1.53722e+08	5.39556e+07	4.65125e+07	1.1511e+08	6.72311e+07	2.07093e+08		2.09544e+07	9.5307e+07	6.51986e+07	1.38067e+08	9.4493e+07	4.83578e+07	4.42096e+07	3.29959e+07	6.38048e+07
XP_010919789.2	PREDICTED: phospho-2-dehydro-3-deoxyheptonate aldolase 2, chloroplastic [OS=Elaeis guineensis]	4	0.21	-0.75	-0.23	0.53	0.21	-0.52	1.75	-0.79	-0.75	0.45	-0.97	-0.23								465013		1.05838e+06	1.09851e+06	286986					463153	1.57441e+06			919430	1.23926e+06	1.17108e+06	1.13819e+06			386425		2.54792e+06					237042	303105
743867585	PREDICTED: anthranilate synthase alpha subunit 1, chloroplastic-like isoform X1 [OS=Elaeis guineensis]		0.33	-0.39	-0.88	0.41	0.19	0.33	-0.2	-0.49	-0.39	-0.7	-0.88	-0.9	9.7636e+07	1.15681e+08	3.8979e+07	5.15289e+07	9.94798e+07	1.46968e+08	9.67103e+07	5.68709e+07	5.86233e+07	6.20577e+07	1.19432e+08	1.21548e+08	4.35123e+07	3.80081e+07	7.01794e+07		1.49229e+08	1.51256e+08	1.35057e+08	4.28532e+07	7.25402e+07	1.31209e+08	1.57032e+08	1.39328e+08	6.10086e+07		1.01133e+08	1.61963e+08	1.41616e+08	5.51304e+07	1.68292e+08	1.50694e+08	1.31292e+08	1.38654e+08	1.53819e+08
743849660	PREDICTED: phospho-2-dehydro-3-deoxyheptonate aldolase 1, chloroplastic-like [OS=Elaeis guineensis]	15	-6.64	3.09	6.64	0.26	-6.64	-6.64	0.35	3.09	4.12	0.05	6.64	6.64			67141.8					70386					24205.5														20991.7				228606	263947		112602
743878696	PREDICTED: chorismate mutase 2-like [OS=Elaeis guineensis]		0.23	-0.73	-0.25	0.23	0.35	-0.09	-0.73	-1	-0.63	-0.25	-1.46	-0.23	3.94831e+06	3.72736e+06	4.57873e+06	3.87201e+06	1.18721e+07	2.46799e+06	4.70472e+06	6.35256e+06	5.81044e+06	4.83729e+06	7.62134e+06	2.91482e+06	3.2075e+06	3.06486e+06	1.99231e+06		3.13645e+06	5.75444e+06	7.99256e+06	1.29488e+07	718427	9.53298e+06	4.64497e+06	1.51749e+07	8.98016e+06		2.95154e+06	4.03625e+06	7.33417e+06	1.4569e+07	6.0222e+06	5.22512e+06	5.12555e+06	2.66341e+06	7.16828e+06
XP_008804147.1	PREDICTED: macrophage migration inhibitory factor homolog isoform X1 [OS=Phoenix dactylifera]		1.02	0.81	-0.01	2.11	0.24	1.02	1.1	0.55	0.81	-0.01	0.19	-0.22	394601	3.15215e+06	1.8799e+06		1.01236e+06		2.61085e+06	1.5704e+06	1.61867e+06	1.34004e+06	543554	1.25274e+06	113615	2.14136e+06			1.09569e+08	8.74498e+07	1.11295e+08	5.95627e+07	9.86712e+07	1.05448e+08	6.63586e+07	8.49722e+07	7.9305e+07		8.16704e+07	5.90245e+07	7.7432e+07	5.08829e+07	2.80481e+06	3.87674e+07	5.25199e+06	2.96783e+06	4.08525e+06
743812180	PREDICTED: macrophage migration inhibitory factor homolog [OS=Elaeis guineensis]	8	-0.29	0.24	0.58	-0.22	-0.69	-0.29	-0.26	0.24	0.27	-0.11	0.93	0.58		3.14206e+07	5.19536e+07	4.25856e+07	7.51451e+07	7.9994e+07	3.81954e+07	1.0909e+08	2.53138e+07	3.37867e+07	7.92211e+07	2.95811e+07	6.46472e+07	3.25865e+07	2.11851e+07	4.01556e+07	3.64501e+07	4.90321e+07	4.90401e+07	8.07121e+07	4.04096e+07	3.87651e+07	3.59155e+07	9.32808e+07	7.71639e+07	3.4491e+07	2.92087e+07	3.85629e+07	9.20483e+07	5.48468e+07		1.1503e+07	1.00898e+07	4.46719e+07	1.91688e+07
743866967	PREDICTED: caffeoyl-CoA O-methyltransferase-like isoform X1 [OS=Elaeis guineensis]		0.18	0.53	0.48	0.37	0.18	-0.44	0.53	0.82	0.04	0.48	0.35	0.52	3.75983e+07	3.49465e+07	6.65018e+07	1.60029e+07	1.00065e+07	4.49244e+07	4.19071e+07	7.07158e+07	2.43918e+07	3.08319e+07	8.97967e+07	3.14889e+07	5.45376e+07	1.03304e+07	3.94319e+06	8.62418e+07	2.8141e+07	4.45352e+07	4.1118e+07	3.30553e+07	2.79975e+07	4.9866e+07	4.41728e+07	4.81838e+07	2.74987e+07	7.33823e+07	2.99207e+07	4.05037e+07	6.18243e+07	2.24389e+07	1.93163e+07	2.29069e+07	2.67283e+07	1.51011e+07	1.2983e+07
XP_008799011.1	PREDICTED: caffeoyl-CoA O-methyltransferase [OS=Phoenix dactylifera]		-0.22	0.96	1.01	-0.22	-0.02	-0.41	0.85	1.03	0.96	1.01	0.94	1.26	516014	4.065e+06	4.49614e+06	1.91117e+06	1.54285e+07	8.41982e+06	4.74518e+06	2.99693e+06	3.75453e+06	2.67339e+06	1.66088e+07	1.87533e+06	985321	4.27989e+06	2.30994e+06		4.73908e+06	9.10867e+06	9.45736e+06	2.53299e+07	8.29219e+06	2.98034e+06	7.24523e+06	6.783e+06	2.24186e+07		2.83025e+06	9.25595e+06		2.42645e+07	1.21456e+07	7.35006e+06	6.64296e+06	7.19463e+06	499167
743858336	PREDICTED: calnexin homolog [OS=Elaeis guineensis]		-0.8	1.76	2.45	-0.71	-1.48	-0.8	2.56	0.76	1.76	3.31	2.45	2.41	4.21176e+06	6.337e+07	1.04558e+07	7.97974e+06	1.74095e+07	2.30724e+07	6.2922e+07	3.31684e+06	2.71073e+07	7.26133e+06	1.80853e+07	5.97812e+07	3.04953e+06	2.23802e+07	1.66869e+07		2.95967e+07	7.95732e+06	1.42993e+07	2.22268e+07	1.82459e+07	3.75883e+07	7.29239e+06	1.58606e+07	1.82483e+07		5.32545e+07	6.8179e+06	1.87153e+07	4.07964e+07	1.21736e+07	9.2669e+06	7.47574e+06	826719	9.57249e+06
743851363	PREDICTED: calreticulin-like [OS=Elaeis guineensis]	15	-0.12	-0.15	0.12	-0.4	0	-0.12	-0.15	0.16	-0.45	0.33	0.12	-0.32	4.71909e+06	1.33531e+07	2.52683e+06	6.69323e+06	163048	6.38751e+06	9.28157e+06		5.34885e+06	7.2861e+06	3.54067e+06	1.16646e+07	2.08172e+06	5.3864e+06	6.4202e+06		9.35097e+06	8.18764e+06	4.94533e+06	3.36263e+07	1.00681e+07	6.87121e+06	9.1265e+06	6.12748e+06	2.5852e+07		4.0492e+06	7.29802e+06	5.20394e+06	3.21214e+07	1.39647e+07	6.301e+06		3.0039e+06	7.66455e+06
743820356	PREDICTED: calreticulin-like [OS=Elaeis guineensis]	10	-0.56	-0.39	0.34	-0.42	-0.82	-0.56	-0.16	-0.72	-0.39	0.34	0.46	0.12	62072.9	1.89854e+07	3.13486e+06	663334	473284		1.67345e+07	2.02738e+06	1.62489e+06	6.12565e+06		1.27728e+07	5.6821e+06	528750	130650		1.09862e+07	8.35336e+06	8.18203e+06	1.8067e+08	3.2797e+07	1.6498e+07	6.81693e+06	5.79583e+06	1.6887e+08		9.43921e+06	7.29537e+06	2.97433e+07	9.95023e+07	8.01568e+06	5.27183e+06	1.5724e+06	8.74958e+06
743871142	PREDICTED: protein transport protein Sec61 subunit alpha-like [OS=Elaeis guineensis]		3.68	-0.01	-3.41	3.68	6.64	1.4	-0.01	6.64	-0.18	-3.6	-3.41	-1.76											248753						172571				938790	570835										345530	92049.8	133412	600318
743809467	PREDICTED: preprotein translocase subunit SCY1, chloroplastic [OS=Elaeis guineensis]	8	-0.12	-0.34	-0.06	-0.08	-0.31	-0.12	-0.41	-0.34	0.38	-0.06	-0.55	0.22	1.04045e+06	711685		2.3826e+06	1.0006e+07		933293		2.1159e+06	4.36428e+06	2.8227e+06			2.33025e+06	2.39423e+06		2.14612e+06	3.65326e+06	2.32313e+06	3.49671e+06			3.03213e+06		2.83843e+06	3.91484e+07	2.79858e+06	1.38722e+06		1.48101e+06	3.06773e+06	2.1602e+06	2.01445e+06	2.90622e+06	2.06978e+06
743881216	PREDICTED: protein transport protein Sec61 subunit beta-like [OS=Elaeis guineensis]		-6.64	2	6.64	-6.64	-6.64	-6.64	2.05	1.35	2	6.64	6.64	6.64											1.90098e+06																3.56831e+06							1.3917e+06	1.22382e+06
743755113	PREDICTED: V-type proton ATPase subunit d2 [OS=Elaeis guineensis]	1	-0.16	0.16	0.27	-0.16	-0.01	-0.35	0.16	0.48	0.01	0.22	0.49	0.27	4.5397e+07	2.43788e+07	1.12565e+07	3.79524e+07	1.4175e+07	4.78235e+07	2.26416e+07	9.31583e+06	3.8443e+07	3.31085e+07	2.70141e+07	1.69627e+07	1.53315e+07	1.80455e+07	3.61538e+07		1.55097e+08	1.23006e+08	7.97404e+07	2.40409e+07	1.16816e+08	1.36893e+08	1.17511e+08	1.13115e+08	2.92191e+07		4.91455e+07	1.14107e+08	9.65849e+07	2.06762e+07	4.82091e+07	1.58223e+08	1.74484e+08	1.73612e+08	1.78441e+08
743874171	PREDICTED: V-type proton ATPase subunit G 1-like [OS=Elaeis guineensis]		0.9	0.41	-0.92	1.85	0.41	0.9	0.65	-1.21	0.41	-0.92	-1.66	-0.56	2.38176e+06			2.38969e+06	1.43709e+07	6.27149e+06	5.87553e+06	7.01748e+06	2.75787e+06	5.68626e+06	4.38745e+06	2.00713e+06	6.57799e+06		1.18655e+06			4.82058e+06					2.85282e+06
743809830	PREDICTED: V-type proton ATPase catalytic subunit A [OS=Elaeis guineensis]	8	-0.1	0.4	0.41	0.02	-0.23	-0.1	0.4	0.41	0.27	0.33	0.6	0.41	1.36712e+08	1.17538e+08	1.1292e+08	7.19586e+07	6.56521e+07	1.66891e+08	1.7172e+08	1.44434e+08	5.75711e+07	8.0749e+07	4.22917e+07	1.01314e+08	7.47983e+07	8.7358e+07	1.10111e+08	9.72721e+08	7.97819e+07	1.02376e+08	7.48138e+07	5.82495e+07	7.57719e+07	9.06391e+07	7.04778e+07	9.15056e+07	3.75442e+07	4.69455e+08	1.07123e+08	5.21862e+07	8.36073e+07	5.28368e+07	1.23406e+08	1.29495e+08	1.66092e+08	1.63335e+08	1.21853e+08
743818996	PREDICTED: V-type proton ATPase subunit e-like [OS=Elaeis guineensis]	10	-0.07	-0.03	0.03	-0.15	0.24	-0.07	-0.03	0.23	-0.31	0.15	0.03	-0.28	1.82336e+07	1.90641e+07	2.81692e+07	2.28639e+07	2.69169e+07	5.13519e+06	2.10474e+07	1.63595e+07	3.53757e+07	2.86006e+07	248011	1.8871e+07	2.26728e+07	2.82047e+07	2.83015e+07		1.65463e+07	2.46488e+07	2.63429e+07	7.35481e+07	2.48787e+07	1.26744e+07	2.69039e+07	2.32143e+07	1.09534e+08		1.42767e+07	2.61278e+07	1.26685e+07	8.06721e+07	1.57029e+07	2.91985e+07	2.90306e+07	2.58105e+07	3.61712e+07
743756432	PREDICTED: ras-related protein Rab7-like [OS=Elaeis guineensis]	1	-0.06	-6.64	-6.64	-0.78	0.23	-0.06	-6.64	-6.64	-6.64	-6.64	-6.64	-6.64				469339	435993	367224	1.10163e+06	355246	148683			224961	322748				4.96759e+06	3.33573e+06	4.46942e+06		3.53819e+06		3.32061e+06	4.75205e+06	6.11687e+06			2.85767e+06	6.11068e+06	4.5022e+06	2.44928e+06
743800264	PREDICTED: ras-related protein Rab7-like [OS=Elaeis guineensis]	7	-0.18	0.22	0.45	-0.13	-0.57	-0.18	0.33	0.11	0.22	0.45	0.53	0.27	6.45904e+07	5.46224e+07	8.23912e+07	7.56436e+07	5.70505e+07	9.09233e+07	5.5697e+07	1.07522e+08	6.1212e+07	5.37718e+07	7.50683e+07	6.17165e+07	7.25039e+07	6.49106e+07	4.83534e+07		1.25136e+08	1.27081e+08	1.16028e+08	5.99693e+07	9.8003e+07	1.2982e+08	1.00357e+08	1.32014e+08	6.19802e+07		6.9255e+07	1.25188e+08	1.42451e+08	4.78374e+07	9.47227e+07	7.14868e+07	6.32532e+07	7.75636e+07	1.14668e+08
743755135	PREDICTED: ras-related protein Rab7 [OS=Elaeis guineensis]	1	-0.25	0.69	0.97	0.47	-0.25	-0.58	0.74	0.69	0.56	0.41	0.97	1.1	1.32647e+06		6.42873e+06	4.76829e+06	3.90554e+06	5.53259e+06		1.20406e+07	2.63268e+06	6.43202e+06	1.49305e+07	1.79685e+06	8.39426e+06	3.39115e+06	1.27238e+06		2.24174e+06	1.83218e+06	1.04239e+06		1.70494e+06	2.43132e+06	2.03747e+06				1.71142e+07	1.81728e+06	1.76171e+06		985291	394410		429788	1.51204e+06
XP_008787536.1	PREDICTED: tubulin beta chain-like [OS=Phoenix dactylifera]		-1.77	-6.64	-6.64	-1.78	-1.59	-1.77	-6.64	-6.64	-6.64	-6.64	-6.64	-6.64		520958		419523	1.38059e+06	1.2774e+06		990870						439422			1.51047e+06	2.34778e+06	1.07843e+06		626800	1.84327e+06	2.36674e+06	1.11365e+06			530859	2.89279e+06	1.72098e+06			444950	1.74205e+06	310640	431481
743885464	PREDICTED: tubulin beta-1 chain-like [OS=Elaeis guineensis]		0.39	-0.9	-1.22	1.36	0.39	-0.13	-0.67	-1.28	-0.9	-2.74	-1.22	-0.85	137984	7.44548e+06	2.35761e+06	568082			5.34745e+06	876046	3.33838e+06		1.68632e+06	5.26418e+06	2.05202e+06	519658	694979		1.05312e+07	3.21992e+06				1.47902e+07			4.50228e+06		9.56069e+06	4.34364e+06			541608	1.26382e+06	99170.4
743849127	PREDICTED: tubulin alpha chain-like [OS=Elaeis guineensis]	15	0.77	-1.02	-1.57	0.57	0.77	1.93	-1.45	-1.02	-0.39	-1.49	-1.57	-1.86		4.97092e+06			5.11331e+06	144434	6.83476e+06		116491	245755		6.33043e+06	183454	70217.5			8.9369e+06	1.81504e+06	4.48186e+06	3.25094e+06	1.16983e+07	1.05088e+07	1.71031e+06	5.98394e+06	2.89443e+06		8.82435e+06	2.08986e+06	8.67774e+06	2.98853e+06		291225	295007
743803308	PREDICTED: tubulin beta chain-like [OS=Elaeis guineensis]	7	-0.15	-0.03	0.28	-0.14	-0.31	-0.15	0	-0.23	-0.03	0.16	0.33	0.28	6.96715e+07	2.69813e+08	4.50173e+07	3.30899e+07	1.36968e+08	2.3342e+07	2.70271e+08	3.46183e+07	3.63773e+07	6.96238e+07	7.43986e+07	2.48337e+08	6.19809e+07	2.68762e+07	9.98703e+07		4.26965e+08	2.11033e+08	3.01269e+08	6.18975e+07	4.55205e+08	4.61339e+08	2.04208e+08	3.34332e+08	7.60778e+07		3.229e+08	2.08172e+08	3.69838e+08	1.30346e+08	1.46558e+07	3.97925e+07	4.09801e+07	1.19873e+07	2.99664e+07
743878150	PREDICTED: tubulin beta-2 chain-like [OS=Elaeis guineensis]		1.98	1.7	-0.56	1.98	2.14	0.45	1.45	1.7	1.99	-0.56	-0.78	1.38						908588			359144		2.42051e+06						3.9951e+06		1.04039e+06	951913	2.22444e+06	5.76335e+06	593513	935882					1.22288e+06	688486	444483	92200.6			394897
743801937	PREDICTED: tubulin beta-5 chain-like [OS=Elaeis guineensis]	7	-0.37	-0.58	-0.24	-0.42	-0.37	0.11	-0.58	-0.78	-0.32	-0.07	-0.24	-0.4	4.10867e+07	6.46763e+07	3.43808e+07	4.82978e+07	2.63008e+07	5.95722e+07	6.33687e+07	2.72827e+07	4.02585e+07	3.52239e+07	4.76218e+07	4.04063e+07	3.59461e+07	3.55189e+07	3.93775e+07	8.48743e+07	4.59743e+07	3.4466e+07	3.64178e+07	2.73609e+07	1.01363e+08	3.64945e+07	2.93371e+07	2.24501e+07	2.48543e+07		5.25033e+07	1.83273e+07	3.69152e+07	3.31803e+07	1.55877e+07	2.61723e+07	1.77113e+07	2.02608e+07	3.11361e+07
XP_008787350.1	PREDICTED: tubulin beta chain-like [OS=Phoenix dactylifera]		1.88	0.74	-1.25	1.88	0.88	2.67	0.55	0.74	1.76	-1.25	0.21	-1.54	140356	1.18569e+06			635513		968335			384842		1.7135e+06		68320.9	31985.1		148296		147759		72699.4						47230.3		1.31395e+06
743867656	PREDICTED: tubulin beta-8 chain-like [OS=Elaeis guineensis]
XP_010941981.2	PREDICTED: tubulin alpha chain [OS=Elaeis guineensis]		0.07	-0.16	-0.2	0.04	0.07	0.14	-0.16	0.11	-0.18	-0.2	0.14	-0.29	2.53114e+07	2.88441e+08	6.05103e+07	4.56858e+07	1.80606e+08	5.14484e+07	3.23721e+08	4.95823e+07	8.31814e+07	1.67445e+08	7.59269e+07	2.34312e+08	3.64251e+07	5.47001e+07	1.40647e+08		3.61982e+08	1.94059e+08	2.7942e+08	1.22461e+08	5.12792e+08	4.50989e+08	1.78988e+08	3.264e+08	1.25847e+08		3.919e+08	2.27076e+08	3.30356e+08	1.40774e+08	5.89468e+07	8.04298e+07	1.07094e+08	6.10246e+07	1.02331e+08
743759969	PREDICTED: tubulin alpha-3 chain-like [OS=Elaeis guineensis]	1	-0.6	-0.41	0.1	-1.11	-0.6	-0.06	-0.41	-0.57	0.27	0.61	-0.07	0.1	1.60847e+07	4.17159e+07	1.88493e+06	1.12948e+07	6.41173e+07	2.45121e+07	3.4697e+07	1.47029e+07	1.81656e+06	2.99561e+07	3.03771e+07	3.55181e+07	7.87274e+06	1.32112e+07	2.74472e+07		7.0349e+07	5.87109e+07	6.56178e+07	1.58518e+07	5.43094e+07	7.6147e+07	6.69039e+07	1.14501e+08	1.56115e+07	6.30283e+07	6.5052e+07	6.35579e+07	1.66237e+08	1.08176e+07	8.0761e+06	5.8864e+06	8.47317e+06	5.12048e+06	3.37985e+06
743791194	PREDICTED: tubulin alpha-3 chain [OS=Elaeis guineensis]	6	0.25	1.22	0.06	-0.44	0.51	0.25	1.55	1.22	1.16	0.06	-0.38	0.52						3.17657e+06	2.34952e+06		119915	1.44425e+06	3.19579e+06	119327	1.69856e+06		747892		1.12624e+06		1.90466e+06		619831	2.16685e+06		1.8056e+06			2.17858e+06		2.44459e+06		832555	91692.8	526239		827035
406870051	catalase 2 [OS=Elaeis guineensis]	12	-0.17	-0.8	-0.62	-0.14	-0.25	-0.17	-0.64	-0.92	-0.8	-0.54	-0.72	-0.62	1.65271e+10	1.8154e+10	7.03909e+09	1.08578e+10	8.69312e+09	1.69245e+10	1.58153e+10	6.59745e+09	1.06693e+10	9.79749e+09	2.22178e+10	1.7793e+10	6.67877e+09	1.13519e+10	1.14347e+10	7.23785e+08	1.44991e+10	1.33705e+10	1.40946e+10	3.87869e+09	1.3123e+10	1.40722e+10	1.43642e+10	1.47826e+10	4.55608e+09	2.50044e+09	1.25939e+10	1.29104e+10	1.39953e+10	3.74988e+09	1.09131e+10	1.37184e+10	9.59303e+09	1.13689e+10	1.02226e+10
XP_010911098.2	PREDICTED: probable sarcosine oxidase [OS=Elaeis guineensis]		-6.64	0.86	6.64	-6.64		-6.64	-0.03	6.64	0.86	6.64	6.64	6.64			96630.3										359852									992106										242171	225900	355534
XP_008793066.1	PREDICTED: acyl-coenzyme A oxidase 4, peroxisomal [OS=Phoenix dactylifera]		-0.54	-2.52	-0.28	-0.7	0.89	-0.54	-2.72	1.01	-2.52	0.11	-0.28	-2.03			154671	511499	2.12544e+06	152304	92987.6	258368			1.15055e+06	307939	224780	373351	475437		1.09901e+07	1.16493e+07	1.21617e+07	7.18493e+06	8.65006e+06	2.329e+07	1.61835e+07	8.37485e+06	7.09955e+06			1.9481e+07	1.32084e+07
743869370	PREDICTED: long chain acyl-CoA synthetase 6, peroxisomal-like [OS=Elaeis guineensis]		0.02	-6.64	-6.64	0.62	-0.09	0.02	-6.64	-6.64	-6.64	-6.64	-6.64	-6.64	111447	620712	240895		1.7099e+06	107216	654617	454206		945905		1.27118e+06							1.56023e+06					934845			1.07387e+06		2.03564e+06						101889
743854769	PREDICTED: peroxisomal acyl-coenzyme A oxidase 1-like [OS=Elaeis guineensis]	16	0.01	-0.41	-0.37	-0.05	0.11	0.01	-0.32	-0.43	-0.41	-0.29	-0.37	-0.46	5.25858e+08	3.81657e+08	1.28684e+08	3.17972e+08	2.59309e+08	5.36203e+08	3.76137e+08	7.79819e+07	3.22332e+08	3.39034e+08	4.99949e+08	3.68677e+08	1.75481e+08	2.43907e+08	3.37569e+08		3.32649e+08	3.84913e+08	4.12748e+08	2.06137e+08	3.39475e+08	3.09686e+08	3.57778e+08	3.7607e+08	2.27756e+08	3.83349e+07	3.33421e+08	3.94544e+08	3.51728e+08	2.06314e+08	5.88834e+08	5.23293e+08	4.94181e+08	5.25267e+08	5.99617e+08
XP_008802866.1	PREDICTED: catalase isozyme 1 [OS=Phoenix dactylifera]
XP_008791900.1	PREDICTED: catalase isozyme 2 [OS=Phoenix dactylifera]		-0.49	-1.03	-1.04	0.14	-1.5	-0.49	-0.89	-2.46	-1.03	-1.38	-1.04	-0.75	2.31227e+06	6.50455e+06	4.09471e+06	3.13921e+06	2.12662e+07	2.79249e+06	1.42921e+07	5.46106e+06		7.94213e+06	6.78678e+07	3.12262e+06	9.73968e+06	1.34096e+06									1.04091e+06					1.41567e+06	1.40123e+06						66680.1
743761214	PREDICTED: peroxisomal (S)-2-hydroxy-acid oxidase GLO1-like isoform X1 [OS=Elaeis guineensis]	1	-0.08	-0.06	-0.4	-0.13	0.77	-0.08	-0.49	0.68	-0.06	-0.4	-0.41	0.31	314403	623419	317734	1.38734e+06	5.95467e+06	579993	501482	458428	1.08604e+06	4.39372e+06	776417	73057.9		637637	2.00313e+06		1.07968e+07	1.20697e+07	1.61672e+07	9.64794e+06	3.02477e+07	1.41492e+07	1.78252e+07	2.68945e+07	9.72387e+06		362247	1.67012e+07	4.67936e+07	8.64232e+06	2.69954e+06	1.87911e+07	1.59919e+07	2.16439e+07	1.38669e+07
743757937	PREDICTED: 2-hydroxyacyl-CoA lyase-like [OS=Elaeis guineensis]	1	0.22	-0.25	-0.56	0.22	-0.49	0.25	-0.07	-0.95	-0.25	-0.56	-0.29	-0.73	1.39431e+07	1.66757e+07	3.40327e+07	2.07417e+07	6.33866e+06	2.687e+07	1.88386e+07	4.13418e+07	2.46345e+07	2.07785e+07	8.33604e+06	1.653e+07	3.04666e+07	2.00136e+07	1.36934e+07		1.36444e+07	1.78841e+06	1.07002e+07	2.87773e+06	1.30531e+07	1.38024e+07	1.42307e+07	1.22414e+07			1.62983e+07	443917	1.10588e+07		236099	1.54439e+07	1.10954e+07	1.23931e+07	1.00491e+07
743852970	PREDICTED: superoxide dismutase [Cu-Zn], chloroplastic [OS=Elaeis guineensis]	16	0.4	0.83	0.43	0.46	-0.03	0.4	0.83	0.43	0.93	0.43	0.4	0.72	1.43022e+08	3.53674e+08	6.29154e+08	5.44244e+08	4.05619e+08	2.95833e+08	5.11164e+08	7.58367e+08	3.1454e+08	3.4988e+08	2.53225e+08	6.32257e+08	4.28014e+08	4.60631e+08	3.29036e+08		1.75971e+08	1.91429e+08	2.3538e+08	3.67054e+08	2.2477e+08	2.27338e+08	2.12395e+08	1.98064e+08	2.92679e+08	1.25845e+09	1.27957e+08	1.76386e+08	1.92959e+08	2.5125e+08	1.91113e+08	7.65992e+07	9.71639e+07	3.57789e+07	4.96101e+07
743827761	PREDICTED: peroxisome biogenesis protein 19-2-like [OS=Elaeis guineensis]	11	6.64	6.64	-0.32	4.89	6.64	6.64	6.64	6.64	6.64	3.22	-5.08	-0.32																	5147.51
743843212	PREDICTED: superoxide dismutase [Mn], mitochondrial [OS=Elaeis guineensis]	14	-0.28	1.61	1.64	-0.01	-0.47	-0.28	1.58	2.03	1.61	1.42	2.11	1.64	5.5295e+07	6.24012e+07	1.74496e+08	1.55373e+08	2.88578e+07	8.63756e+07	7.0403e+07	4.9345e+07	1.34578e+08	8.48537e+07	3.84652e+07	6.58271e+07	1.28167e+08	9.9036e+07	7.77123e+07		4.51069e+07	6.31776e+07	5.76368e+07	2.88811e+08	3.97283e+07	3.93867e+07	6.88686e+07	6.83e+07	3.01843e+08		5.36262e+07	6.51636e+07	4.52143e+07	3.01011e+08	3.67046e+07	4.44291e+07	4.83147e+07	6.71838e+07	7.54117e+07
XP_008798217.1	PREDICTED: peroxisomal 2,4-dienoyl-CoA reductase [OS=Phoenix dactylifera]		-6.64	2.71	6.64	-6.64	-6.64	-6.64	2.71	1.98	2.71	6.64	6.64	6.64				332286				518968				327077	737707	152287
743851078	PREDICTED: peroxisomal membrane protein PEX14-like isoform X1 [OS=Elaeis guineensis]	15
743845883	PREDICTED: superoxide dismutase [Cu-Zn] [OS=Elaeis guineensis]	14	0.08	1.77	1.72	0.08	-0.11	0.16	1.81	1.77	1.43	1.72	1.88	1.51	2.06292e+09	1.21172e+09	2.34841e+09	2.91017e+09	3.96655e+08	1.30455e+09	1.0794e+09	1.65685e+09	3.37986e+09	1.8831e+09	7.00199e+08	1.3229e+09	2.56357e+09	2.85181e+09	2.23663e+09		4.66999e+08	7.05685e+08	5.97021e+08	8.53221e+08	8.32467e+08	4.25178e+08	6.98588e+08	5.81252e+08	8.83584e+08	1.69627e+08	7.58729e+08	6.93207e+08	4.06573e+08	9.80188e+08	9.03177e+08	7.06979e+08	1.17586e+09	1.40279e+09	5.1126e+08
406870049	manganese superoxide dismutase [OS=Elaeis guineensis]	5	-0.03	0.06	0.01	0.04	-0.14	-0.03	0.06	0.22	-0.19	0.01	0.49	-0.22	3.81638e+08	6.42012e+08	1.47913e+09	6.1763e+08	3.44955e+08	2.73003e+08	2.64587e+08	1.96156e+08	7.3062e+08	3.805e+08	1.93131e+08	5.1802e+08	8.64765e+08	7.15323e+08	6.04641e+08	9.02987e+07	3.22061e+08	5.39093e+08	7.96548e+08	2.72882e+09	4.64622e+08	2.88388e+08	6.36717e+08	6.8627e+08	3.62857e+09	2.05166e+08	3.56478e+08	6.22388e+08	5.59798e+08	2.55034e+09	5.51141e+08	5.71522e+08	6.15507e+08	9.84453e+08	7.38723e+08
743838541	PREDICTED: peroxisomal membrane protein PEX14-like [OS=Elaeis guineensis]	13	0.77	0.72	-0.31	0.77	1.82	0.67	0.72	1.13	0.47	-0.41	-0.31	0				8.04013e+06	335080	2.3835e+06	1.77479e+06	9.34368e+06	7624.59	6.7506e+06	49990.8		2.25936e+06	5.04664e+06	7400.07		4.45045e+06	4.42115e+06	15542.6	1.28537e+06	4.93147e+06		4.09389e+06	2.66296e+06	2.26215e+06		9224.66	3.34568e+06	14569.4	1.0944e+06	3.44837e+07	9.63402e+06	1.10477e+07		2.68087e+07
743856149	PREDICTED: superoxide dismutase [Cu-Zn]-like isoform X1 [OS=Elaeis guineensis]		-0.27	0.95	1.52	-0.27	-0.62	-0.21	1.24	0.95	0.85	1.52	1.57	1.13	4.29947e+07	4.88949e+07	6.92751e+07	3.89386e+07	8.1746e+07	7.58783e+07	4.57151e+07	8.9904e+07	3.36799e+07	3.3066e+07	8.02606e+07	3.56486e+07	4.4971e+07	3.7947e+07	2.66888e+07		3.21794e+07	3.96803e+07	3.25239e+07	2.77788e+07	2.83478e+07	3.36347e+07	4.37311e+07	3.81102e+07	2.63877e+07		4.04587e+07	4.83022e+07	4.09994e+07	2.59315e+07	7.06235e+07	2.08414e+07	5.22528e+07	948271	2.12793e+07
XP_008811696.1	PREDICTED: superoxide dismutase [Cu-Zn]-like [OS=Phoenix dactylifera]		-0.04	3.76	3.55	-0.5	0.31	-0.04	3.11	3.76	3.96	3.36	3.55	3.96	768555	1.16972e+06	821126	1.03779e+06	4.12413e+06	938151	1.029e+06	5.11343e+06	622196	1.57907e+06	1.46315e+06	1.00369e+06	2.05094e+06	614390	1.502e+06	1.93829e+08	2.81301e+06	3.31218e+06	4.72083e+06	3.26785e+06	970395	3.38296e+06	3.04138e+06	495869	3.76657e+06	1.59178e+08	3.90263e+06	3.69338e+06	4.1663e+06	2.85483e+06	3.30154e+06	2.12845e+06	5.33887e+06	3.60222e+06	2.35254e+06
743867600	PREDICTED: peroxisomal nicotinamide adenine dinucleotide carrier [OS=Elaeis guineensis]		2.69	-2.87	-1.07	-0.48	6.64	2.69	-3.07	6.64	-2.87	-1.44	2.36	-1.07								3058.68												550961											724355				76251.4
743891113	PREDICTED: superoxide dismutase [Cu-Zn]-like [OS=Elaeis guineensis]		0.44	-1.27	-1.76	0.04	1.12	0.44	-3.02	-1.04	-1.27	-2.95	-1.76	-1.18	6.05249e+06	8.48741e+06	5.7639e+06	2.69759e+06	1.38123e+07	383848	4.42301e+06	6.64301e+06	7.19072e+06	4.45987e+06	1.54801e+07	1.47608e+06	3.84073e+06	1.17584e+07	3.22248e+06			8.4833e+06		3.8267e+07			6.64624e+06	9.42605e+06	3.75052e+07		3.28107e+06	7.73819e+06	1.41641e+07	2.26822e+07	1.16674e+07	1.40656e+06	819267	3.0737e+06
XP_008807696.1	PREDICTED: superoxide dismutase [Cu-Zn], chloroplastic [OS=Phoenix dactylifera]		1.16	1.62	1.25	-0.83	1.24	1.16	1.15	2.13	1.62	1.88	1.1	1.25		930831		711051		132894		1.26464e+07	333368		274480	1.35345e+06			885915		3.20557e+06			1.75052e+06												1.49063e+06		2.03707e+06	4.58913e+06
743794765	PREDICTED: peroxisomal membrane protein PEX14-like [OS=Elaeis guineensis]	6
743855909	PREDICTED: peroxisomal 2,4-dienoyl-CoA reductase-like [OS=Elaeis guineensis]		-0.25	1.58	1.74	-0.25	-0.29	0.12	2.09	1.44	1.58	2.26	1.74	1.51	6.78649e+06	1.01424e+06	7.03404e+06	6.84566e+06	4.04382e+06	7.46243e+06	2.79747e+06	9.48863e+06	4.29339e+06	2.4159e+06	4.23742e+06	2.86984e+06	4.16266e+06	6.49379e+06	2.21129e+06		3.72059e+06	3.79617e+06	3.56382e+06	500677	6.32026e+06	3.42426e+06	5.08465e+06	3.78706e+06	1.52155e+06		4.98199e+06	5.68463e+06	5.70968e+06	1.21491e+06	316410	711395	960116	849418	553637
743784667	PREDICTED: superoxide dismutase [Cu-Zn]-like [OS=Elaeis guineensis]	5	1.24	-2.06	-2.82	1.3	0.82	1.24	-1.47	-2.06	-2.42	-2.36	-2.82	-3.47	9.38279e+06	1.4392e+07	9.39848e+06	1.08945e+07	3.41596e+06	1.69413e+07	1.09075e+07	1.03284e+07	6.36821e+06	6.33499e+06	5.95776e+06	9.68234e+06	9.28993e+06	9.50751e+06	2.01778e+07		1.89536e+07	2.45163e+07	2.44921e+07	2.8663e+07			2.12348e+07	1.87608e+07	2.1804e+07	2.82171e+07		2.51685e+07	3.00989e+07	2.48332e+07	1.68981e+07	1.0021e+07	1.0521e+07	1.16209e+07	279066
743799871	PREDICTED: peroxisome biogenesis protein 7-like [OS=Elaeis guineensis]	7	0.24	-0.58	-0.16	0.24	-0.34	0.36	-0.33	-0.97	-0.58	-0.07	-0.39	-0.16	6.16509e+07	1.4644e+07	8.55673e+06	2.60265e+07	1.37098e+07	1.44005e+07	1.97482e+07	1.39125e+07	1.79776e+07	1.23432e+07	1.28195e+07	1.61093e+07	9.9164e+06	2.24353e+07	2.8828e+07				1.4017e+07		1.74484e+07	7.08997e+06	1.24909e+07	1.25468e+07	7.17586e+06		3.58244e+07	8.79218e+06	6.223e+06	4.82656e+06	1.2417e+07	1.04446e+07	1.07501e+07	5.70552e+06	3.49468e+07
743794401	PREDICTED: 2-hydroxyacyl-CoA lyase-like [OS=Elaeis guineensis]	6	0.21	-0.03	-0.33	0.21	0.48	-0.03	-0.03	0.19	-0.19	-0.33	-0.35	-0.24	2.4071e+08	1.285e+08	1.51582e+08	7.04288e+07	8.93926e+07	1.83672e+08	1.43594e+08	1.66124e+08	1.05546e+08	1.55511e+08	3.26512e+08	1.53584e+08	1.71994e+08	9.90565e+07	1.57606e+08		2.19874e+08	2.65319e+08	1.93928e+08	1.0771e+08	1.82886e+08	2.13828e+08	2.76011e+08	2.53054e+08	9.55852e+07	6.78657e+07	1.23857e+08	2.78748e+08	2.57812e+08	1.23781e+08	2.54228e+08	2.55692e+08	2.16501e+08	2.81897e+08	2.9409e+08
743849907	PREDICTED: glucose-6-phosphate isomerase 1, chloroplastic [OS=Elaeis guineensis]	15	0.04	-0.67	-0.88	0.04	0.24	0.02	-0.54	-0.67	-0.75	-0.74	-1.04	-0.88	3.81101e+08	3.40158e+08	5.79086e+08	2.67111e+08	2.23116e+08	4.34103e+08	3.09672e+08	5.18247e+08	2.91564e+08	1.95697e+08	3.33698e+08	2.6148e+08	4.96123e+08	2.78747e+08	1.92047e+08	1.45226e+08	2.27601e+08	3.01184e+08	2.49911e+08	1.51295e+08	1.95313e+08	2.53092e+08	2.88502e+08	2.30105e+08	1.52791e+08	3.677e+07	2.01434e+08	3.20554e+08	2.37826e+08	1.57893e+08	4.28127e+08	3.02134e+08	2.6727e+08	3.25349e+08	2.9021e+08
XP_008794414.1	PREDICTED: NADP-dependent glyceraldehyde-3-phosphate dehydrogenase-like [OS=Phoenix dactylifera]			6.64	6.64				6.64	6.64	6.64	6.64	6.64	6.64
743804900	PREDICTED: pyrophosphate--fructose 6-phosphate 1-phosphotransferase subunit alpha [OS=Elaeis guineensis]	8	0.57	0.81	0.75	0.57	0.16	0.64	1.07	0.81	0.11	0.75	1.06	0.11	1.93045e+07	1.39184e+07	7.16354e+06	1.14872e+07	1.7136e+07	2.17113e+07	1.41801e+07	7.93897e+06	5.30852e+06	9.32938e+06	6.17869e+06	1.21023e+07	3.65369e+06	1.82584e+06	9.15552e+06		1.35161e+07	2.92965e+07	3.49101e+07	5.20698e+06	1.67938e+07	1.17542e+07	3.47017e+07	2.60512e+07	4.6548e+06		1.08436e+07	3.22276e+07	2.67186e+07	2.51836e+06	2.8866e+07	1.26697e+07	8.27262e+06	9.14742e+06	1.69061e+07
743817120	PREDICTED: fructose-bisphosphate aldolase, chloroplastic [OS=Elaeis guineensis]	9	-0.57	-0.6	-0.07	-0.6	-0.57	-0.44	-0.6	-1.07	-0.36	-0.26	0.44	-0.07	1.43197e+08	6.94165e+07	8.98158e+07	1.45171e+08	1.48092e+08	1.97267e+08	9.06922e+07	1.1819e+08	1.5064e+08	1.86841e+08	1.96832e+08	6.89e+07	9.41741e+07	1.38128e+08	1.3254e+08		2.93873e+08	1.07417e+08	2.41987e+08	1.23627e+08	2.88018e+08	2.34996e+08	1.00217e+08	1.43849e+08	1.38403e+08	7.43899e+07	1.22525e+08	1.00028e+08	2.84888e+08	1.20354e+08	2.26092e+07	1.28673e+08	1.88358e+08	1.90556e+08	1.4186e+08
743811355	PREDICTED: NADP-dependent glyceraldehyde-3-phosphate dehydrogenase [OS=Elaeis guineensis]	8	0.02	0.22	0.13	-0.06	0.48	0.02	0.22	0.51	-0.05	0.4	0.13	-0.03	2.23151e+08	1.64691e+08	1.31361e+08	8.70791e+07	1.04598e+08	2.68726e+08	1.45584e+08	1.43276e+08	1.73127e+08	2.00385e+08	1.50541e+08	1.65863e+08	1.27769e+08	1.00477e+08	1.85248e+08		2.42808e+08	3.24871e+08	3.10153e+08	2.80927e+08	2.32414e+08	2.37235e+08	3.16581e+08	2.91536e+08	2.40571e+08	1.21498e+08	1.94647e+08	3.33392e+08	2.55624e+08	3.08464e+08	3.41689e+08	4.34534e+08	3.69498e+08	2.93323e+08	3.95181e+08
743826793	PREDICTED: 6-phosphogluconate dehydrogenase, decarboxylating 1-like [OS=Elaeis guineensis]	11	0.08	0.38	0.3	0.11	0.08	0.03	0.38	0.46	0.32	0.28	0.31	0.3	6.23622e+08	4.97565e+08	3.04849e+08	5.00059e+08	7.16711e+08	7.93863e+08	5.35316e+08	2.85511e+08	4.49387e+08	5.67284e+08	9.35588e+08	5.13765e+08	2.64377e+08	4.67488e+08	4.7805e+08		4.86718e+08	4.60561e+08	5.00731e+08	2.5131e+08	4.78167e+08	5.26224e+08	4.38379e+08	4.67034e+08	3.08643e+08	1.16391e+08	5.55793e+08	4.45595e+08	4.91613e+08	2.83211e+08	7.20703e+08	6.77971e+08	5.86166e+08	6.48282e+08	6.24122e+08
743794353	PREDICTED: probable ribose-5-phosphate isomerase 2 [OS=Elaeis guineensis]	6
XP_008776974.1	PREDICTED: transaldolase-like [OS=Phoenix dactylifera]		0.75	0.2	-0.29	1.46	0.75	0.09	0.74	0.2	0.07	-0.61	-0.29	-0.1	747050	5.04892e+06	4.77464e+06	4.15662e+06	1.3145e+07	4.09296e+06	3.84565e+07	1.10967e+07	1.55526e+06	7.11803e+06	1.47424e+07	9.18744e+06	3.25492e+07	2.9952e+06	2.24372e+06		7.70748e+06	3.38276e+07	1.00706e+07	3.27607e+06	1.32613e+07	5.99851e+07	3.12674e+07	2.36588e+07	5.42042e+06		1.25035e+07	2.69192e+07	3.80674e+07	1.98853e+06	1.88885e+07	7.73981e+06	2.77505e+06	3.95908e+06	5.57293e+06
743758441	PREDICTED: ribokinase [OS=Elaeis guineensis]	1	0	0.03	0.19	0.07	0	0	0.18	0.03	-0.03	0.29	0.19	0.14	8.76422e+07	6.26473e+07	4.58991e+07	5.54766e+07	6.48544e+07	1.20455e+08	5.79613e+07	5.6744e+07	6.04588e+07	7.57664e+07	8.96829e+07	6.33494e+07	4.76596e+07	6.38957e+07	7.05063e+07	6.61853e+07	6.69192e+07	4.76335e+07	6.82204e+07	7.98444e+07	6.35587e+07	6.34096e+07	4.94013e+07	5.93157e+07	7.88942e+07	2.44514e+07	5.77794e+07	4.93553e+07	7.44666e+07	8.2838e+07	7.26711e+07	1.01134e+08	8.61329e+07	9.86746e+07	9.84555e+07
743816737	PREDICTED: aldehyde dehydrogenase family 3 member H1 [OS=Elaeis guineensis]	9	-0.1	1.03	1.16	-0.1	-0.3	0.04	1.18	1.03	1	1.16	1.27	0.97	5.52203e+07	5.97167e+07	6.78308e+07	4.88442e+07	2.75354e+07	6.1134e+07	6.88052e+07	9.68175e+07	3.03824e+07	1.61447e+07	5.16766e+07	6.37894e+07	5.42822e+07	3.95296e+07	2.10253e+07		1.22087e+08	1.72895e+08	9.38646e+07	2.27084e+07	6.51259e+07	9.54333e+07	1.76171e+08	8.68109e+07	2.53802e+07		2.91536e+07	1.74254e+08	5.90775e+07	3.51557e+07	2.16032e+08	1.34448e+08	1.2024e+08	1.09193e+08	1.15393e+08
743773509	PREDICTED: pectinesterase 31 isoform X1 [OS=Elaeis guineensis]	3	0.47	0.79	0.9	0.47	0.7	0.01	1.39	0.79	0.73	1.19	0.63	0.9	2.41746e+06	2.97282e+06	168762	983827	6.81259e+06	516731	5.07812e+06	818351	3.17842e+06	5.57645e+06	1.01231e+07	4.90738e+06	5.7904e+06	1.58485e+06	636325		2.021e+06		3.45952e+06	1.02098e+06	2.43204e+06	7.69764e+06	3.53877e+06	4.59794e+06			3.64264e+06	2.78275e+06	4.38028e+06	341996	8.85954e+06	3.60562e+06	2.97686e+06	2.04736e+06	5.60397e+06
XP_008803383.1	PREDICTED: pectinesterase [OS=Phoenix dactylifera]
XP_008800482.1	PREDICTED: pectinesterase-like [OS=Phoenix dactylifera]		0.99	1.37	4.48	0.18	2.49	0.99	1.37	2.97	0.51	4.48	3.2	4.8	4.63432e+06	1.22285e+07			37352.7	2.58433e+06	7.33956e+06	209738	4.32005e+06	1.80833e+06	3.86457e+06	4.00819e+06	1.07475e+07					2.72185e+06		4.49892e+06			2.76321e+06		3.65981e+06		1.27548e+06			4.90778e+06	2.57044e+06	2.33874e+06		1.81931e+06
743806577	PREDICTED: ribulose-phosphate 3-epimerase, cytoplasmic isoform [OS=Elaeis guineensis]	8	0.65	1.54	0.96	0.65	0.74	0.57	1.4	1.54	1.74	0.73	0.96	1.02	4.86943e+07	1.43337e+07	3.34398e+07	1.91688e+07	7.64661e+06	1.76463e+07	1.25242e+07	3.36456e+07	1.48727e+07	1.2525e+07	1.63615e+07	8.50922e+06	2.26278e+07	1.94596e+07	1.0938e+07		2.10409e+07	2.32111e+07	2.29456e+07	6.12541e+07	4.25861e+07	3.19909e+07	2.24674e+07	2.85436e+07	3.84039e+07		1.32216e+07	2.65646e+07	3.08695e+07	4.33713e+07	1.12474e+07	2.65853e+07	1.52881e+07	1.97559e+07	4.83217e+06
XP_008805105.1	PREDICTED: UDP-glucose 6-dehydrogenase 5-like [OS=Phoenix dactylifera]
743837217	PREDICTED: UDP-glucose 6-dehydrogenase 4 [OS=Elaeis guineensis]	13
743853399	PREDICTED: probable pectate lyase 8 [OS=Elaeis guineensis]	16
XP_008797767.2	PREDICTED: LOW QUALITY PROTEIN: venom phosphodiesterase 2-like [OS=Phoenix dactylifera]
XP_008793289.2	PREDICTED: venom phosphodiesterase 2-like, partial [OS=Phoenix dactylifera]		-6.64	3.54	6.64	-6.64	-6.64	-0.37	5.1	2.47	3.54	6.64	6.64	3.53				107738	1.19083e+06									42270.1								75730.2											45220.6	69315.9
XP_010904686.2	PREDICTED: dihydropyrimidinase isoform X1 [OS=Elaeis guineensis]		0.03	0.24	0.18	0.06	-0.14	0.03	0.24	0.19	0.26	0.12	0.18	0.2	1.89004e+08	2.07475e+08	2.36245e+08	2.07692e+08	8.36396e+07	1.42996e+08	2.4498e+08	1.59055e+08	2.16662e+08	2.19715e+08	1.05654e+08	1.87189e+08	2.16044e+08	1.99637e+08	3.06669e+08	3.20501e+08	2.90228e+08	7.93693e+07	1.63116e+08	3.416e+08	2.10994e+08	2.67327e+08	8.33181e+07	1.46635e+08	3.06893e+08	2.86923e+07	4.12578e+08	7.3087e+07	1.30568e+08	3.64578e+08	4.42307e+08	2.90651e+08	8.02204e+08	2.30286e+08	6.76589e+08
XP_010925828.2	PREDICTED: 3-methyl-2-oxobutanoate hydroxymethyltransferase 1, mitochondrial [OS=Elaeis guineensis]	7	-0.37	0.51	1.06	-0.37	-0.35	-1.28	0.51	0.68	0.01	0.92	1.06	1.33		5.77969e+06	2.62984e+06	126148	3.3284e+06	1.26562e+06	5.56867e+06	1.1312e+06	242485	1.07991e+06	1.31837e+06	453439	2.52749e+07	256469	4.38145e+06		1.07354e+07	6.72588e+06	8.73543e+06		9.02724e+06	1.31513e+07					1.00638e+07	6.65459e+06	8.26207e+06		1.83859e+07	1.10136e+07	9.67042e+06	1.26285e+07	5.95461e+06
743838464	PREDICTED: pantothenate kinase 2-like [OS=Elaeis guineensis]	13	0.21	0.01	-0.14	0.21	0.45	0.17	0.18	-0.7	0.01	-0.1	-0.47	-0.14	1.28824e+07	1.79931e+07	1.30042e+07	1.88316e+07	9.86715e+07	3.72788e+07	1.96201e+07	2.76428e+07	2.15337e+07	3.10692e+07	6.15054e+07	1.32645e+07	9.21107e+06	2.18269e+07	2.27823e+07		2.71287e+07	2.06877e+07	1.11745e+07	5.81479e+06	2.821e+07	2.38628e+07	2.21775e+07	1.25848e+07	4.85945e+06		1.2154e+07	1.88543e+07	2.30079e+07	1.18737e+07	3.73196e+07		1.89289e+07	8.70553e+06	5.7481e+06
[truncated: 4,328 more rows]
[truncated: 100 more columns]

## Sheet: DxP proteins
Accession	Description	Chromosome	Abundance Ratio (log2): (DxP) / (PS12)	Abundance Ratio (log2): (Oleifera) / (PS12)	Abundance Ratio (log2): (Oleifera) / (DxP)	Abundance Ratios (log2) (by Bio. Rep.): (DxP,R1) / (PS12,R1)	Abundance Ratios (log2) (by Bio. Rep.): (DxP,R2) / (PS12,R2)	Abundance Ratios (log2) (by Bio. Rep.): (DxP,R3) / (PS12,R3)	Abundance Ratios (log2) (by Bio. Rep.): (Oleifera,R1) / (PS12,R1)	Abundance Ratios (log2) (by Bio. Rep.): (Oleifera,R2) / (PS12,R2)	Abundance Ratios (log2) (by Bio. Rep.): (Oleifera,R3) / (PS12,R3)	Abundance Ratios (log2) (by Bio. Rep.): (Oleifera,R1) / (DxP,R1)	Abundance Ratios (log2) (by Bio. Rep.): (Oleifera,R2) / (DxP,R2)	Abundance Ratios (log2) (by Bio. Rep.): (Oleifera,R3) / (DxP,R3)	Abundances (Normalized): F16: Sample, R1, Peak, PS12, 16	Abundances (Normalized): F17: Sample, R1, Peak, PS12, 18	Abundances (Normalized): F18: Sample, R1, Post, PS12, 20	Abundances (Normalized): F19: Sample, R2, Onset, PS12, 12	Abundances (Normalized): F20: Sample, R2, Onset, PS12, 14	Abundances (Normalized): F21: Sample, R2, Peak, PS12, 16	Abundances (Normalized): F22: Sample, R2, Peak, PS12, 18	Abundances (Normalized): F23: Sample, R2, Post, PS12, 20	Abundances (Normalized): F24: Sample, R3, Onset, PS12, 12	Abundances (Normalized): F25: Sample, R3, Onset, PS12, 14	Abundances (Normalized): F26: Sample, R3, Peak, PS12, 16	Abundances (Normalized): F27: Sample, R3, Peak, PS12, 18	Abundances (Normalized): F28: Sample, R3, Post, PS12, 20	Abundances (Normalized): F29: Sample, R1, Onset, PS12, 12	Abundances (Normalized): F30: Sample, R1, Onset, PS12, 14	Abundances (Normalized): F76: Sample, R2, Onset, PS12, 12	Abundances (Normalized): F77: Sample, R1, Post, PS12, 20	Abundances (Normalized): F78: Sample, R1, Peak, PS12, 18	Abundances (Normalized): F79: Sample, R1, Peak, PS12, 16	Abundances (Normalized): F80: Sample, R1, Onset, PS12, 14	Abundances (Normalized): F81: Sample, R1, Onset, PS12, 12	Abundances (Normalized): F82: Sample, R3, Post, PS12, 20	Abundances (Normalized): F83: Sample, R3, Peak, PS12, 18	Abundances (Normalized): F84: Sample, R3, Peak, PS12, 16	Abundances (Normalized): F85: Sample, R3, Onset, PS12, 14	Abundances (Normalized): F86: Sample, R3, Onset, PS12, 12	Abundances (Normalized): F87: Sample, R2, Post, PS12, 20	Abundances (Normalized): F88: Sample, R2, Peak, PS12, 18	Abundances (Normalized): F89: Sample, R2, Peak, PS12, 16	Abundances (Normalized): F90: Sample, R2, Onset, PS12, 14	Abundances (Normalized): F91: Sample, R1, Post, PS12, 20	Abundances (Normalized): F92: Sample, R1, Peak, PS12, 18	Abundances (Normalized): F93: Sample, R1, Peak, PS12, 16	Abundances (Normalized): F94: Sample, R1, Onset, PS12, 14	Abundances (Normalized): F95: Sample, R1, Onset, PS12, 12
[truncated: 4,115 more rows]
[truncated: 100 more columns]

[truncated: 2 more sheets: MPOB-Nigerian tenera proteins, Elaeis oleifera proteins]
