# Supplementary material for: Proteomics analysis on lipid metabolism in Elaeis guineensis and Elaeis oleifera
Source: Data Brief. 2020 May 16;31:105714. doi: 10.1016/j.dib.2020.105714 (PMC7240217; doi:10.1016/j.dib.2020.105714)
Supplement: Supplementary file 2 — S2. List of proteins involved in lipid metabolism and differentially expressed (XLSX). [file mmc2.xlsx]

## Sheet: Proteins
Gene ID	Accession	Description	Abundance Ratio: (14) / (12)	Abundance Ratio: (16) / (12)	Abundance Ratio: (20) / (12)	Abundance Ratio: (18) / (12)	Abundance Ratio Adj. P-Value: (14) / (12)	Abundance Ratio Adj. P-Value: (16) / (12)	Abundance Ratio Adj. P-Value: (20) / (12)	Abundance Ratio Adj. P-Value: (18) / (12)	Abundance Ratio Variability [%]: (14) / (12)	Abundance Ratio Variability [%]: (16) / (12)	Abundance Ratio Variability [%]: (20) / (12)	Abundance Ratio Variability [%]: (18) / (12)	Abundances (Grouped): 12	Abundances (Grouped): 14	Abundances (Grouped): 16	Abundances (Grouped): 20	Abundances (Grouped): 18	Abundances (Grouped) CV [%]: 12	Abundances (Grouped) CV [%]: 14	Abundances (Grouped) CV [%]: 16	Abundances (Grouped) CV [%]: 20	Abundances (Grouped) CV [%]: 18	# Unique Peptides	Found in Sample: [S1] F1: Sample, R1, Onset, DxP, 12	Found in Sample: [S32] F32: Sample, R1, Onset, Oleifera, 12	Found in Sample: [S50] F50: Sample, R1, Onset, Oleifera, 12	Found in Sample: [S66] F66: Sample, R1, Onset, DxP, 12	Found in Sample: [S119] F119: Sample, R1, Onset, DxP, 12	Found in Sample: [S126] F126: Sample, R1, Onset, Oleifera, 12	Found in Sample: [S2] F2: Sample, R1, Onset, DxP, 14	Found in Sample: [S33] F33: Sample, R1, Onset, Oleifera, 14	Found in Sample: [S49] F49: Sample, R1, Onset, Oleifera, 14	Found in Sample: [S65] F65: Sample, R1, Onset, DxP, 14	Found in Sample: [S118] F118: Sample, R1, Onset, DxP, 14	Found in Sample: [S130] F130: Sample, R1, Onset, Oleifera, 14	Found in Sample: [S3] F3: Sample, R1, Peak, DxP, 16	Found in Sample: [S34] F34: Sample, R1, Peak, Oleifera, 16	Found in Sample: [S48] F48: Sample, R1, Peak, Oleifera, 16	Found in Sample: [S64] F64: Sample, R1, Peak, DxP, 16	Found in Sample: [S117] F117: Sample, R1, Peak, DxP, 16	Found in Sample: [S129] F129: Sample, R1, Peak, Oleifera, 16	Found in Sample: [S5] F5: Sample, R1, Post, DxP, 20	Found in Sample: [S36] F36: Sample, R1, Post, Oleifera, 20	Found in Sample: [S46] F46: Sample, R1, Post, Oleifera, 20	Found in Sample: [S62] F62: Sample, R1, Post, DxP, 20	Found in Sample: [S115] F115: Sample, R1, Post, DxP, 20	Found in Sample: [S127] F127: Sample, R1, Post, Oleifera, 20
105054906	406870051	catalase 2 [OS=Elaeis guineensis]	1.219	1.378	1.263	1.253	0.518111	0.556783	0.837812	0.718809	0	0	0	0	78.6	93.2	128.9	107.8	91.4						30	High	High	High	High	High	High	High	High	High	High	High	High	High	High	High	High	High	High	High	High	High	High	High	High
105043923	743778980	PREDICTED: subtilisin-like protease [OS=Elaeis guineensis]	0.9	0.651	0.684	0.616	0.87429	0.365428	0.924658	0.413131	0	0	0	0	140.9	136.5	74.9	75.2	72.5						24	High	High	High	High	High	High	High	High	High	High	High	High	High	High	High	High	High	High	High	High	High	High	High	High
105042372	743774958	PREDICTED: 5-methyltetrahydropteroyltriglutamate--homocysteine methyltransferase 1-like [OS=Elaeis guineensis]	0.981	0.986	0.786	0.986	0.99191	0.999499	0.98197	0.986763	0	0	0	0	96.7	96.4	109.4	98.7	98.8						8	High	High	High	High	High	High	High	High	High	High	High	High	High	High	High	High	High	High	High	High	High	High	High	High
105049575	743806034	PREDICTED: fructose-bisphosphate aldolase cytoplasmic isozyme [OS=Elaeis guineensis]	0.957	1.026	0.881	0.877	0.972869	0.992533	0.995537	0.979143	0	0	0	0	106.4	103.8	103.1	90.8	95.9						16	High	High	High	High	High	High	High	High	High	High	High	High	High	High	High	High	High	High	High	High	High	High	High	High
105047063	743794377	PREDICTED: ATP synthase subunit beta, mitochondrial [OS=Elaeis guineensis]	0.861	1.073	0.83	0.75	0.756456	0.980381	0.991625	0.864263	0	0	0	0	110	87.1	136.1	98.8	67.9						3	High	High	High	High	High	High	High	High	High	High	High	High	High	High	High	High	High	High	High	High	High	High	High	High
105042560	743775510	PREDICTED: aconitate hydratase, cytoplasmic-like [OS=Elaeis guineensis]	1.068	1.182	1.172	0.947	0.922343	0.880601	0.899337	0.994805	0	0	0	0	93.5	81.7	126.5	117.6	80.6						22	High	High	High	High	High	High	High	High	High	High	High	High	High	High	High	High	High	High	High	High	High	High	High	High
105048467	743800698	PREDICTED: ATP synthase subunit beta, mitochondrial-like [OS=Elaeis guineensis]	1.061	1.101	0.946	0.924	0.928165	0.961263	0.983084	0.992524	0	0	0	0	99.9	106.5	107.2	93.6	92.9						3	High	High	High	High	High	High	High	High	High	High	High	High	High	High	High	High	High	High	High	High	High	High	High	High
105041149	743771993	PREDICTED: ATP synthase subunit beta, mitochondrial-like [OS=Elaeis guineensis]	0.751	1.112	0.65	0.566	0.256386	0.950961	0.906638	0.269569	0	0	0	0	123.7	92.9	145.2	68.1	70.1						1	High	Not Found	Not Found	High	High	Not Found	High	Not Found	Not Found	High	High	Not Found	High	Not Found	Not Found	High	High	High	High	Not Found	Not Found	High	High	Not Found
103715166	XP_008800927.1	PREDICTED: ATP synthase subunit beta, mitochondrial [OS=Phoenix dactylifera]	1.045	1.167	1.247	1.27	0.975521	0.961754	0.937884	0.951507	0	0	0	0	86.3	93.7	107.2	99	113.8						1	Peak Found	High	High	High	High	High	Peak Found	High	High	High	High	Peak Found	High	High	High	High	High	Peak Found	High	High	High	High	High	Peak Found
103719013	XP_008806282.1	PREDICTED: ATP synthase subunit beta, mitochondrial-like [OS=Phoenix dactylifera]	1.086	0.933	0.717	0.713	0.894304	0.988779	0.954957	0.754412	0	0	0	0	107.7	124.5	101	78.2	88.5						1	Peak Found	High	High	High	High	Not Found	High	High	High	High	High	Not Found	Not Found	High	High	High	High	Not Found	Peak Found	High	High	High	High	Peak Found
105047073	743757915	PREDICTED: ATP synthase subunit beta, mitochondrial [OS=Elaeis guineensis]	0.954	1.159	1.113	0.858	0.966937	0.910543	0.917022	0.97198	0	0	0	0	105.1	107	103	92.2	92.7						3	High	High	High	High	High	High	High	High	High	High	High	High	High	High	High	High	High	High	High	High	High	High	High	High
103722866	XP_008811786.1	PREDICTED: ATP synthase subunit beta, mitochondrial-like [OS=Phoenix dactylifera]	1.585	0.982	1.286	1.66	0.555475	0.999499	0.976168	0.866564	0	0	0	0	74.4	138.6	75.2	74.7	137.2						1	Peak Found	Not Found	Not Found	Not Found	Not Found	Not Found	Peak Found	Not Found	Not Found	Peak Found	Not Found	Not Found	Not Found	Not Found	Not Found	Peak Found	Not Found	Not Found	Not Found	Not Found	Not Found	High	Not Found	Not Found
105045129	743784146	PREDICTED: polyphenol oxidase, chloroplastic-like [OS=Elaeis guineensis]	1.238	0.732	0.675	0.944	0.462266	0.646444	0.914755	0.997577	0	0	0	0	86.3	145.6	66	79.8	122.3						18	High	High	High	High	High	High	High	High	High	High	High	High	High	High	High	High	High	High	High	High	High	High	High	High
105052993	743822486	PREDICTED: fructose-bisphosphate aldolase cytoplasmic isozyme-like [OS=Elaeis guineensis]	0.875	1.023	0.828	0.84	0.81359	0.992533	0.991625	0.955991	0	0	0	0	109.8	98.3	94.2	107.4	90.3						10	High	High	High	High	High	High	High	High	High	High	High	High	High	High	High	High	High	High	High	High	High	High	High	High
105045344	743785384	PREDICTED: glucan endo-1,3-beta-glucosidase-like [OS=Elaeis guineensis]	1.517	2.083	2.089	2.993	0.0253138	0.0147483	0.18821	6.59538e-05	0	0	0	0	37.5	52.7	128.8	122.9	158						13	High	High	High	High	High	Peak Found	High	High	High	High	High	High	High	High	High	High	High	High	High	High	High	High	High	High
105036331	743887549	PREDICTED: glyceraldehyde-3-phosphate dehydrogenase, cytosolic [OS=Elaeis guineensis]	0.973	0.594	1.142	0.783	0.988694	0.185027	0.911631	0.91869	0	0	0	0	110.4	106.8	75	128.5	79.3						4	High	High	High	High	High	High	High	High	High	High	High	High	High	Peak Found	High	High	High	High	High	High	High	High	High	High
105054692	743830998	PREDICTED: probable linoleate 9S-lipoxygenase 5 [OS=Elaeis guineensis]	1.115	0.673	0.293	0.566	0.84713	0.44977	0.0583045	0.267329	0	0	0	0	199.1	136.2	50.3	45.8	68.6						25	Peak Found	High	High	Peak Found	High	High	Peak Found	High	High	High	Peak Found	High	Peak Found	High	High	Peak Found	Peak Found	High	Peak Found	High	High	Peak Found	Peak Found	High
105052340	743819065	PREDICTED: 2,3-bisphosphoglycerate-independent phosphoglycerate mutase-like [OS=Elaeis guineensis]	0.945	1.019	0.824	0.821	0.954101	0.992947	0.991625	0.943711	0	0	0	0	106.3	105.6	110.6	91.3	86.2						9	High	High	High	High	High	High	High	High	High	High	High	High	High	High	High	High	High	High	High	High	High	High	High	High
105038598	743765064	PREDICTED: 2-alkenal reductase (NADP(+)-dependent)-like [OS=Elaeis guineensis]	1.1	0.872	0.493	0.892	0.874253	0.947905	0.581928	0.986763	0	0	0	0	124.3	133.1	91.2	58.7	92.8						27	High	High	High	High	High	High	High	High	High	High	High	High	High	High	High	High	High	High	High	High	High	High	High	High
105051238	743759013	PREDICTED: putative aconitate hydratase, cytoplasmic [OS=Elaeis guineensis]	1.199	1.233	1.395	1.065	0.58929	0.799042	0.71404	0.945081	0	0	0	0	78.1	103.9	111.9	124.1	82						11	High	High	High	High	High	High	High	High	High	High	High	High	High	High	High	High	High	High	High	Peak Found	High	High	High	High
105038211	743764070	PREDICTED: fructose-bisphosphate aldolase cytoplasmic isozyme [OS=Elaeis guineensis]	1.023	1.114	0.718	0.949	0.977013	0.948535	0.95578	0.994023	0	0	0	0	93.7	104.9	136.7	77.3	87.4						6	High	High	High	High	High	High	High	High	High	High	High	High	High	High	High	High	High	High	High	High	High	High	High	High
105039328	743767001	PREDICTED: allene oxide synthase 2-like [OS=Elaeis guineensis]	0.618	0.499	0.162	0.34	0.00831962	0.0347933	0.000306536	0.000816874	0	0	0	0	202.8	127.5	97.2	23.3	49.1						35	High	High	High	High	High	High	High	High	High	High	High	High	High	High	High	High	High	High	Peak Found	Peak Found	High	High	High	High
105039332	743767020	PREDICTED: V-type proton ATPase catalytic subunit A-like [OS=Elaeis guineensis]	1.05	1.145	0.935	0.987	0.94177	0.917203	0.988972	0.986763	0	0	0	0	92.3	107.7	108.4	96.8	94.8						7	High	High	High	High	High	High	High	High	High	High	High	High	High	High	High	High	High	High	High	High	High	High	High	High
105045720	743787325	PREDICTED: 2-oxoglutarate dehydrogenase, mitochondrial-like [OS=Elaeis guineensis]	1.04	1.106	1.493	1.007	0.962902	0.955356	0.622738	0.978746	0	0	0	0	85.6	95.1	102.8	140.5	76.1						16	High	High	High	High	High	High	High	High	High	High	High	High	High	High	High	High	High	High	High	Peak Found	High	High	High	High
105050418	743809830	PREDICTED: V-type proton ATPase catalytic subunit A [OS=Elaeis guineensis]	1.045	0.946	0.709	0.994	0.952789	0.995082	0.951029	0.985123	0	0	0	0	110.3	114.8	95.6	67.4	112						8	High	High	High	High	High	High	High	High	High	Peak Found	High	High	High	High	High	High	High	High	High	High	High	High	High	High
105038505	743764834	PREDICTED: alcohol dehydrogenase 1-like [OS=Elaeis guineensis]	1.108	0.773	0.426	0.563	0.859364	0.759088	0.394113	0.260091	0	0	0	0	130	161.8	97.1	46.1	65.1						15	High	High	High	High	High	High	High	High	High	High	High	High	High	High	High	High	High	High	High	High	High	High	High	High
105057453	743844527	PREDICTED: LOW QUALITY PROTEIN: sucrose synthase 4-like [OS=Elaeis guineensis]	0.98	0.717	0.43	0.808	0.99191	0.591929	0.413076	0.940621	0	0	0	0	120.6	120.1	87.9	77	94.3						21	High	High	High	High	High	High	High	High	High	High	High	High	High	High	High	High	High	High	High	High	High	High	High	High
105059022	743761082	PREDICTED: fructose-bisphosphate aldolase cytoplasmic isozyme [OS=Elaeis guineensis]	1.047	1.066	0.995	0.899	0.950663	0.985723	0.978941	0.987757	0	0	0	0	97.9	116.5	108.1	84.8	92.7						6	High	High	High	High	High	High	High	High	High	High	High	High	High	High	High	High	High	High	High	High	High	High	High	High
105035031	743880751	PREDICTED: 5-methyltetrahydropteroyltriglutamate--homocysteine methyltransferase 1 [OS=Elaeis guineensis]	0.903	0.665	0.368	0.705	0.87429	0.475862	0.216378	0.723502	0	0	0	0	138.7	134.1	83.8	51.6	91.7						11	High	High	High	High	High	High	High	High	High	High	High	High	High	High	High	High	High	High	Peak Found	Peak Found	High	High	High	High
105048493	743800771	PREDICTED: phosphoglucomutase, cytoplasmic 2 [OS=Elaeis guineensis]	0.97	0.943	0.832	0.776	0.981925	0.991275	0.991625	0.903496	0	0	0	0	114.1	105.5	100.4	87.6	92.4						17	High	High	High	High	High	High	High	High	High	High	High	High	High	High	High	High	High	High	High	High	High	High	High	High
105052269	743818796	PREDICTED: peroxidase 4-like [OS=Elaeis guineensis]	0.954	0.91	0.898	0.981	0.967102	0.985358	0.991625	0.987757	0	0	0	0	94.1	120.1	64.2	95	126.6						16	High	High	High	High	High	High	High	High	High	High	High	High	High	High	High	High	High	High	High	High	High	High	High	High
105061192	743862165	PREDICTED: aconitate hydratase, cytoplasmic-like [OS=Elaeis guineensis]	1.159	1.011	1.287	1.206	0.752381	0.992947	0.831296	0.842822	0	0	0	0	61.5	109.8	102.2	131.7	94.8						9	High	High	High	High	High	High	High	High	High	High	High	High	High	High	High	High	High	High	High	Peak Found	High	High	High	High
105035375	743882704	PREDICTED: 5-methyltetrahydropteroyltriglutamate--homocysteine methyltransferase 1-like isoform X1 [OS=Elaeis guineensis]	0.911	0.782	0.711	0.862	0.899585	0.785218	0.94702	0.97322	0	0	0	0	120.9	96.1	87.6	91.1	104.3						7	High	High	High	High	High	High	High	High	High	High	High	High	High	High	High	High	High	High	High	High	High	High	High	High
105056157	743760379	PREDICTED: phosphoglycerate kinase, cytosolic [OS=Elaeis guineensis]	0.884	0.821	0.707	0.711	0.839277	0.877004	0.94521	0.747543	0	0	0	0	123.1	121.8	89.8	83.2	82.1						7	High	High	High	High	High	High	High	High	High	High	High	High	High	High	High	High	High	High	High	High	High	High	High	High
105039123	743766392	PREDICTED: betaine aldehyde dehydrogenase 2-like [OS=Elaeis guineensis]	0.924	1.216	1.08	1.081	0.921854	0.823223	0.941145	0.940621	0	0	0	0	103.7	77.9	151.2	78.6	88.6						21	High	High	High	High	High	High	High	High	High	High	High	High	High	High	High	High	High	High	High	Peak Found	High	High	High	High
105038457	743755645	PREDICTED: malate dehydrogenase, mitochondrial [OS=Elaeis guineensis]	0.986	0.877	1.19	1.147	0.996193	0.955356	0.892646	0.889049	0	0	0	0	100.6	85.6	94.4	115	104.4						8	High	High	High	High	High	High	High	High	High	High	High	High	High	High	High	High	High	High	High	High	High	High	High	High
105039648	743767790	PREDICTED: aldehyde dehydrogenase family 2 member B7, mitochondrial-like [OS=Elaeis guineensis]	1	1.163	0.878	0.827	0.996684	0.90534	0.995841	0.945081	0	0	0	0	97.6	111.5	126.5	82.6	81.7						7	High	High	High	High	High	High	High	High	High	High	High	High	High	High	High	High	High	High	High	High	High	High	High	High
105056682	743840498	PREDICTED: sucrose synthase 2-like [OS=Elaeis guineensis]	0.929	1.327	1.08	1.555	0.927528	0.645289	0.940907	0.270952	0	0	0	0	67.8	63.4	137.6	85.2	146						10	High	High	High	High	High	High	High	High	High	High	High	High	High	High	High	High	High	High	High	Peak Found	High	High	High	High
105037818	743893211	PREDICTED: glyceraldehyde-3-phosphate dehydrogenase 2, cytosolic-like [OS=Elaeis guineensis]	0.993	0.642	1.283	0.87	0.999622	0.340125	0.828431	0.975789	0	0	0	0	112.9	95.3	61.1	149.8	81						8	High	High	High	High	High	High	High	High	High	High	High	High	High	High	High	High	High	High	High	High	High	High	High	High
103707070	XP_008789650.1	PREDICTED: 5-methyltetrahydropteroyltriglutamate--homocysteine methyltransferase 1-like [OS=Phoenix dactylifera]	0.725	0.497	0.974	0.726	0.823253	0.681729	0.985864	0.888693	0	0	0	0	110.8	127.2	53.1	141.5	67.3						2	High	High	Peak Found	Peak Found	Peak Found	Peak Found	High	High	Peak Found	Peak Found	Peak Found	High	High	High	Peak Found	Peak Found	Peak Found	Peak Found	High	Peak Found	High	Peak Found	High	Peak Found
105055260	743833726	PREDICTED: UTP--glucose-1-phosphate uridylyltransferase [OS=Elaeis guineensis]	1.01	1.213	1.107	1.334	0.99191	0.82535	0.921576	0.581577	0	0	0	0	86.7	95.7	112.7	95.8	109.1						18	High	High	High	High	High	High	High	High	High	High	High	High	High	High	High	High	High	High	High	High	High	High	High	High
105047772	743798098	PREDICTED: subtilisin-like protease [OS=Elaeis guineensis]	0.792	0.511	0.583	0.423	0.437905	0.0461812	0.820567	0.017281	0	0	0	0	177.1	116.3	56.5	77.2	72.9						19	High	High	High	Peak Found	High	High	High	High	High	High	High	High	High	High	High	Peak Found	High	High	High	High	High	High	High	High
105051075	743813256	PREDICTED: ATP-dependent Clp protease ATP-binding subunit clpA homolog CD4B, chloroplastic [OS=Elaeis guineensis]	0.957	1.116	1.078	0.917	0.972553	0.945845	0.943176	0.988207	0	0	0	0	73.8	95.9	115.2	99.4	115.6						3	High	Peak Found	Peak Found	Peak Found	High	Peak Found	High	Peak Found	Peak Found	High	High	Peak Found	High	Peak Found	Not Found	Peak Found	High	High	High	Peak Found	Peak Found	High	High	Peak Found
105040661	743770628	PREDICTED: malate dehydrogenase, mitochondrial-like [OS=Elaeis guineensis]	0.973	0.97	0.926	1.266	0.988694	0.998648	0.991356	0.695436	0	0	0	0	90.7	102	104.5	97.3	105.5						10	High	High	High	High	High	High	High	High	High	High	High	High	High	High	High	High	High	High	High	High	High	High	High	High
105054827	743831570	PREDICTED: acetyl-coenzyme A carboxylase carboxyl transferase subunit alpha, chloroplastic-like [OS=Elaeis guineensis]	1.135	2.403	2.462	2.206	0.79101	0.00167385	0.0765788	0.00849037	0	0	0	0	49.7	40.4	155.3	155.9	98.6						26	High	Peak Found	Peak Found	High	High	High	High	High	High	High	High	High	High	High	High	High	High	High	High	High	High	High	High	High
105039925	743768552	PREDICTED: dihydrolipoyl dehydrogenase 2, chloroplastic [OS=Elaeis guineensis]	1.455	3.472	7.037	2.977	0.0567073	8.85083e-07	1.87561e-06	7.29217e-05	0	0	0	0	30.1	34.7	87.9	272.9	74.5						12	High	Peak Found	High	High	High	Peak Found	High	High	High	High	High	Peak Found	High	High	High	High	High	High	High	High	High	High	High	High
105044322	743780317	PREDICTED: malate dehydrogenase [OS=Elaeis guineensis]	1.002	1.11	0.991	1.07	0.996193	0.952529	0.978941	0.944436	0	0	0	0	86.6	100.1	112.8	87.3	113.3						7	High	High	High	High	High	High	High	High	High	High	High	High	High	High	High	High	High	High	High	High	High	High	High	High
105051367	353441094	putative 3 oxoacyl acyl carrier protein reductase, partial [OS=Elaeis guineensis]	1.169	2.284	4.887	3.069	0.687108	0.00383893	0.000180878	4.13467e-05	0	0	0	0	31.3	32.6	81.6	253.5	100.9						12	High	High	High	High	High	High	High	High	High	High	High	High	High	High	High	High	High	High	High	High	High	High	High	High
105059872	743855885	PREDICTED: phosphoglycerate kinase, cytosolic isoform X1 [OS=Elaeis guineensis]	0.922	0.854	0.918	0.874	0.917988	0.928884	0.991625	0.977341	0	0	0	0	108.1	100.1	94.5	105.5	91.7						9	High	High	High	High	High	High	High	High	High	High	High	High	High	High	High	High	High	High	High	High	High	High	High	High
105034336	743877054	PREDICTED: glyceraldehyde-3-phosphate dehydrogenase, cytosolic-like isoform X1 [OS=Elaeis guineensis]	1.058	3.541	3.939	7.354	0.994729	0.318352	0.652683	0.0301946	0	0	0	0	30.1	31.8	106.5	110.5	221.1						3	Peak Found	Peak Found	Peak Found	High	Peak Found	Peak Found	Peak Found	Not Found	Not Found	Peak Found	Not Found	Peak Found	Peak Found	Peak Found	Peak Found	Peak Found	Peak Found	Peak Found	High	High	High	Peak Found	Peak Found	Peak Found
105040502	743756147	PREDICTED: NADP-dependent malic enzyme isoform X1 [OS=Elaeis guineensis]	1.047	1.084	1.018	1.13	0.950663	0.969946	0.965228	0.912295	0	0	0	0	97.8	99.8	104.3	100.3	97.8						26	High	High	High	High	High	High	High	High	High	High	High	High	High	High	High	High	High	High	High	High	High	High	High	High
105040429	743769902	PREDICTED: V-type proton ATPase subunit B 2-like isoform X1 [OS=Elaeis guineensis]	0.982	1.03	0.948	0.899	0.991961	0.991275	0.982273	0.987757	0	0	0	0	102.4	99.6	100.3	101.8	96						6	High	High	High	High	High	High	High	High	High	High	High	High	High	High	High	High	High	High	High	High	High	High	High	High
105036105	743886465	PREDICTED: polyphenol oxidase, chloroplastic-like [OS=Elaeis guineensis]	1.349	1.154	0.648	0.792	0.256386	0.914379	0.906638	0.935619	0	0	0	0	81.4	155	86.1	73.4	104.1						8	High	High	High	High	High	High	High	High	High	High	High	High	High	High	High	High	High	High	High	High	High	High	High	High
103702041	XP_008782547.1	PREDICTED: V-type proton ATPase subunit B 2-like [OS=Phoenix dactylifera]	1.333	0.929	1.235	1.397	0.649738	0.994402	0.933501	0.816688	0	0	0	0	72.3	104.7	97.4	102.7	123						1	High	High	High	High	High	High	High	High	High	High	High	High	High	High	High	High	High	High	High	High	High	High	High	High
105053250	743823936	PREDICTED: 5-methyltetrahydropteroyltriglutamate--homocysteine methyltransferase 2-like [OS=Elaeis guineensis]	1.096	0.905	0.84	1.214	0.943084	0.992205	0.98197	0.940621	0	0	0	0	130.8	116.7	52.3	66	134.2						4	Peak Found	High	High	Peak Found	High	High	Peak Found	Peak Found	Peak Found	High	Peak Found	Peak Found	Peak Found	High	Peak Found	Peak Found	Peak Found	Peak Found	Peak Found	Peak Found	High	Peak Found	Peak Found	High
105060398	743858564	PREDICTED: ATP-dependent Clp protease ATP-binding subunit clpA homolog CD4B, chloroplastic [OS=Elaeis guineensis]	1.002	1.134	1.355	1.212	0.997961	0.946206	0.89493	0.940621	0	0	0	0	79.7	86.4	125.4	113.5	95.1						2	High	Peak Found	High	High	High	High	High	Peak Found	Peak Found	High	High	High	High	High	Peak Found	High	High	High	Peak Found	High	High	High	High	High
105037336	743763116	PREDICTED: uncharacterized protein LOC105037336 [OS=Elaeis guineensis]	1.055	0.587	0.482	0.649	0.940533	0.164362	0.548016	0.537406	0	0	0	0	128.2	138	87.6	69.9	76.3						19	High	High	High	High	High	High	High	High	High	High	High	High	High	High	High	High	High	High	High	High	High	High	High	High
105039198	743766664	PREDICTED: aldehyde dehydrogenase family 2 member B7, mitochondrial-like [OS=Elaeis guineensis]	0.849	0.853	0.868	1.028	0.701679	0.926045	0.999986	0.969378	0	0	0	0	90.5	99.4	119.7	110.2	80.2						9	High	Peak Found	High	High	High	High	High	High	Peak Found	High	High	High	High	High	High	High	High	High	High	Peak Found	High	High	High	High
103715181	XP_008800944.1	PREDICTED: glyceraldehyde-3-phosphate dehydrogenase 3, cytosolic-like [OS=Phoenix dactylifera]	0.01	0.01	0.01	0.01	1.96756e-16	2.25877e-16	1.81233e-16	1.80169e-16	0	0	0	0	500										3	High	High	High	High	High	High	High	High	High	High	High	High	High	Peak Found	High	High	High	High	High	High	High	High	High	High
105035493	743883242	PREDICTED: glutamine synthetase nodule isozyme [OS=Elaeis guineensis]	0.931	1.004	0.972	0.899	0.928165	0.99797	0.98197	0.987757	0	0	0	0	112.2	95	106.9	100.7	85.2						3	High	High	High	High	High	High	High	High	High	High	High	High	High	High	High	High	High	High	High	High	High	High	High	High
105046041	743789069	PREDICTED: 2,3-bisphosphoglycerate-independent phosphoglycerate mutase [OS=Elaeis guineensis]	0.965	1.028	0.607	0.849	0.988745	0.988779	0.878821	0.9737	0	0	0	0	92.6	106.4	121.8	62.9	116.3						8	High	High	High	High	High	High	High	High	High	High	High	High	High	High	High	High	High	High	High	Peak Found	High	High	High	High
105044400	743780701	PREDICTED: triosephosphate isomerase, cytosolic-like [OS=Elaeis guineensis]	1.084	0.964	0.992	0.978	0.899585	0.995082	0.978941	0.987757	0	0	0	0	100.4	99.8	92.6	106	101.2						6	High	High	High	High	High	High	High	High	High	High	High	High	High	High	High	High	High	High	High	High	High	High	High	High
103707052	XP_008789620.1	PREDICTED: V-type proton ATPase catalytic subunit A-like isoform X1 [OS=Phoenix dactylifera]	1.772	2.151	2.67	1.925	0.292994	0.147183	0.393248	0.536442	0	0	0	0	49.4	93	135.6	104.4	117.6						2	Not Found	High	High	Not Found	Not Found	High	Not Found	High	High	Not Found	Not Found	High	Not Found	High	High	Not Found	Not Found	Not Found	Peak Found	High	High	Not Found	Not Found	High
105042097	743774290	PREDICTED: phosphoglucomutase, cytoplasmic 2-like [OS=Elaeis guineensis]	1.118	1.566	1.671	1.373	0.838991	0.267091	0.488148	0.510786	0	0	0	0	88	81.1	111	117.7	102.2						24	High	High	High	Peak Found	High	High	High	High	High	High	High	High	High	High	High	High	High	High	High	Peak Found	High	High	High	High
atpB	383931197	ATP synthase CF1 beta subunit (chloroplast) [OS=Elaeis guineensis]	0.989	1.026	0.72	0.754	0.997815	0.992533	0.955789	0.858739	0	0	0	0	115.9	101.2	109.7	92.1	81						23	High	High	High	High	High	High	High	High	High	High	High	High	High	High	High	High	High	High	High	High	High	High	High	High
105041961; LIP1	409994626	lipase [OS=Elaeis guineensis]	1.492	2.307	3.747	2.659	0.151323	0.00835052	0.00440459	0.00889439	0	0	0	0	35.9	48.2	164.8	170.3	80.7						28	Peak Found	Peak Found	Peak Found	Peak Found	Peak Found	Peak Found	High	Peak Found	Peak Found	Peak Found	High	Peak Found	High	Peak Found	Peak Found	High	High	Peak Found	High	Peak Found	Peak Found	High	High	Peak Found
103696937; 103718791	XP_008805982.1	PREDICTED: phosphoglycerate kinase, cytosolic [OS=Phoenix dactylifera]	0.768	0.628	0.676	0.863	0.585337	0.607055	0.914755	0.975789	0	0	0	0	82.2	173	18.6	160.7	65.5						1	High	High	High	High	High	High	High	High	High	High	High	High	High	High	High	High	High	High	Not Found	High	Peak Found	High	High	High
103717623	XP_008804304.1	PREDICTED: putative aconitate hydratase, cytoplasmic [OS=Phoenix dactylifera]	0.01	1.502	1.998	1.03	1.96756e-16	0.694753	0.660144	0.987909	0	0	0	0	120.9		172.5	103.4	103.2						3	High	High	High	High	High	High	High	High	High	High	High	High	Peak Found	High	High	High	High	High	Peak Found	Peak Found	High	High	High	High
105037680	743892710	PREDICTED: isoflavone reductase-like protein [OS=Elaeis guineensis]	0.884	1.02	0.783	0.849	0.839277	0.992947	0.98197	0.962687	0	0	0	0	113.9	94.2	113.9	75.2	102.7						9	High	High	High	High	High	High	High	High	High	High	High	High	High	High	High	High	High	High	High	High	High	High	High	High
105050328	743809428	PREDICTED: aldehyde dehydrogenase family 2 member B7, mitochondrial-like [OS=Elaeis guineensis]	0.916	1.523	1.196	1	0.909581	0.325618	0.886905	0.982612	0	0	0	0	91.8	78.6	141.1	93.7	94.8						14	High	High	High	High	High	High	High	High	High	High	High	High	High	High	High	High	High	High	High	High	High	High	High	High
105050732	743811443	PREDICTED: leucine aminopeptidase 1-like [OS=Elaeis guineensis]	1.058	1.17	0.945	1.02	0.935386	0.89545	0.983084	0.974787	0	0	0	0	77.9	84.6	149	92.8	95.6						18	High	High	High	High	High	High	High	High	High	High	High	High	High	High	High	High	High	High	High	Peak Found	High	High	High	High
105045149	743784278	PREDICTED: sucrose synthase 4 [OS=Elaeis guineensis]	1.131	1.054	0.51	0.886	0.822436	0.985723	0.662079	0.986763	0	0	0	0	100.7	174.7	102.4	60	62.3						11	High	Peak Found	Peak Found	High	High	High	High	High	High	High	High	High	Peak Found	High	High	High	High	High	Peak Found	Peak Found	High	High	High	High
105054078	743828155	PREDICTED: heat shock 70 kDa protein, mitochondrial [OS=Elaeis guineensis]	1.078	0.997	1.398	0.982	0.909581	0.998648	0.709599	0.987757	0	0	0	0	82.2	97.5	93.9	139	87.5						5	High	High	High	High	High	High	High	High	High	Peak Found	High	High	High	High	High	High	High	High	High	High	High	High	High	High
105056313	743838664	PREDICTED: acetyl-CoA acetyltransferase, cytosolic 1-like [OS=Elaeis guineensis]	1.329	1.668	2.122	1.873	0.224285	0.154231	0.174837	0.0547799	0	0	0	0	68.5	78.9	118.3	134.7	99.7						11	High	High	High	High	High	High	High	High	High	High	High	High	High	High	High	High	High	High	High	High	High	High	High	High
105059458	743854769	PREDICTED: peroxisomal acyl-coenzyme A oxidase 1-like [OS=Elaeis guineensis]	0.981	1.242	1.033	1.159	0.99191	0.785218	0.958129	0.87315	0	0	0	0	110.1	96.6	123	91.5	78.8						13	High	High	High	High	High	High	High	High	High	High	High	High	High	High	High	High	High	High	High	Peak Found	High	High	High	High
105055569	743835093	PREDICTED: cell division cycle protein 48 homolog [OS=Elaeis guineensis]	0.965	0.999	1.136	1.241	0.977013	0.998648	0.911631	0.743833	0	0	0	0	106.2	57.6	108.5	105.6	122.1						7	High	Peak Found	Peak Found	High	High	High	High	Peak Found	Peak Found	High	High	High	High	Peak Found	Peak Found	Peak Found	High	High	High	Peak Found	High	High	High	High
105034165	743876166	PREDICTED: L-ascorbate peroxidase, cytosolic-like [OS=Elaeis guineensis]	1.083	0.934	0.983	0.836	0.901602	0.988779	0.981915	0.953086	0	0	0	0	120.8	109.9	72.1	117.6	79.6						6	High	High	High	High	High	High	High	High	High	High	High	High	High	High	High	High	High	High	High	High	High	High	High	High
105056168	743760381	PREDICTED: phosphoglycerate kinase, cytosolic-like [OS=Elaeis guineensis]	0.977	1.037	0.94	0.91	0.99191	0.988779	0.985175	0.987757	0	0	0	0	105.1	101.3	106.2	92.8	94.5						3	High	Peak Found	Peak Found	High	High	Peak Found	High	Peak Found	Peak Found	High	High	Peak Found	High	Peak Found	High	High	High	High	High	High	High	High	High	Peak Found
105044666	374256065	putative cytosolic ascorbate peroxidase protein [OS=Elaeis guineensis]	1.084	0.886	0.897	0.989	0.899112	0.961263	0.991625	0.986763	0	0	0	0	123.1	120.1	80.4	78.4	97.9						8	High	High	High	High	High	High	High	High	High	High	High	High	High	High	High	High	High	High	High	High	High	High	High	High
105050358	743809510	PREDICTED: D-3-phosphoglycerate dehydrogenase 1, chloroplastic-like [OS=Elaeis guineensis]	1.043	1.003	0.811	0.851	0.956423	0.998648	0.989343	0.964267	0	0	0	0	98.5	126.2	102.8	79.1	93.4						20	High	High	High	High	High	High	High	High	High	High	High	High	High	High	High	High	High	High	High	High	High	High	High	High
103698186	XP_008778395.1	PREDICTED: 5-methyltetrahydropteroyltriglutamate--homocysteine methyltransferase 1-like [OS=Phoenix dactylifera]	0.728	0.475	0.132	0.01	0.757951	0.508693	0.0404092	1.80169e-16	0	0	0	0	141.7	200.2	123.9	34.3							2	High	High	High	High	High	High	High	High	High	High	High	High	High	High	High	High	High	High	High	High	High	High	High	High
105058592	743850338	PREDICTED: sucrose synthase 1 [OS=Elaeis guineensis]	0.935	0.768	0.313	0.693	0.958496	0.892688	0.243767	0.770931	0	0	0	0	122.2	142.6	94.9	30.6	109.6						4	Peak Found	High	High	Peak Found	Peak Found	Peak Found	Peak Found	High	High	Peak Found	High	Peak Found	High	High	High	High	High	Peak Found	Peak Found	Peak Found	High	Peak Found	High	Peak Found
105053181	743823535	PREDICTED: glutamine synthetase nodule isozyme [OS=Elaeis guineensis]	1.147	0.96	0.704	0.866	0.87429	0.999499	0.928797	0.967849	0	0	0	0	105.2	104.5	91.5	90.6	108.2						1	High	High	High	High	High	High	High	High	High	High	High	High	High	High	High	High	High	High	Peak Found	High	High	High	High	High
103696938; 103718792	XP_008805983.1	PREDICTED: phosphoglycerate kinase, cytosolic-like [OS=Phoenix dactylifera]	0.703	1.222	0.01	0.699	0.430343	0.880818	1.81233e-16	0.80434	0	0	0	0	183.7	65.2	224.5		26.7						1	Peak Found	Peak Found	Not Found	High	High	Not Found	Peak Found	High	Not Found	High	High	Peak Found	Peak Found	High	Not Found	High	High	Not Found	Not Found	Not Found	High	High	High	Not Found
105060694	743761544	PREDICTED: glucose-6-phosphate isomerase, cytosolic 1 [OS=Elaeis guineensis]	0.978	1.269	0.853	1.237	0.99191	0.740567	0.994755	0.752112	0	0	0	0	87.5	91.4	122.8	97.8	100.6						24	High	High	High	High	High	High	High	High	High	High	High	High	High	High	High	High	High	High	High	Peak Found	High	High	High	High
rbcL	383931198	ribulose bisophosphate carboxylase (chloroplast) [OS=Elaeis guineensis]	1	1.066	0.785	0.821	0.996448	0.985723	0.98197	0.943267	0	0	0	0	70.3	74.3	180.8	80.6	93.9						26	High	High	High	High	High	High	High	High	High	High	High	High	High	High	High	High	High	High	High	High	High	High	High	High
105054728	743831156	PREDICTED: dihydrolipoyllysine-residue acetyltransferase component 2 of pyruvate dehydrogenase complex, mitochondrial-like [OS=Elaeis guineensis]	0.978	1.249	1.069	1.2	0.99191	0.775813	0.944001	0.82047	0	0	0	0	86.2	78	107.8	119.6	108.5						14	High	High	High	High	High	High	High	High	High	High	High	High	High	High	Peak Found	High	High	High	High	High	High	High	High	High
105061389	743863108	PREDICTED: monodehydroascorbate reductase-like [OS=Elaeis guineensis]	0.975	0.778	1.04	1.059	0.989724	0.776697	0.955789	0.948455	0	0	0	0	92.4	102.2	84.8	103.4	117.3						25	High	High	High	High	High	High	High	High	High	High	High	High	High	High	High	High	High	High	High	High	High	High	High	High
105059112	743853332	PREDICTED: cell division cycle protein 48 homolog [OS=Elaeis guineensis]	1.475	0.941	1.326	2.326	0.382806	0.997328	0.906638	0.102101	0	0	0	0	45.1	66	111.4	129	148.5						4	High	Peak Found	Peak Found	High	High	High	High	Peak Found	Peak Found	Not Found	High	Peak Found	High	Not Found	Peak Found	Peak Found	High	High	Peak Found	Peak Found	High	High	High	High
105044252	743757121	PREDICTED: aspartate aminotransferase, cytoplasmic [OS=Elaeis guineensis]	1.071	1.341	1.038	1.341	0.91776	0.620895	0.955789	0.570857	0	0	0	0	86.9	88.3	106.9	104.3	113.5						11	High	High	High	High	High	High	High	High	High	High	High	High	High	High	High	High	High	High	High	High	High	High	High	High
105035588	743883717	PREDICTED: dihydrolipoyllysine-residue acetyltransferase component 4 of pyruvate dehydrogenase complex, chloroplastic [OS=Elaeis guineensis]	1.6	2.511	4.698	2.498	0.220227	0.00884876	0.000618455	0.0819575	0	0	0	0	22.5	31.7	99.3	257.9	88.6						12	High	High	High	High	High	High	High	High	High	High	High	High	High	High	High	High	High	High	High	High	High	High	High	High
105038468	743764730	PREDICTED: dihydrolipoyllysine-residue acetyltransferase component 5 of pyruvate dehydrogenase complex, chloroplastic-like [OS=Elaeis guineensis]	1.131	1.976	2.657	2.257	0.85659	0.0522628	0.0466089	0.0183495	0	0	0	0	46.7	39	103.3	220.2	90.9						14	High	Peak Found	High	Peak Found	High	Peak Found	High	Peak Found	Peak Found	High	High	Peak Found	High	Peak Found	Peak Found	High	High	High	High	Peak Found	High	High	High	High
105055679	743835732	PREDICTED: malate dehydrogenase, cytoplasmic [OS=Elaeis guineensis]	1.164	1.092	0.931	1.044	0.700824	0.962992	0.989343	0.960055	0	0	0	0	94	108.8	103.6	88.3	105.3						7	High	High	High	High	High	High	High	High	High	High	High	High	High	High	High	High	High	High	High	Peak Found	High	High	High	High
105047072	743794420	PREDICTED: oxygen-evolving enhancer protein 1, chloroplastic [OS=Elaeis guineensis]	1.042	0.832	0.752	0.574	0.958496	0.898414	0.976168	0.295242	0	0	0	0	130	95.5	117.5	104.5	52.5						20	High	High	High	High	High	High	High	High	High	High	High	High	High	High	High	High	High	High	High	High	High	High	High	Peak Found
103714477	XP_008799964.1	PREDICTED: glyceraldehyde-3-phosphate dehydrogenase 3, cytosolic [OS=Phoenix dactylifera]																							3	High	High	High	Peak Found	High	High	High	High	High	High	High	High	High	Peak Found	High	High	High	High	Not Found	High	High	High	High	High
105056707	743840628	PREDICTED: probable nucleoredoxin 1-2 [OS=Elaeis guineensis]	0.888	0.599	0.517	0.646	0.854132	0.249514	0.656304	0.52561	0	0	0	0	172.8	105.7	62.6	69	89.8						1	High	Peak Found	Peak Found	Not Found	Not Found	Peak Found	High	Peak Found	Peak Found	High	High	Peak Found	High	Peak Found	Peak Found	Peak Found	High	High	High	Not Found	Peak Found	High	Peak Found	Peak Found
105058934	743761055	PREDICTED: 1,4-alpha-glucan-branching enzyme 1, chloroplastic/amyloplastic isoform X1 [OS=Elaeis guineensis]	1.091	1.303	1.748	1.503	0.882299	0.681729	0.416438	0.309217	0	0	0	0	43.1	53.6	152.7	156	94.7						13	High	Peak Found	Peak Found	High	High	High	High	Peak Found	Peak Found	High	High	Peak Found	High	Peak Found	Peak Found	High	High	High	High	Peak Found	High	High	High	High
105041129	743771928	PREDICTED: fructose-bisphosphate aldolase 1, chloroplastic-like [OS=Elaeis guineensis]	0.987	1.702	1.662	1.454	0.996448	0.126605	0.497707	0.380631	0	0	0	0	67.5	75.9	149.4	108	99.2						9	High	High	High	High	High	High	High	High	High	High	High	High	High	High	High	High	High	High	High	High	High	High	High	High
105046543	743791533	PREDICTED: phosphoglycerate kinase, chloroplastic-like [OS=Elaeis guineensis]	0.876	0.783	1.064	1.008	0.877281	0.891773	0.98197	0.993436	0	0	0	0	127.3	89.9	143.9	34.1	104.7						5	High	Peak Found	Peak Found	High	High	Peak Found	High	Peak Found	Peak Found	High	High	Peak Found	High	Peak Found	Peak Found	High	High	High	Peak Found	Peak Found	Peak Found	High	High	Peak Found
105056934	743841772	PREDICTED: triosephosphate isomerase, cytosolic-like [OS=Elaeis guineensis]	1.019	0.937	0.728	0.823	0.981923	0.988779	0.956853	0.944146	0	0	0	0	105.7	122.2	94.9	88.2	88.8						5	High	High	High	High	High	High	High	High	High	High	High	High	High	High	High	High	High	High	High	High	High	High	High	High
105052538	743820029	PREDICTED: glyoxysomal fatty acid beta-oxidation multifunctional protein MFP-a-like [OS=Elaeis guineensis]	1.147	1.424	1.349	1.159	0.757095	0.476741	0.765087	0.873749	0	0	0	0	91.5	91.5	122.6	102.8	91.7						24	High	Peak Found	High	High	High	High	High	High	High	High	High	High	High	High	High	High	High	High	High	Peak Found	High	High	High	High
105042090	743774272	PREDICTED: aldehyde dehydrogenase family 7 member A1 [OS=Elaeis guineensis]	1.427	1.677	3.716	2.461	0.0889617	0.147624	0.00310006	0.00183249	0	0	0	0	42.2	65.9	82	186.6	123.3						21	High	High	High	High	High	High	High	High	High	High	High	High	High	High	High	High	High	High	High	High	High	High	High	High
105056705	743840622	PREDICTED: probable nucleoredoxin 1-2 [OS=Elaeis guineensis]	6.918	1.854	1.764	0.221	4.74774e-09	0.636656	0.943432	0.0326141	0	0	0	0	34.9	284.9	95.6	63.9	20.7						2	High	Peak Found	Peak Found	Peak Found	Not Found	Peak Found	High	Not Found	Not Found	Peak Found	High	Not Found	Peak Found	Peak Found	Not Found	Peak Found	Peak Found	High	Not Found	Not Found	Not Found	Peak Found	Peak Found	Not Found
105053842	743826956	PREDICTED: uncharacterized protein LOC105053842 [OS=Elaeis guineensis]	0.897	1.102	0.918	0.903	0.870387	0.961263	0.991625	0.987757	0	0	0	0	101	107	126	86.2	79.7						18	High	High	High	High	High	High	High	High	High	High	High	High	High	High	High	High	High	High	High	High	High	High	High	High
105039716	743768014	PREDICTED: succinate-semialdehyde dehydrogenase, mitochondrial isoform X1 [OS=Elaeis guineensis]	1.012	1.078	1.004	0.933	0.99062	0.974075	0.975751	0.996917	0	0	0	0	96.3	98.6	106.8	99.6	98.8						13	High	High	High	High	High	High	High	High	High	High	High	High	High	High	High	High	High	High	High	High	High	High	High	High
103705911	XP_008788039.1	PREDICTED: 2,3-bisphosphoglycerate-independent phosphoglycerate mutase-like [OS=Phoenix dactylifera]	1.293	1.055	1.229	1.081	0.695658	0.988779	0.942173	0.986763	0	0	0	0	74.9	213.2	11.4	111.3	89.2						2	Peak Found	High	High	Peak Found	Peak Found	High	Not Found	High	High	Peak Found	Peak Found	High	Peak Found	High	High	Peak Found	Peak Found	Peak Found	Not Found	High	High	Peak Found	Not Found	High
105060336	743858230	PREDICTED: acetyl-coenzyme A synthetase, chloroplastic/glyoxysomal-like [OS=Elaeis guineensis]	1.102	1.749	1.673	1.762	0.86859	0.0942548	0.485991	0.100635	0	0	0	0	59	90.5	107.8	131.7	111						10	High	Peak Found	Peak Found	High	Peak Found	Peak Found	High	Peak Found	Peak Found	Peak Found	High	Peak Found	High	Peak Found	Peak Found	High	High	High	Peak Found	Peak Found	High	High	High	High
105034921	743880092	PREDICTED: serine hydroxymethyltransferase 4-like [OS=Elaeis guineensis]	0.994	0.96	0.876	0.966	0.999622	0.994877	0.99747	0.987757	0	0	0	0	101.5	102.8	101.5	98.2	96.1						8	High	High	High	High	High	High	High	High	High	High	High	High	High	High	High	High	High	High	Peak Found	Peak Found	High	High	High	High
103708443	XP_008791594.1	PREDICTED: LOW QUALITY PROTEIN: malate dehydrogenase [OS=Phoenix dactylifera]	3.365	0.834	0.698	6.567	0.0125814	0.981081	0.914755	0.00790393	0	0	0	0	33.3	137.1	34	28.2	267.5						2	High	High	High	High	High	High	High	High	High	High	High	Peak Found	High	High	High	High	High	High	High	High	High	High	High	High
105032396	743866759	PREDICTED: alpha-humulene synthase-like isoform X1 [OS=Elaeis guineensis]	0.979	0.844	0.675	2.172	0.99191	0.93054	0.919127	0.0102729	0	0	0	0	111.4	106.5	35	73.6	173.4						17	Peak Found	High	High	Peak Found	Peak Found	High	Peak Found	High	High	Peak Found	Peak Found	High	Peak Found	High	High	Peak Found	Peak Found	Peak Found	Peak Found	High	High	Peak Found	Peak Found	High
105051363	743814513	PREDICTED: glyceraldehyde-3-phosphate dehydrogenase 2, cytosolic [OS=Elaeis guineensis]	1.294	0.729	1.493	1.57	0.507733	0.81258	0.782509	0.402008	0	0	0	0	119.6	107.7	38.4	105.1	129.3						5	High	High	High	Peak Found	High	High	Peak Found	High	High	Peak Found	Peak Found	High	Peak Found	High	High	Peak Found	Peak Found	Peak Found	Peak Found	High	High	High	Peak Found	High
105039135	743755796	PREDICTED: isocitrate dehydrogenase [NADP] [OS=Elaeis guineensis]	0.915	0.894	0.763	0.642	0.9079	0.969946	0.978941	0.510236	0	0	0	0	117.8	105.1	100.5	98.9	77.8						9	High	High	High	High	High	High	High	High	High	High	High	High	High	High	High	High	High	High	High	High	High	High	High	High
103702434	XP_008783098.1	PREDICTED: sucrose synthase 1 [OS=Phoenix dactylifera]	0.819	0.845	0.261	0.199	0.717467	0.934786	0.0545994	7.28014e-06	0	0	0	0	153.9	126.1	142.4	44.1	33.5						1	Not Found	Peak Found	Peak Found	Not Found	Not Found	Peak Found	Not Found	High	High	Not Found	Not Found	Peak Found	Not Found	High	Peak Found	Not Found	Not Found	Not Found	Not Found	Peak Found	High	Not Found	Peak Found	High
105046284	743790326	PREDICTED: LOW QUALITY PROTEIN: alpha-glucan phosphorylase, H isozyme-like [OS=Elaeis guineensis]	1.068	1.304	1.952	2.89	0.956423	0.758391	0.285987	0.000883699	0	0	0	0	58.7	45.7	85.3	171.8	138.5						26	High	Peak Found	Peak Found	Peak Found	Peak Found	High	Peak Found	Peak Found	Peak Found	Peak Found	Peak Found	Peak Found	Peak Found	High	Peak Found	High	High	Peak Found	Peak Found	Peak Found	High	High	High	High
105034448	353441078	putative enolase, partial [OS=Elaeis guineensis]	0.817	1.105	2.043	1.733	0.727249	0.961879	0.296547	0.266241	0	0	0	0	71.1	63.4	85.8	145.3	134.4						1	High	Not Found	Not Found	High	High	Not Found	High	Peak Found	Not Found	High	High	Not Found	High	Not Found	Not Found	High	High	High	High	Peak Found	Peak Found	High	High	Not Found
103705945	XP_008788082.1	PREDICTED: 2-oxoglutarate dehydrogenase, mitochondrial-like [OS=Phoenix dactylifera]	1.422	0.572	1.523	0.989	0.658622	0.679763	0.878929	0.99891	0	0	0	0	91.2	129.7	52.2	121.9	105						1	High	Not Found	Not Found	Not Found	Not Found	Not Found	High	Not Found	Not Found	Not Found	Not Found	Not Found	High	Not Found	Not Found	High	Not Found	High	Not Found	Not Found	High	Not Found	Not Found	High
105048539	743800891	PREDICTED: allene oxide synthase, chloroplastic [OS=Elaeis guineensis]	1.107	1.565	1.139	1.774	0.862618	0.268549	0.911631	0.0947294	0	0	0	0	72.3	75.9	134.3	84.3	133.2						19	High	High	High	High	High	High	High	High	High	High	High	High	High	High	High	High	High	High	High	High	High	High	High	High
105032394	743866755	PREDICTED: adenosylhomocysteinase-like [OS=Elaeis guineensis]	1.226	0.726	0.786	0.978	0.55327	0.726611	0.98197	0.987757	0	0	0	0	144.2	115.4	70.2	50.4	119.7						3	High	High	High	High	High	High	Peak Found	High	High	High	High	High	Peak Found	High	High	High	High	Peak Found	Peak Found	High	High	High	High	High
105058582	743850289	PREDICTED: alanine aminotransferase 2 isoform X1 [OS=Elaeis guineensis]	1.096	1.374	1.428	1.537	0.87429	0.566393	0.678008	0.294583	0	0	0	0	72.4	82.6	119.7	108	117.3						9	High	Peak Found	High	High	High	High	High	High	High	High	High	Peak Found	High	High	Peak Found	High	High	High	High	Peak Found	High	High	High	High
105035433	743882943	PREDICTED: uncharacterized protein LOC105035433 [OS=Elaeis guineensis]	0.988	1.278	0.94	1.146	0.997474	0.725819	0.984675	0.890597	0	0	0	0	98	94.4	111.5	95.8	100.3						11	High	High	High	High	High	High	High	High	High	High	High	High	High	High	High	High	High	High	High	High	High	High	High	High
105053810	743826793	PREDICTED: 6-phosphogluconate dehydrogenase, decarboxylating 1-like [OS=Elaeis guineensis]	1.053	1.085	0.908	1.072	0.940533	0.969946	0.991625	0.943711	0	0	0	0	106.7	95.5	109.4	87.5	101						11	High	High	High	High	High	High	High	High	High	High	High	High	High	High	High	High	High	High	High	Peak Found	High	High	High	High
105045658	743787025	PREDICTED: triosephosphate isomerase, cytosolic isoform X1 [OS=Elaeis guineensis]	0.926	0.845	0.795	0.757	0.924624	0.914379	0.98197	0.864245	0	0	0	0	109.2	103.6	126.2	69	92						13	High	High	High	High	High	High	High	High	High	High	High	High	High	High	High	High	High	High	High	High	High	High	High	High
103703497	XP_008784587.1	PREDICTED: triosephosphate isomerase, cytosolic-like [OS=Phoenix dactylifera]	1.068	0.768	0.646	0.665	0.956423	0.908276	0.896484	0.712337	0	0	0	0	146.2	139.2	32.1	97.3	85.1						4	High	High	High	High	High	High	High	High	High	High	High	High	High	High	High	High	High	High	High	High	High	High	High	High
105060178	743857317	PREDICTED: leucine aminopeptidase 2, chloroplastic-like [OS=Elaeis guineensis]	1.127	1.103	0.955	0.919	0.820143	0.955356	0.98197	0.991748	0	0	0	0	108.3	115.3	110.2	98.9	67.3						13	High	High	High	High	High	High	High	High	High	High	High	Peak Found	High	High	High	High	High	High	High	High	High	High	High	Peak Found
105059701	743855451	PREDICTED: catalase isozyme B [OS=Elaeis guineensis]	1.28	2.55	4.506	3.106	0.618557	0.00252023	0.000853232	0.00944431	0	0	0	0	21.1	32.2	110.6	212.5	123.6						5	Peak Found	Peak Found	Peak Found	High	Peak Found	Peak Found	High	Peak Found	Peak Found	Peak Found	High	Peak Found	High	Peak Found	Not Found	High	High	Peak Found	High	Peak Found	High	High	High	Peak Found
105059691	743855418	PREDICTED: chitinase 1-like [OS=Elaeis guineensis]	1.221	0.943	1.025	1.42	0.511313	0.991275	0.961631	0.433912	0	0	0	0	36.6	106.5	122.2	134	100.8						4	Not Found	High	High	Peak Found	Peak Found	High	Not Found	High	High	High	Peak Found	High	High	High	High	High	High	High	High	High	High	High	High	High
atp1	YP_005090378.1	ATP synthase F0 subunit 1 (mitochondrion) [OS=Phoenix dactylifera]	0.942	1.054	0.81	0.91	0.947776	0.988779	0.989343	0.987757	0	0	0	0	112.5	97.7	118.8	80.3	90.7						24	High	High	High	High	High	High	High	High	High	High	High	High	High	High	High	High	High	High	High	High	High	High	High	High
105048474	743800712	PREDICTED: fructose-bisphosphate aldolase 1, chloroplastic-like [OS=Elaeis guineensis]	1.118	1.584	2.109	1.751	0.838979	0.244532	0.179576	0.106973	0	0	0	0	71.8	69.9	102.7	124.4	131.2						12	High	High	High	High	High	High	High	High	High	High	High	High	High	High	High	High	High	High	High	High	High	High	High	High
105044072	743779408	PREDICTED: trans-resveratrol di-O-methyltransferase-like [OS=Elaeis guineensis]	0.931	0.999	0.94	1.443	0.929122	0.998648	0.985281	0.392783	0	0	0	0	70.6	64	146.5	98.9	119.9						13	High	High	High	High	High	High	High	High	High	High	High	High	High	High	High	High	High	High	High	High	High	High	High	High
105052078	743817950	PREDICTED: 2-Cys peroxiredoxin BAS1, chloroplastic [OS=Elaeis guineensis]	0.906	0.97	0.883	1.07	0.881735	0.998648	0.99486	0.944436	0	0	0	0	101.1	89	114.4	86.7	108.8						6	High	High	High	High	High	High	High	High	High	High	High	High	High	High	High	High	High	High	High	High	High	High	High	High
105040690	743770702	PREDICTED: isocitrate dehydrogenase [NADP]-like isoform X1 [OS=Elaeis guineensis]	1.063	1.179	0.909	1.007	0.927528	0.884461	0.991625	0.978746	0	0	0	0	97.4	102.5	133.1	82.5	84.4						13	High	High	High	High	High	High	High	High	High	High	High	High	High	High	High	High	High	High	High	High	High	High	High	High
105051934	743817279	PREDICTED: long chain acyl-CoA synthetase 9, chloroplastic-like [OS=Elaeis guineensis]	1.118	1.607	1.298	1.23	0.838991	0.215608	0.816887	0.763074	0	0	0	0	71.2	61.7	166.5	74.5	126.1						20	High	High	Peak Found	High	High	High	High	High	Peak Found	High	High	Peak Found	High	High	Peak Found	High	High	High	High	Peak Found	High	High	High	High
105059287	743854171	PREDICTED: LOW QUALITY PROTEIN: pyruvate dehydrogenase E1 component subunit alpha-3, chloroplastic-like [OS=Elaeis guineensis]	1.458	3.485	5.853	3.39	0.0543632	8.08215e-07	2.1246e-05	5.81451e-06	0	0	0	0	28	35.3	107.9	223.7	105.1						21	High	High	High	High	High	High	High	High	High	High	High	High	High	High	High	High	High	High	High	High	High	High	High	High
103712472	XP_008797227.1	PREDICTED: fructose-bisphosphate aldolase cytoplasmic isozyme [OS=Phoenix dactylifera]																							1	Not Found	Not Found	Not Found	Not Found	Not Found	Not Found	Not Found	Not Found	Not Found	Not Found	Not Found	Not Found	Not Found	Not Found	Not Found	Not Found	Not Found	Not Found	Not Found	Not Found	Not Found	Not Found	Not Found	Not Found
105033156	743870812	PREDICTED: ATP synthase subunit gamma, mitochondrial-like [OS=Elaeis guineensis]	0.893	1.019	0.827	0.838	0.862618	0.992947	0.991625	0.955045	0	0	0	0	105.4	95.6	122.3	77.5	99.2						9	High	High	High	High	High	High	High	High	High	High	High	High	High	High	High	High	High	High	High	High	High	High	High	High
105059131	743853412	PREDICTED: 3-ketoacyl-CoA thiolase 2, peroxisomal-like [OS=Elaeis guineensis]	1.064	1.765	1.512	1.719	0.926142	0.0859814	0.602947	0.124832	0	0	0	0	68.6	69.1	151.6	103.7	106.9						13	High	High	High	High	High	High	High	High	High	High	High	High	High	High	High	High	High	High	High	High	High	High	High	High
105042733	743775885	PREDICTED: serine hydroxymethyltransferase, mitochondrial [OS=Elaeis guineensis]	0.95	0.914	0.808	0.837	0.9638	0.985723	0.989343	0.955045	0	0	0	0	120.9	107.3	97.8	87.5	86.5						9	High	High	High	High	High	High	High	High	High	High	High	High	High	High	High	High	High	High	Peak Found	High	High	High	High	High
105036469	743888083	PREDICTED: LOW QUALITY PROTEIN: beta-galactosidase 6-like [OS=Elaeis guineensis]	1.1	0.983	1.352	1.223	0.874211	0.999357	0.762294	0.775511	0	0	0	0	97.1	109.2	56.4	121.9	115.4						13	Peak Found	High	High	High	High	High	Peak Found	High	High	High	High	High	High	High	High	High	High	High	High	High	High	High	High	High
105042873	743776246	PREDICTED: NAD-dependent malic enzyme 59 kDa isoform, mitochondrial isoform X1 [OS=Elaeis guineensis]	0.839	1.069	0.857	0.828	0.659885	0.984069	0.99572	0.945081	0	0	0	0	143.4	85.4	118.8	79.7	72.7						22	High	Peak Found	High	High	High	Peak Found	High	High	High	High	High	High	High	High	High	High	High	High	High	Peak Found	High	High	High	High
105040616	743770464	PREDICTED: phosphoenolpyruvate carboxylase, housekeeping isozyme-like [OS=Elaeis guineensis]	0.983	1.003	0.987	1.02	0.999618	0.995082	0.977224	0.975789	0	0	0	0	94.7	68.7	119.8	101.5	115.3						7	High	Peak Found	Peak Found	Peak Found	High	High	High	High	Peak Found	Peak Found	High	High	High	High	High	High	High	High	Not Found	Peak Found	High	High	High	High
105038981	743755752	PREDICTED: ketol-acid reductoisomerase, chloroplastic [OS=Elaeis guineensis]	1.221	1.215	1.096	0.982	0.513838	0.823223	0.929648	0.987757	0	0	0	0	88	97.4	130.7	91	92.9						5	High	High	High	High	High	High	High	High	High	High	High	High	High	High	High	High	High	High	High	High	High	High	High	High
105059176	743853663	PREDICTED: alcohol dehydrogenase class-3-like [OS=Elaeis guineensis]	0.763	0.645	0.872	0.767	0.301798	0.352481	0.998839	0.888693	0	0	0	0	144	79.3	92.3	88.7	95.8						5	High	High	High	High	High	High	High	High	High	High	High	High	High	High	Peak Found	High	High	High	Peak Found	Peak Found	High	High	High	High
105040848	743756256	PREDICTED: chaperone protein ClpB1 [OS=Elaeis guineensis]	1.025	0.831	0.698	0.984	0.975521	0.913118	0.940979	0.986763	0	0	0	0	107.9	122.4	107.2	72.6	89.8						23	High	Peak Found	Peak Found	High	High	High	High	Peak Found	Peak Found	High	High	High	High	High	High	High	High	High	High	High	Peak Found	High	High	High
105046577	743791713	PREDICTED: 60S ribosomal protein L4 [OS=Elaeis guineensis]	0.741	0.644	0.542	0.748	0.214499	0.349978	0.719613	0.845056	0	0	0	0	163.6	55.2	78.7	50.1	152.4						9	High	Peak Found	Peak Found	High	High	High	High	Peak Found	Peak Found	High	High	Peak Found	High	High	High	High	Peak Found	High	High	High	Peak Found	Peak Found	High	High
105056708	743840630	PREDICTED: probable nucleoredoxin 1-1 [OS=Elaeis guineensis]	0.942	0.816	0.718	0.568	0.947524	0.864344	0.955789	0.273274	0	0	0	0	154.9	121.8	79.9	65.6	77.8						19	High	High	High	High	High	High	High	High	High	High	High	High	High	High	High	High	High	High	High	Peak Found	High	High	High	High
105033962	743875093	PREDICTED: glucan endo-1,3-beta-glucosidase-like [OS=Elaeis guineensis]	1.229	1.476	1.6	2.177	0.814325	0.49766	0.709599	0.140099	0	0	0	0	42.4	94.3	139.9	49.6	173.8						5	High	High	High	High	High	Peak Found	High	High	High	High	High	Peak Found	High	High	High	High	High	High	High	High	High	High	High	High
105040185	743769240	PREDICTED: NADH-cytochrome b5 reductase-like protein [OS=Elaeis guineensis]	1.061	1.065	1.027	1.038	0.928806	0.985723	0.961436	0.962687	0	0	0	0	93	91.9	114.4	105.7	95						14	High	High	High	High	High	High	High	High	High	High	High	High	High	High	High	High	High	High	High	High	High	High	High	High
atpA	325305693	ATP synthase CF1 alpha subunit (chloroplast) [OS=Elaeis guineensis]	0.944	0.934	0.668	0.745	0.952789	0.988779	0.911631	0.839249	0	0	0	0	113.4	107.3	123.2	70.8	85.2						17	High	High	High	High	High	High	High	High	High	High	High	High	High	High	High	High	High	High	High	High	High	High	High	High
105043985	743757060	PREDICTED: LOW QUALITY PROTEIN: phosphoenolpyruvate carboxylase, housekeeping isozyme-like [OS=Elaeis guineensis]	1.186	1.208	1.678	2.387	0.904271	0.961263	0.822103	0.301786	0	0	0	0	83.5	99	75.3	88.6	153.7						2	Peak Found	Not Found	Peak Found	Peak Found	Peak Found	Peak Found	Peak Found	Not Found	Not Found	Not Found	Peak Found	Peak Found	Not Found	High	Peak Found	Peak Found	Peak Found	Peak Found	Not Found	Not Found	Peak Found	Peak Found	Peak Found	Peak Found
105048300	743800314	PREDICTED: peroxisomal fatty acid beta-oxidation multifunctional protein [OS=Elaeis guineensis]	1.056	1.383	1.367	1.308	0.939127	0.550418	0.744179	0.617535	0	0	0	0	83.9	68.1	137.3	108.7	101.9						12	High	Peak Found	High	High	High	High	High	High	High	High	High	High	High	High	High	High	High	High	High	Peak Found	High	High	High	High
103723078	XP_008812110.1	PREDICTED: chitinase 3-like [OS=Phoenix dactylifera]	1.563	0.836	1.677	1.405	0.172991	0.950961	0.701226	0.768074	0	0	0	0	79.3	99.3	119.5	130.1	71.8						1	Not Found	High	High	Peak Found	Not Found	High	Not Found	High	High	Not Found	Not Found	High	High	High	High	High	Not Found	Peak Found	High	High	High	High	Not Found	High
105038874	743765734	PREDICTED: serine hydroxymethyltransferase 4 [OS=Elaeis guineensis]	0.909	1.093	0.745	0.716	0.89453	0.963323	0.978941	0.813354	0	0	0	0	106.7	98.4	148.8	74.1	72.1						8	High	High	High	High	High	High	Peak Found	High	High	High	High	High	High	High	High	High	High	High	Peak Found	Peak Found	High	High	High	High
105055359	743834058	PREDICTED: protein DJ-1 homolog D-like [OS=Elaeis guineensis]	1.321	0.964	0.8	0.97	0.245798	0.995082	0.983084	0.987757	0	0	0	0	82.2	107.2	114.1	106.5	90						4	High	Peak Found	Peak Found	High	High	Peak Found	High	High	High	High	High	Not Found	High	High	High	High	High	High	High	Peak Found	High	High	High	Peak Found
105047533	743796678	PREDICTED: plastidial pyruvate kinase 2 [OS=Elaeis guineensis]	1.35	3.249	5.451	4.191	0.339683	3.25879e-05	5.10116e-05	5.64998e-07	0	0	0	0	16.8	40.5	70.8	284	87.9						16	Peak Found	Peak Found	High	Peak Found	Peak Found	High	High	Peak Found	Peak Found	Peak Found	High	Peak Found	High	Peak Found	High	High	High	Peak Found	High	Peak Found	High	High	High	High
105043250	743777209	PREDICTED: peroxidase 5-like [OS=Elaeis guineensis]	0.809	0.635	0.654	0.785	0.529536	0.550418	0.911631	0.932847	0	0	0	0	86.6	150.6	28.6	89.8	144.4						11	Peak Found	High	High	High	High	High	Peak Found	High	High	High	Peak Found	High	Peak Found	High	High	High	Peak Found	High	High	High	High	Peak Found	Peak Found	High
105059069	743852970	PREDICTED: superoxide dismutase [Cu-Zn], chloroplastic [OS=Elaeis guineensis]	1.074	0.598	1.121	0.862	0.909923	0.197222	0.912639	0.97322	0	0	0	0	114.4	132.1	58.9	100.3	94.3						8	High	High	High	High	High	High	High	High	High	High	High	High	High	High	High	High	High	High	High	High	High	High	High	High
105053060	743822835	PREDICTED: 20 kDa chaperonin, chloroplastic-like [OS=Elaeis guineensis]	0.946	0.847	1.699	0.838	0.956423	0.915287	0.459746	0.955045	0	0	0	0	96.5	81.6	83.2	163.4	75.3						5	High	High	High	High	High	High	High	High	High	High	High	High	High	Peak Found	High	High	High	High	High	High	High	High	High	High
105061111	743861769	PREDICTED: subtilisin-like protease SDD1 [OS=Elaeis guineensis]	0.808	0.388	0.514	0.426	0.507898	0.000804143	0.648267	0.0190297	0	0	0	0	157.9	132.3	66	71.2	72.5						13	High	High	High	High	High	High	High	High	High	High	High	High	High	High	High	Peak Found	High	High	High	High	High	High	High	High
105047633	743797299	PREDICTED: IAA-amino acid hydrolase ILR1-like 1 [OS=Elaeis guineensis]	1.109	1.229	0.674	0.86	0.857173	0.809896	0.926709	0.974787	0	0	0	0	100	114.2	125.4	67.2	93.2						8	High	High	High	High	High	High	High	High	High	High	High	High	High	High	High	High	High	High	Peak Found	High	High	High	High	High
105059616	743855207	PREDICTED: peptidyl-prolyl cis-trans isomerase CYP19-1 [OS=Elaeis guineensis]	1.06	0.859	0.805	0.908	0.932123	0.934632	0.987325	0.987757	0	0	0	0	120.3	115.8	85.4	72.6	105.8						9	High	High	High	High	High	High	High	High	High	High	High	High	High	High	High	High	High	High	High	High	High	High	High	High
105059611	743855199	PREDICTED: triosephosphate isomerase, chloroplastic-like [OS=Elaeis guineensis]	1.049	1.032	0.775	0.89	0.947776	0.99055	0.98197	0.986394	0	0	0	0	102.7	109.4	111.7	81.4	94.8						12	High	High	Peak Found	High	High	Peak Found	High	High	High	High	High	High	High	High	Peak Found	High	High	High	High	Peak Found	High	High	High	Peak Found
105048931	743802794	PREDICTED: LOW QUALITY PROTEIN: acyl-[acyl-carrier-protein] desaturase, chloroplastic-like [OS=Elaeis guineensis]	1.415	3.632	4.832	3.467	0.178037	2.90543e-07	0.000205753	3.63472e-06	0	0	0	0	26.7	48.6	81.9	224.8	118						12	High	High	High	High	Peak Found	High	Peak Found	High	High	High	High	High	High	High	High	High	High	High	High	High	High	High	High	High
103705850	XP_008787955.1	PREDICTED: formate dehydrogenase, mitochondrial [OS=Phoenix dactylifera]	1.042	1.187	0.963	0.82	0.96931	0.939266	0.991625	0.961673	0	0	0	0	88.6	69.8	152.5	85.3	103.8						1	High	High	High	High	High	High	High	High	High	High	High	Peak Found	Peak Found	High	High	High	High	Not Found	Not Found	High	Peak Found	High	High	High
105052750	743821259	PREDICTED: 2-isopropylmalate synthase A-like [OS=Elaeis guineensis]	0.998	1.275	1.245	1.204	0.99191	0.745996	0.854463	0.833375	0	0	0	0	82.2	72.9	120.8	115.6	108.4						20	High	Peak Found	High	High	High	High	High	High	High	Peak Found	High	High	High	High	High	High	High	High	High	Peak Found	High	High	High	High
105038179	743763988	PREDICTED: pyruvate kinase, cytosolic isozyme-like [OS=Elaeis guineensis]	0.779	0.661	0.838	0.787	0.371667	0.400532	0.991625	0.921388	0	0	0	0	123.8	81.4	76.2	128.3	90.3						3	High	High	High	High	High	High	High	High	High	Peak Found	High	High	High	High	High	High	Peak Found	High	High	Peak Found	High	High	High	High
105044322	353441104	putative cytosolic malate dehydrogenase, partial [OS=Elaeis guineensis]	1.028	1.002	0.187	0.622	0.975521	0.992533	0.0055589	0.569842	0	0	0	0	146.2	114.8	154	31.6	53.3						3	Peak Found	Peak Found	Peak Found	High	Peak Found	Peak Found	High	Peak Found	Peak Found	Peak Found	High	Peak Found	High	Peak Found	Peak Found	High	High	Peak Found	Peak Found	Peak Found	Peak Found	Peak Found	Peak Found	Peak Found
105061087	743861671	PREDICTED: heat shock protein 83-like [OS=Elaeis guineensis]	0.737	0.792	1.679	2.185	0.310104	0.889502	0.515731	0.00956587	0	0	0	0	105.6	53.8	40	75.6	225						9	High	Peak Found	Peak Found	High	High	High	High	Peak Found	Peak Found	Peak Found	Peak Found	High	High	Peak Found	Peak Found	Peak Found	Peak Found	High	High	High	Peak Found	Peak Found	Peak Found	High
103724317	XP_008813762.1	PREDICTED: phosphoenolpyruvate carboxylase 2-like [OS=Phoenix dactylifera]		100		100		2.25877e-16		1.80169e-16		0		0			259.4		240.6						2	High	Peak Found	Peak Found	Peak Found	Not Found	High	High	High	Peak Found	Peak Found	Peak Found	High	Peak Found	High	Peak Found	High	Not Found	High	Peak Found	Peak Found	High	High	Peak Found	Peak Found
105057156	448872690	alpha-1,4-glucan-protein synthase [OS=Elaeis guineensis]	0.919	0.934	0.82	0.984	0.909923	0.988779	0.991625	0.987248	0	0	0	0	112.4	85.9	93.3	94.5	113.8						8	High	High	High	High	Peak Found	High	High	High	High	High	High	High	High	High	High	High	High	High	High	High	High	High	High	High
105032435	743866947	PREDICTED: 6-phosphogluconate dehydrogenase, decarboxylating 1, chloroplastic-like [OS=Elaeis guineensis]	1.013	1.516	1.194	1.25	0.99017	0.336282	0.888269	0.724276	0	0	0	0	82.3	76.7	140.1	118.7	82.2						6	High	Peak Found	High	High	High	High	High	High	High	High	High	Peak Found	High	High	Peak Found	High	High	High	High	Peak Found	High	High	High	Peak Found
105040020	743768838	PREDICTED: dihydrolipoyl dehydrogenase 1, mitochondrial-like [OS=Elaeis guineensis]	0.94	0.868	1.082	0.774	0.940533	0.940976	0.938862	0.900339	0	0	0	0	106.8	97.3	106.5	111.3	78.1						11	High	High	High	High	High	High	High	High	High	High	High	High	High	High	High	High	High	High	High	High	High	High	High	High
105035496	743883273	PREDICTED: protein DJ-1 homolog D-like [OS=Elaeis guineensis]	1.048	0.962	1.575	1.273	0.986528	0.999499	0.769849	0.921388	0	0	0	0	92.5	123.1	83.4	114	87						4	High	High	High	High	High	High	High	High	High	High	High	High	High	High	High	Peak Found	High	High	High	High	High	High	High	High
105060729	743761551	PREDICTED: succinate dehydrogenase [ubiquinone] flavoprotein subunit, mitochondrial isoform X1 [OS=Elaeis guineensis]	1.051	1.145	1.253	0.954	0.940533	0.917911	0.847105	0.992084	0	0	0	0	92.2	98.5	105	120.9	83.4						22	High	High	High	High	High	High	High	High	High	High	High	High	High	High	High	High	High	High	High	High	High	High	High	High
105050999	743812860	PREDICTED: acetyl-coenzyme A synthetase, chloroplastic/glyoxysomal-like isoform X2 [OS=Elaeis guineensis]	1.166	1.241	1.58	1.537	0.878298	0.865132	0.777502	0.641236	0	0	0	0	55.5	62.7	115.6	109.1	157.1						7	High	Peak Found	Peak Found	Peak Found	High	Peak Found	High	Peak Found	Peak Found	Peak Found	High	Peak Found	High	Peak Found	Peak Found	High	High	High	Peak Found	Peak Found	High	High	High	Peak Found
105032409	743866812	PREDICTED: 70 kDa peptidyl-prolyl isomerase-like isoform X1 [OS=Elaeis guineensis]	0.846	0.715	1.147	0.987	0.689932	0.586667	0.911631	0.986763	0	0	0	0	104.4	77.8	99.5	123	95.3						11	High	Peak Found	Peak Found	Peak Found	High	High	High	Peak Found	Peak Found	High	High	High	High	Peak Found	Peak Found	Peak Found	Peak Found	High	High	High	Peak Found	High	Peak Found	High
105060089	743856903	PREDICTED: malate dehydrogenase, glyoxysomal isoform X1 [OS=Elaeis guineensis]	1.003	1.03	1.069	1.255	0.995378	0.991275	0.943829	0.715653	0	0	0	0	78.7	91	115	104	111.3						6	High	High	High	High	High	High	High	High	High	High	High	High	High	High	High	High	High	High	High	High	High	High	High	High
103717980	XP_008804801.1	PREDICTED: UTP--glucose-1-phosphate uridylyltransferase [OS=Phoenix dactylifera]	0.968	0.653	1.07	1.291	0.991961	0.472887	0.936783	0.671211	0	0	0	0	106.7	99.5	69.6	110.3	114						1	Not Found	High	High	Not Found	Not Found	High	Not Found	High	High	Not Found	Peak Found	Peak Found	Not Found	High	High	Not Found	Not Found	Peak Found	Not Found	High	High	Not Found	Not Found	Peak Found
105039685	743767919	PREDICTED: glyceraldehyde-3-phosphate dehydrogenase GAPCP2, chloroplastic [OS=Elaeis guineensis]	1.05	2.107	3.383	2.421	0.945502	0.0125858	0.00734874	0.0023124	0	0	0	0	34.5	41.8	65.7	280.7	77.4						4	Peak Found	Peak Found	Peak Found	Peak Found	Peak Found	Peak Found	Peak Found	Peak Found	Peak Found	Peak Found	Peak Found	Peak Found	Peak Found	Peak Found	Peak Found	High	Peak Found	Peak Found	High	Peak Found	Peak Found	High	High	Peak Found
105057419	743844365	PREDICTED: putative UDP-rhamnose:rhamnosyltransferase 1 [OS=Elaeis guineensis]	0.975	1.588	1.963	2.188	0.988942	0.254874	0.259391	0.00938327	0	0	0	0	105.8	115	103.8	56.8	118.6						2	Peak Found	High	High	Peak Found	Not Found	Peak Found	Peak Found	High	Peak Found	Peak Found	Peak Found	Peak Found	Peak Found	High	Peak Found	Peak Found	High	Peak Found	Peak Found	Peak Found	High	Peak Found	High	High
105049746	743806750	PREDICTED: glycine--tRNA ligase 1, mitochondrial-like [OS=Elaeis guineensis]	0.839	0.954	0.644	0.82	0.659885	0.992947	0.900882	0.9432	0	0	0	0	115.6	111.5	91.7	91.4	89.8						11	High	High	High	High	High	High	High	High	High	High	High	High	High	High	High	High	High	High	High	Peak Found	High	High	High	High
105042032	743774176	PREDICTED: 20 kDa chaperonin, chloroplastic-like [OS=Elaeis guineensis]	0.871	0.74	2.14	0.797	0.796697	0.670171	0.167023	0.931986	0	0	0	0	83.8	82.5	69.7	175.2	88.7						8	High	High	High	High	High	High	High	High	High	High	High	High	High	High	High	High	High	High	High	High	High	High	High	High
105041860	148927396	cysteine proteinase [OS=Elaeis guineensis]	0.981	0.813	0.693	0.728	0.99191	0.854713	0.93336	0.80077	0	0	0	0	112.1	116.9	110	83.7	77.3						5	High	High	High	High	High	High	High	High	High	High	High	High	High	High	High	High	High	High	High	High	High	High	High	High
105053130	743823237	PREDICTED: formate--tetrahydrofolate ligase [OS=Elaeis guineensis]	0.966	0.948	0.796	0.827	0.977404	0.992533	0.983084	0.945081	0	0	0	0	84.6	100.1	133.6	100.2	81.5						14	High	High	High	High	High	High	High	High	High	High	High	High	High	High	High	High	High	High	High	High	High	High	High	High
105047582	743796984	PREDICTED: isocitrate dehydrogenase [NADP]-like isoform X1 [OS=Elaeis guineensis]	0.921	0.886	1.068	1.135	0.966962	0.988779	0.98197	0.955045	0	0	0	0	134.4	100.4	102.2	48.2	114.7						3	High	High	High	High	Peak Found	High	High	High	High	High	Peak Found	High	High	High	High	High	Peak Found	Peak Found	High	High	High	High	Peak Found	High
105040594	743770411	PREDICTED: peroxidase P7-like [OS=Elaeis guineensis]	1.053	1.076	0.84	0.791	0.940533	0.977812	0.991625	0.925967	0	0	0	0	94.9	126.3	105.7	76.1	97						16	High	High	High	High	High	High	High	High	High	High	High	High	High	High	High	High	High	High	High	High	High	High	High	High
105059634	743855249	PREDICTED: proteasome subunit alpha type-7 [OS=Elaeis guineensis]	0.957	0.898	0.669	0.898	0.972869	0.971047	0.911631	0.987757	0	0	0	0	108.2	128.4	92.5	76.5	94.4						2	High	Peak Found	High	Peak Found	Peak Found	High	High	Peak Found	High	Peak Found	Peak Found	High	High	High	High	High	High	High	Peak Found	Peak Found	Not Found	Not Found	High	Peak Found
105043516	743777906	PREDICTED: fructose-bisphosphate aldolase 1, chloroplastic [OS=Elaeis guineensis]	1.616	2.789	2.23	1.841	0.214499	0.0058938	0.383328	0.31066	0	0	0	0	23.4	49.2	95.8	155.2	176.4						6	High	Peak Found	Peak Found	High	High	Peak Found	High	Peak Found	Peak Found	Peak Found	High	Peak Found	High	Peak Found	Peak Found	High	High	High	High	Peak Found	High	High	High	Peak Found
105058757	743851267	PREDICTED: isoflavone reductase-like protein isoform X1 [OS=Elaeis guineensis]	1.167	1.157	0.689	1.099	0.689932	0.913118	0.930633	0.935114	0	0	0	0	180.3	71.9	109.4	57.3	81.1						7	High	High	High	High	High	High	High	High	High	High	High	High	High	High	High	High	High	High	High	High	High	High	High	High
105058489	743849907	PREDICTED: glucose-6-phosphate isomerase 1, chloroplastic [OS=Elaeis guineensis]	1.062	1.509	1.876	1.573	0.928165	0.346045	0.311478	0.249721	0	0	0	0	83.7	81.4	116	130.6	88.2						25	High	High	High	High	High	High	High	High	High	High	High	Peak Found	High	High	High	High	High	High	High	Peak Found	High	High	High	High
105044383	743780595	PREDICTED: uncharacterized protein At5g02240-like [OS=Elaeis guineensis]	0.977	1.004	1.004	0.951	0.99191	0.997076	0.975912	0.993436	0	0	0	0	100.2	99.9	109	90.5	100.3						16	High	High	High	High	High	High	High	High	High	High	High	High	High	High	High	High	High	High	High	High	High	High	High	High
105045005	743783580	PREDICTED: LOW QUALITY PROTEIN: phytochrome B [OS=Elaeis guineensis]	0.952	0.884	0.841	0.631	0.981081	0.988779	0.991625	0.65065	0	0	0	0	79.3	115.4	146.6	88.1	70.6						19	High	Peak Found	Peak Found	Peak Found	High	Peak Found	High	Peak Found	Peak Found	Peak Found	High	Peak Found	High	Peak Found	Peak Found	High	High	High	Peak Found	Peak Found	High	High	High	Peak Found
105046516	743791396	PREDICTED: 40S ribosomal protein S2-3-like [OS=Elaeis guineensis]	1.132	0.993	0.531	0.886	0.802334	0.998648	0.688906	0.985123	0	0	0	0	110.4	122.8	104.3	57.8	104.9						3	High	High	High	High	High	High	High	High	High	High	High	Peak Found	High	High	High	High	High	High	High	Peak Found	High	Peak Found	High	Peak Found
105061115	743861785	PREDICTED: LOW QUALITY PROTEIN: subtilisin-like protease SDD1 [OS=Elaeis guineensis]	0.627	0.387	0.411	0.38	0.0113688	0.000788824	0.345361	0.00440869	0	0	0	0	151.5	133.2	42.5	70.9	101.8						20	High	High	High	Peak Found	Peak Found	High	Peak Found	High	High	Peak Found	Peak Found	High	Peak Found	High	High	Peak Found	Peak Found	Peak Found	Peak Found	High	High	Peak Found	Peak Found	High
105057242	743843487	PREDICTED: LOW QUALITY PROTEIN: 2,3-bisphosphoglycerate-independent phosphoglycerate mutase-like [OS=Elaeis guineensis]	0.919	1.331	0.928	0.957	0.940533	0.674822	0.991625	0.996917	0	0	0	0	99	91.6	175.5	79.3	54.5						7	High	High	High	High	High	High	High	High	High	High	High	High	High	High	High	High	High	High	High	High	High	High	High	High
105044468	743780952	PREDICTED: 2-oxoglutarate dehydrogenase, mitochondrial-like [OS=Elaeis guineensis]	0.912	0.713	0.547	0.953	0.940533	0.785218	0.765087	0.999241	0	0	0	0	115.1	124.5	102.4	71.5	86.4						7	Peak Found	Peak Found	Peak Found	Peak Found	Peak Found	High	Peak Found	Peak Found	Peak Found	Peak Found	Peak Found	High	Peak Found	High	Peak Found	Peak Found	Peak Found	Peak Found	Peak Found	Peak Found	Peak Found	Peak Found	Peak Found	High
105053894	743827211	PREDICTED: LOW QUALITY PROTEIN: NAD-dependent malic enzyme 62 kDa isoform, mitochondrial [OS=Elaeis guineensis]	0.927	1.062	1.104	0.868	0.928989	0.985723	0.924658	0.978746	0	0	0	0	108.9	92.6	127.8	80.5	90.2						18	High	High	High	High	High	High	High	High	High	High	High	High	High	High	High	High	High	High	High	Peak Found	High	High	High	High
105054584	743830446	PREDICTED: 40S ribosomal protein S4-3-like [OS=Elaeis guineensis]	1.221	1.013	0.469	0.918	0.513838	0.994732	0.515731	0.989221	0	0	0	0	128.8	102.5	114.7	51.9	102						8	High	Peak Found	High	High	High	High	High	High	High	High	High	High	High	High	High	High	High	High	High	High	High	High	High	High
105055389	743834245	PREDICTED: probable cytosolic oligopeptidase A [OS=Elaeis guineensis]	1.013	1.141	0.875	0.826	0.988942	0.923191	0.997954	0.945081	0	0	0	0	105	87	142	81.7	84.3						16	High	High	High	High	High	High	High	High	Peak Found	Peak Found	High	High	High	High	High	High	High	High	Peak Found	Peak Found	High	High	High	High
105050502	743758797	PREDICTED: elongation factor 1-gamma 2 [OS=Elaeis guineensis]	0.936	0.871	0.85	0.882	0.940533	0.946206	0.991625	0.982612	0	0	0	0	90.8	89.9	89.6	127	102.7						11	High	High	High	High	High	High	High	High	High	High	High	High	High	High	High	High	High	High	High	High	High	High	High	High
105042890	743776302	PREDICTED: probable phospholipid hydroperoxide glutathione peroxidase [OS=Elaeis guineensis]	1.005	0.761	0.611	0.684	0.992226	0.726611	0.859787	0.650336	0	0	0	0	130.7	160.1	71.3	74.6	63.2						11	High	High	High	High	High	High	High	High	High	High	High	High	High	High	High	High	High	High	High	High	High	High	High	High
105059764	743855576	PREDICTED: dihydrolipoyl dehydrogenase, mitochondrial-like [OS=Elaeis guineensis]	0.968	1	1.163	0.958	0.981081	0.998648	0.906449	0.989792	0	0	0	0	103.4	97.1	101	101.9	96.6						9	High	High	High	High	High	High	High	High	High	High	High	High	High	High	High	High	High	High	High	High	High	High	High	High
105057418	743844361	PREDICTED: putative UDP-rhamnose:rhamnosyltransferase 1 [OS=Elaeis guineensis]	0.35	0.779	0.504	0.539	0.00426792	0.924222	0.787852	0.517795	0	0	0	0	136.6	47.7	136.6	68.8	110.3						2	Not Found	Peak Found	Not Found	Not Found	Not Found	Not Found	Not Found	Peak Found	Peak Found	Peak Found	Peak Found	Not Found	Not Found	High	Peak Found	Peak Found	Not Found	Not Found	Not Found	Not Found	High	Peak Found	Not Found	Peak Found
105059487	743854830	PREDICTED: dihydrolipoyllysine-residue acetyltransferase component 2 of pyruvate dehydrogenase complex, mitochondrial-like [OS=Elaeis guineensis]	1.119	1.118	1.053	0.67	0.833151	0.942024	0.944743	0.665431	0	0	0	0	111.7	105.1	138.9	87.7	56.7						8	High	High	High	High	High	High	High	High	High	High	High	High	High	High	High	High	High	High	High	Peak Found	High	High	High	High
105038792	743765548	PREDICTED: peptidyl-prolyl cis-trans isomerase CYP20-2, chloroplastic [OS=Elaeis guineensis]	1.021	1.202	0.852	0.913	0.978681	0.844754	0.992289	0.987757	0	0	0	0	94	102.8	113	101.4	88.8						8	High	High	High	High	High	High	High	High	High	High	High	High	High	High	High	High	High	High	High	High	High	High	High	High
103721255	XP_008809607.1	PREDICTED: glyceraldehyde-3-phosphate dehydrogenase GAPCP2, chloroplastic [OS=Phoenix dactylifera]	0.899	2.688	1.281	2.48	0.988942	0.00864541	0.912145	0.0803748	0	0	0	0	52.2	48.8	188.1	61.9	148.9						3	Peak Found	Peak Found	Peak Found	High	Not Found	High	High	High	Peak Found	Peak Found	High	Peak Found	High	High	Peak Found	High	High	High	Peak Found	High	High	High	High	High
105055675	743760241	PREDICTED: 60S ribosomal protein L4-like [OS=Elaeis guineensis]	0.907	0.616	0.454	0.771	0.937188	0.457414	0.550756	0.934661	0	0	0	0	152	95.3	99	45.1	108.6						4	High	Peak Found	Peak Found	High	High	High	High	Peak Found	Peak Found	High	High	Peak Found	High	Peak Found	Peak Found	High	High	High	High	Peak Found	Peak Found	Peak Found	High	High
105044458	448872680	putative thioredoxin-dependent peroxidase [OS=Elaeis guineensis]	1.027	0.827	0.861	0.961	0.975521	0.889718	0.997916	0.988371	0	0	0	0	99.8	126.4	73.1	96.2	104.5						12	High	High	High	High	High	High	High	High	High	High	High	High	High	High	High	High	High	High	High	High	High	High	High	High
105055550	743834975	PREDICTED: 3-ketoacyl-CoA thiolase 2, peroxisomal-like [OS=Elaeis guineensis]	1.156	1.667	1.445	1.299	0.745549	0.196106	0.669076	0.683869	0	0	0	0	69.2	94.3	115.4	116.9	104.2						7	Peak Found	High	High	High	Peak Found	High	Peak Found	High	High	High	High	High	Peak Found	High	High	High	High	High	Peak Found	Peak Found	High	High	High	High
103720468	XP_008808403.1	PREDICTED: proteasome subunit alpha type-7 isoform X1 [OS=Phoenix dactylifera]	4.027	3.461	4.756	6.693	0.00609558	0.192527	0.459746	0.0110073	0	0	0	0	38.9	76.7	87.7	123.2	173.4						1	Peak Found	Peak Found	Not Found	Peak Found	Not Found	Not Found	Peak Found	Not Found	Not Found	Not Found	Peak Found	High	Peak Found	High	High	Peak Found	Peak Found	Peak Found	Peak Found	Not Found	High	Not Found	Not Found	Not Found
105039431	743767223	PREDICTED: pyrophosphate--fructose 6-phosphate 1-phosphotransferase subunit alpha-like [OS=Elaeis guineensis]	1.306	1.235	1.333	1.453	0.277856	0.79645	0.77245	0.381431	0	0	0	0	88.6	108.6	90.3	95.2	117.3						7	High	High	High	High	High	High	High	High	High	Peak Found	High	High	High	High	High	High	High	High	High	Peak Found	High	High	High	High
105054486	743830059	PREDICTED: dolichyl-diphosphooligosaccharide--protein glycosyltransferase subunit 2 [OS=Elaeis guineensis]	0.919	0.739	1.05	0.805	0.909923	0.731491	0.94521	0.942257	0	0	0	0	132	105.3	69.7	124.8	68.2						12	High	High	High	High	High	High	High	High	High	High	High	High	High	High	High	High	High	High	Peak Found	High	High	High	High	High
105033140	743870723	PREDICTED: 40S ribosomal protein S2-2-like [OS=Elaeis guineensis]	1.033	1.045	0.402	0.85	0.970275	0.988779	0.312443	0.963936	0	0	0	0	122.4	111.3	118.1	56.2	92						6	High	High	High	High	High	High	High	High	High	High	High	High	High	High	High	High	High	High	High	High	High	High	High	High
105032237	743865843	PREDICTED: probable mitochondrial saccharopine dehydrogenase-like oxidoreductase At5g39410 [OS=Elaeis guineensis]	1.09	1.927	2.272	1.898	0.882299	0.0481778	0.129225	0.0735279	0	0	0	0	68.6	79.2	103.7	148.9	99.7						18	High	Peak Found	High	High	High	Peak Found	High	Peak Found	Peak Found	High	High	Peak Found	High	Peak Found	Peak Found	High	High	High	High	Peak Found	High	High	High	Peak Found
105050719	743811355	PREDICTED: NADP-dependent glyceraldehyde-3-phosphate dehydrogenase [OS=Elaeis guineensis]	1.177	1.229	1.22	1.058	0.659885	0.803811	0.866454	0.948455	0	0	0	0	96.6	99.9	103.4	101	99.1						10	High	High	High	High	High	High	High	High	Peak Found	High	High	High	High	High	High	High	High	High	Peak Found	Peak Found	High	High	High	High
105045006	743783584	PREDICTED: LOW QUALITY PROTEIN: ATP-citrate synthase beta chain protein 1-like [OS=Elaeis guineensis]	0.923	1.001	0.956	0.967	0.919219	0.998648	0.98197	0.987757	0	0	0	0	90.5	93.9	96.4	116.2	102.9						12	High	High	High	High	High	High	High	High	High	High	High	High	High	High	High	High	High	High	High	Peak Found	High	High	High	High
103695864	XP_008775517.1	PREDICTED: phosphoglucomutase, cytoplasmic 2 isoform X1 [OS=Phoenix dactylifera]	1.15	0.726	0.768	0.926	0.828998	0.835159	0.970417	0.985331	0	0	0	0	91.9	202.1	61.8	55.9	88.3						1	Peak Found	Peak Found	High	Peak Found	Peak Found	High	Not Found	Peak Found	High	Peak Found	Peak Found	High	Not Found	High	Peak Found	Peak Found	Peak Found	Peak Found	Peak Found	Peak Found	Peak Found	Peak Found	Peak Found	High
105056627	743760504	PREDICTED: 40S ribosomal protein S2-3-like [OS=Elaeis guineensis]	1.065	1.148	0.431	0.902	0.932123	0.932655	0.515731	0.987757	0	0	0	0	105.4	112.3	137.9	45.9	98.5						2	High	Peak Found	High	High	High	High	High	High	High	High	High	High	Peak Found	High	High	High	Peak Found	High	Peak Found	High	Peak Found	Peak Found	High	High
105060540	743859153	PREDICTED: acetyl-CoA acetyltransferase, cytosolic 1-like [OS=Elaeis guineensis]	1.095	1.103	1.223	1.114	0.903409	0.955356	0.903807	0.940947	0	0	0	0	94.5	117.9	96.4	79.2	112						7	Peak Found	High	High	High	High	High	Peak Found	High	High	High	High	High	High	Peak Found	High	Peak Found	High	High	High	High	High	High	High	High
105039111	743766355	PREDICTED: pyrophosphate--fructose 6-phosphate 1-phosphotransferase subunit beta-like [OS=Elaeis guineensis]	1.243	1.297	1.228	1.514	0.451035	0.691822	0.862684	0.301786	0	0	0	0	77.6	102.3	105.6	105.4	109.1						9	High	High	High	High	High	High	High	High	High	High	High	High	High	High	Peak Found	High	High	High	Peak Found	High	High	High	High	High
103717175	XP_008803686.1	PREDICTED: adenosylhomocysteinase [OS=Phoenix dactylifera]	0.262	0.666	0.01	0.996	0.000651798	0.82786	1.81233e-16	0.999954	0	0	0	0	169	44.3	107.4		179.3						2	Not Found	Peak Found	Peak Found	Peak Found	Peak Found	Peak Found	High	High	Peak Found	Not Found	Not Found	Not Found	High	High	Peak Found	Peak Found	High	Peak Found	Not Found	Not Found	High	Not Found	Not Found	High
105056662	743840385	PREDICTED: alanine aminotransferase 2 [OS=Elaeis guineensis]	1.326	1.492	1.465	1.822	0.378542	0.482703	0.748467	0.216473	0	0	0	0	69.5	84.3	132.5	97.7	116						7	High	High	High	High	High	High	High	High	Peak Found	High	High	High	High	High	High	High	High	High	High	Peak Found	High	High	High	High
105045643	743786932	PREDICTED: uncharacterized protein At2g37660, chloroplastic [OS=Elaeis guineensis]	0.982	1.079	1.458	1.172	0.992226	0.97404	0.656313	0.85433	0	0	0	0	86.6	81.7	78.9	124	128.8						15	High	High	High	High	High	High	High	High	High	High	High	High	High	High	High	High	High	High	High	High	High	High	High	High
105061005	743761631	PREDICTED: malate dehydrogenase, glyoxysomal-like [OS=Elaeis guineensis]	1.231	1.314	1.169	1.877	0.646235	0.726589	0.93336	0.189639	0	0	0	0	80.9	90.2	120.7	81.4	126.7						5	High	High	High	High	High	Peak Found	High	Peak Found	High	High	High	Peak Found	High	High	Peak Found	High	High	Peak Found	High	High	High	High	High	Peak Found
105060892	743860582	PREDICTED: alpha-amylase isozyme 3D-like [OS=Elaeis guineensis]	1.512	1.69	3.566	2.603	0.260173	0.275957	0.0116822	0.00534671	0	0	0	0	43.4	57.7	88.5	158.7	151.7						18	Peak Found	Peak Found	Peak Found	Peak Found	Peak Found	Peak Found	Peak Found	Peak Found	Peak Found	Peak Found	Peak Found	High	High	Peak Found	High	Peak Found	High	Peak Found	High	Peak Found	High	High	High	High
105054610	743759928	PREDICTED: probable succinyl-CoA ligase [ADP-forming] subunit alpha, mitochondrial [OS=Elaeis guineensis]	1.024	1.136	1.186	1.068	0.976841	0.92971	0.89493	0.945081	0	0	0	0	104.2	93.2	108.5	100.3	93.8						6	High	High	High	High	High	High	High	High	High	High	High	High	High	High	High	High	High	High	High	High	High	High	High	High
105058711	743851019	PREDICTED: ATP synthase subunit O, mitochondrial-like [OS=Elaeis guineensis]	1.001	0.972	0.677	0.95	0.996448	0.998648	0.9169	0.993628	0	0	0	0	119.4	105.8	103.1	71.1	100.6						18	High	High	High	High	High	High	High	High	High	High	High	High	High	High	High	High	High	High	High	High	High	High	High	High
103697518	XP_008777614.1	PREDICTED: linoleate 9S-lipoxygenase 6-like [OS=Phoenix dactylifera]	1.233	0.817	0.246	0.519	0.540227	0.868228	0.0613798	0.239703	0	0	0	0	24.1	203.7	177.3	5.5	89.4						2	Not Found	High	High	Peak Found	High	High	Not Found	High	High	High	Peak Found	High	Not Found	High	High	Not Found	Not Found	High	Peak Found	High	High	Not Found	Peak Found	High
105060382	743858458	PREDICTED: uncharacterized protein LOC105060382 [OS=Elaeis guineensis]	0.849	0.823	0.659	1.031	0.801107	0.939916	0.911631	0.976356	0	0	0	0	135.7	92.9	92.2	81.2	98						10	High	High	High	High	High	High	High	High	High	High	High	High	High	High	High	High	High	High	High	Peak Found	High	High	High	High
105053093	743822994	PREDICTED: 12-oxophytodienoate reductase 7 [OS=Elaeis guineensis]	1.099	1.14	0.733	1.104	0.87429	0.924222	0.960519	0.932847	0	0	0	0	116	111.6	93.7	72.1	106.6						17	High	High	High	High	High	High	High	High	High	High	High	High	High	High	High	High	High	High	High	High	High	High	High	High
105054469	743829950	PREDICTED: succinyl-CoA ligase [ADP-forming] subunit beta, mitochondrial [OS=Elaeis guineensis]	0.958	1.04	1.013	1.031	0.973801	0.988779	0.970417	0.967849	0	0	0	0	100.9	102.2	113.4	88.6	94.9						9	High	High	High	High	High	High	High	High	High	High	High	High	High	High	High	High	High	High	Peak Found	High	High	High	High	High
105046449	743791125	PREDICTED: succinyl-CoA ligase [ADP-forming] subunit alpha-2, mitochondrial [OS=Elaeis guineensis]	1.225	1.15	1.048	2.094	0.828998	0.93548	0.991625	0.106772	0	0	0	0	56.5	40.9	141.4	48.2	213						5	High	High	High	High	Peak Found	High	High	High	High	High	High	High	High	High	High	High	High	High	High	High	High	High	High	High
105043966	743779122	PREDICTED: 6-phosphogluconate dehydrogenase, decarboxylating 1 [OS=Elaeis guineensis]	1.001	1.049	0.961	1.091	0.99191	0.988779	0.983084	0.948455	0	0	0	0	97.6	99.6	96.5	96.4	110						6	High	High	High	High	High	High	High	High	High	High	High	High	High	High	High	High	High	High	Peak Found	Peak Found	High	High	High	High
103701633	XP_008781996.1	PREDICTED: aldehyde dehydrogenase family 2 member B7, mitochondrial [OS=Phoenix dactylifera]	1.005	0.372	0.378	0.637	0.99191	0.0208938	0.419737	0.652321	0	0	0	0	162.3	135.2	71.2	35.8	95.4						1	Peak Found	High	High	Peak Found	Peak Found	High	Peak Found	High	High	Peak Found	Peak Found	High	Peak Found	High	High	Peak Found	Peak Found	Peak Found	Peak Found	High	High	Peak Found	Peak Found	High
105036492	743888171	PREDICTED: alcohol dehydrogenase 1 [OS=Elaeis guineensis]	1.127	0.892	1.026	0.775	0.814532	0.965616	0.961501	0.900339	0	0	0	0	103.5	154.3	116.4	59.5	66.3						6	High	High	High	High	High	High	High	High	High	High	High	High	High	High	High	High	Peak Found	High	Peak Found	Peak Found	High	High	High	High
105060347	743858263	PREDICTED: LOW QUALITY PROTEIN: glyceraldehyde-3-phosphate dehydrogenase A, chloroplastic-like [OS=Elaeis guineensis]	0.972	0.436	0.458	0.36	0.987557	0.0185595	0.548016	0.0112924	0	0	0	0	139.1	166.7	79.8	71.3	43.1						14	High	Peak Found	Peak Found	High	High	Peak Found	High	Peak Found	Peak Found	High	High	Peak Found	High	Peak Found	Peak Found	Peak Found	High	High	Peak Found	Not Found	Peak Found	High	High	Peak Found
103697737	XP_008777882.1	PREDICTED: pyruvate kinase 1, cytosolic [OS=Phoenix dactylifera]	0.677	0.649	0.153	0.733	0.319271	0.668099	0.0025084	0.855206	0	0	0	0	149.1	93.6	108.6	26	122.7						1	Peak Found	Peak Found	Not Found	Peak Found	Peak Found	High	Peak Found	Peak Found	Not Found	Peak Found	Peak Found	Peak Found	Not Found	Not Found	Not Found	Not Found	Not Found	Not Found	Peak Found	Not Found	Peak Found	Peak Found	Not Found	Peak Found
105038431	743764673	PREDICTED: isocitrate dehydrogenase [NAD] catalytic subunit 5, mitochondrial-like [OS=Elaeis guineensis]	0.898	0.985	0.63	0.891	0.874253	0.999499	0.886386	0.986763	0	0	0	0	112.1	100.8	106.1	68.8	112.3						5	High	High	Peak Found	High	High	High	High	High	High	High	High	High	High	High	High	High	High	High	High	High	High	High	High	High
105048221	743800112	PREDICTED: hydroquinone glucosyltransferase-like [OS=Elaeis guineensis]	0.796	0.659	0.437	0.623	0.454665	0.391084	0.437297	0.441727	0	0	0	0	145.6	107	89.6	65.4	92.4						14	High	High	High	High	High	High	High	High	High	High	High	High	High	High	High	High	High	High	High	High	High	High	High	High
105038875	743765738	PREDICTED: adenosylhomocysteinase-like [OS=Elaeis guineensis]	0.694	0.711	1.526	0.637	0.489428	0.801957	0.798907	0.775571	0	0	0	0	144	88.9	75.5	133.8	57.7						2	Peak Found	Peak Found	Peak Found	Peak Found	High	Peak Found	Peak Found	Peak Found	Peak Found	Peak Found	Peak Found	High	Peak Found	Peak Found	Peak Found	Peak Found	Peak Found	High	Not Found	Not Found	Peak Found	Peak Found	Peak Found	High
103695939	XP_008775613.1	PREDICTED: ketol-acid reductoisomerase, chloroplastic-like [OS=Phoenix dactylifera]																							2	Peak Found	Not Found	Not Found	Peak Found	Peak Found	Not Found	Peak Found	Not Found	Not Found	Peak Found	High	Not Found	Peak Found	Not Found	Not Found	Peak Found	Peak Found	High	Not Found	Not Found	Not Found	Peak Found	Peak Found	Not Found
105061553	743864085	PREDICTED: 4-coumarate--CoA ligase-like 4 [OS=Elaeis guineensis]	1.06	1.508	1.429	1.125	0.928989	0.348237	0.675535	0.91869	0	0	0	0	92.7	90.7	116.1	104.9	95.6						9	Peak Found	High	Peak Found	High	High	High	High	High	High	High	High	High	High	High	High	High	High	High	High	Peak Found	High	High	High	High
105051883	743817120	PREDICTED: fructose-bisphosphate aldolase, chloroplastic [OS=Elaeis guineensis]	0.841	0.932	1.04	1.191	0.668523	0.988779	0.955789	0.826133	0	0	0	0	108.6	90.5	92.1	86.7	122.1						4	High	High	High	High	High	High	High	High	High	High	High	Peak Found	High	High	High	High	High	High	Peak Found	High	High	High	High	Peak Found
105049124	743803664	PREDICTED: ferredoxin-dependent glutamate synthase, chloroplastic [OS=Elaeis guineensis]	1.161	0.863	0.851	0.846	0.730885	0.955752	0.993539	0.96842	0	0	0	0	112.9	100.8	128.4	103.1	54.8						10	High	Peak Found	Peak Found	Peak Found	High	Peak Found	High	Peak Found	Peak Found	Peak Found	High	Peak Found	Peak Found	Peak Found	Peak Found	Peak Found	High	High	High	Peak Found	High	Peak Found	High	High
103697961	XP_008778133.1	PREDICTED: transaldolase-like [OS=Phoenix dactylifera]																							1	Peak Found	High	High	Peak Found	Peak Found	High	Peak Found	High	High	Peak Found	Peak Found	Peak Found	Peak Found	High	High	Peak Found	Peak Found	Peak Found	Peak Found	High	High	Peak Found	Peak Found	Peak Found
103723193	XP_008812256.1	PREDICTED: catalase isozyme B [OS=Phoenix dactylifera]	2.212	3.306	3.23	1.94	0.153518	0.034565	0.295219	0.601151	0	0	0	0	42.7	84.7	129.9	115.6	127.1						3	Peak Found	Peak Found	Peak Found	High	Peak Found	Peak Found	Peak Found	Peak Found	Peak Found	High	High	Peak Found	High	Peak Found	Peak Found	High	High	High	High	Peak Found	High	High	High	Peak Found
105058982	743852430	PREDICTED: pyruvate kinase, cytosolic isozyme [OS=Elaeis guineensis]	1.092	1.555	1.074	1.217	0.937188	0.412349	0.978941	0.925967	0	0	0	0	67.4	78.4	174.9	83.9	95.5						5	High	High	High	High	High	High	High	High	High	High	High	High	High	High	High	High	High	High	Peak Found	Peak Found	High	High	High	High
105043631	743778187	PREDICTED: ATP-dependent zinc metalloprotease FTSH 2, chloroplastic-like [OS=Elaeis guineensis]	1.087	1.128	1.154	1.13	0.883066	0.934967	0.908878	0.923104	0	0	0	0	90.5	91.8	90	101	126.8						5	High	Peak Found	Peak Found	High	High	Peak Found	High	Peak Found	Peak Found	Peak Found	High	Peak Found	High	Peak Found	Peak Found	High	High	Peak Found	High	Peak Found	High	High	Peak Found	Peak Found
105033921	743874941	PREDICTED: elongation factor 1-gamma 2-like [OS=Elaeis guineensis]	0.961	0.946	0.729	0.85	0.975521	0.992533	0.964396	0.962687	0	0	0	0	112.2	110.9	104.2	79.6	93.1						9	High	High	High	High	High	High	High	High	High	High	High	High	High	High	High	High	High	High	High	Peak Found	High	High	High	High
105041727	743773389	PREDICTED: ATP-dependent 6-phosphofructokinase 5, chloroplastic-like [OS=Elaeis guineensis]	1.645	3.41	3.138	2.742	0.0921505	9.20299e-06	0.0192247	0.00500416	0	0	0	0	32.1	54.8	144.6	168.2	100.2						13	Peak Found	Peak Found	Peak Found	Peak Found	Peak Found	Peak Found	Peak Found	Peak Found	Peak Found	Peak Found	High	Peak Found	High	Peak Found	Peak Found	High	High	Peak Found	High	Peak Found	Peak Found	High	High	Peak Found
105038200	743764048	PREDICTED: peroxiredoxin-2E-1, chloroplastic-like [OS=Elaeis guineensis]	1.171	1.772	5.509	3.374	0.682445	0.0826356	4.48516e-05	6.42043e-06	0	0	0	0	41.2	41.9	73.5	234.5	108.9						12	High	Peak Found	High	High	High	Peak Found	High	High	High	High	High	Peak Found	High	High	High	High	High	High	High	High	High	High	High	High
105042002	743774087	PREDICTED: sucrose synthase 1-like [OS=Elaeis guineensis]	1.006	1.056	0.472	0.921	0.99191	0.988779	0.647959	0.989792	0	0	0	0	120.2	128.4	105.5	39.9	106						8	Peak Found	High	Peak Found	Peak Found	High	High	Peak Found	High	High	High	Peak Found	High	Peak Found	High	High	Peak Found	Peak Found	Peak Found	Peak Found	Peak Found	Peak Found	Peak Found	Peak Found	High
105055771	743836302	PREDICTED: alcohol dehydrogenase class-3 [OS=Elaeis guineensis]	0.899	0.683	1.052	1.397	0.940533	0.756557	0.986473	0.82047	0	0	0	0	112.9	98.9	81	69	138.3						3	Peak Found	High	High	Peak Found	High	High	Peak Found	High	High	High	High	High	Peak Found	High	High	Peak Found	Peak Found	Peak Found	Peak Found	Peak Found	High	High	Peak Found	High
105056599	743839994	PREDICTED: subtilisin-like protease SDD1 [OS=Elaeis guineensis]	0.655	0.405	0.477	0.523	0.0282095	0.00344899	0.533794	0.148077	0	0	0	0	171.6	100.3	46.7	92	89.4						6	Peak Found	High	High	Peak Found	Peak Found	High	Peak Found	High	High	Peak Found	Peak Found	High	Not Found	High	High	Peak Found	Peak Found	Peak Found	Peak Found	High	High	Peak Found	Peak Found	High
psbB	383931215	photosystem II CP47 chlorophyll apoprotein (chloroplast) [OS=Elaeis guineensis]	0.78	0.856	0.42	0.56	0.376985	0.93054	0.375262	0.248077	0	0	0	0	160	88.7	157.8	56.2	37.2						14	High	High	High	High	High	Peak Found	High	High	Peak Found	High	High	Peak Found	High	High	High	High	High	High	High	Peak Found	Peak Found	High	High	Peak Found
105053889	743759731	PREDICTED: methylmalonate-semialdehyde dehydrogenase [acylating], mitochondrial isoform X1 [OS=Elaeis guineensis]	1.164	1.205	1.145	0.943	0.701134	0.841619	0.911631	0.997879	0	0	0	0	96.4	113.5	114.7	102.5	73						8	High	High	High	High	High	High	High	High	High	High	High	High	High	High	High	High	High	High	High	High	High	High	High	High
105058110	743847865	PREDICTED: UDP-arabinopyranose mutase 1-like [OS=Elaeis guineensis]	1.096	3.14	3.753	3.227	0.903409	1.28332e-05	0.00253748	5.51122e-05	0	0	0	0	36.1	40.5	134.8	194.5	94						9	Peak Found	Peak Found	High	High	Peak Found	High	High	High	Peak Found	Peak Found	High	High	High	High	Peak Found	High	High	High	High	Peak Found	High	High	High	High
103706860	XP_008789337.1	PREDICTED: aspartate aminotransferase, cytoplasmic [OS=Phoenix dactylifera]	0.941	0.587	0.619	0.765	0.981925	0.724789	0.911631	0.940621	0	0	0	0	142.7	82.3	91.4	57.2	126.5						1	Not Found	Peak Found	Peak Found	Peak Found	High	Not Found	Peak Found	Peak Found	Peak Found	Peak Found	High	Not Found	Not Found	High	Peak Found	High	Peak Found	Peak Found	Not Found	Not Found	Peak Found	Peak Found	Not Found	Peak Found
105051146	743813552	PREDICTED: beta-galactosidase 15 isoform X1 [OS=Elaeis guineensis]	1.114	0.912	0.863	0.948	0.850877	0.985723	0.998839	0.994272	0	0	0	0	100.8	118	102.4	77	101.8						18	High	High	High	High	High	High	High	High	High	High	High	High	High	High	High	High	High	High	High	High	High	High	High	High
105055472	743834664	PREDICTED: pyruvate kinase, cytosolic isozyme-like [OS=Elaeis guineensis]	1.001	1.147	0.956	0.959	0.996193	0.915287	0.98197	0.989725	0	0	0	0	103.9	109.5	99.3	91.3	95.9						4	High	High	High	High	High	High	High	High	High	High	High	High	High	High	High	High	High	High	High	High	High	High	High	High
105035427	743882911	PREDICTED: 4-hydroxy-3-methylbut-2-enyl diphosphate reductase, chloroplastic isoform X1 [OS=Elaeis guineensis]	1.187	1.485	2.477	2.086	0.693369	0.423019	0.0656657	0.0219102	0	0	0	0	42.1	63	94.9	184.2	115.7						21	High	High	High	High	High	Peak Found	High	High	High	Peak Found	High	Peak Found	High	High	High	High	High	High	High	High	High	High	High	High
105051539	743815420	PREDICTED: glyoxylate/succinic semialdehyde reductase 1 [OS=Elaeis guineensis]	0.922	1.033	0.792	0.979	0.916601	0.989569	0.98197	0.987757	0	0	0	0	105.2	91.4	116.2	88.8	98.3						8	High	High	High	High	High	Peak Found	High	High	High	High	High	High	High	High	High	High	High	High	High	Peak Found	High	Peak Found	Peak Found	Peak Found
105045416	743785734	PREDICTED: quinone oxidoreductase PIG3 [OS=Elaeis guineensis]	1.118	1.104	0.89	0.859	0.837272	0.958486	0.991625	0.972258	0	0	0	0	105.1	120	109.7	81.7	83.5						6	High	High	High	High	High	High	High	High	High	High	High	High	High	High	High	High	High	High	High	High	High	High	High	High
105042655	743775712	PREDICTED: catalase isozyme 1 [OS=Elaeis guineensis]	0.905	1.466	1.018	2.47	0.964804	0.833727	0.991625	0.468176	0	0	0	0	13.1	130.5	159.5	107.1	89.8						1	Peak Found	Not Found	Peak Found	High	High	Peak Found	Peak Found	Peak Found	Not Found	High	High	Not Found	High	Peak Found	Not Found	High	High	High	High	Not Found	High	High	High	Peak Found
105043687	743756984	PREDICTED: 3-deoxy-manno-octulosonate cytidylyltransferase, mitochondrial-like isoform X2 [OS=Elaeis guineensis]	0.739	0.863	0.483	0.69	0.205186	0.951264	0.562732	0.73976	0	0	0	0	110.5	76.3	132.7	65.3	115.2						5	High	Peak Found	Peak Found	High	High	Peak Found	High	Not Found	Peak Found	High	Peak Found	Peak Found	High	Peak Found	Not Found	High	Peak Found	High	Peak Found	Peak Found	Peak Found	High	Peak Found	Peak Found
105049532	743805669	PREDICTED: oryzain alpha chain-like [OS=Elaeis guineensis]	0.903	0.803	0.983	0.758	0.87429	0.834607	0.98197	0.867106	0	0	0	0	134.5	105.3	56.4	119.8	84						7	High	High	High	High	High	High	High	High	High	High	High	High	High	High	High	High	High	High	High	High	High	High	High	High
105055051	743832698	PREDICTED: triosephosphate isomerase, chloroplastic [OS=Elaeis guineensis]	0.974	0.849	0.668	0.81	0.988745	0.919699	0.911631	0.940621	0	0	0	0	139.1	135.4	90.1	64.5	70.9						7	High	High	High	High	High	High	High	High	Peak Found	High	High	High	High	High	Peak Found	High	High	High	Peak Found	Peak Found	High	High	High	High
105046622	743791966	PREDICTED: eukaryotic translation initiation factor 5A isoform X2 [OS=Elaeis guineensis]	1.034	0.7	1	0.7	0.967438	0.54344	0.977401	0.704845	0	0	0	0	114.2	108	99.2	106.7	71.9						5	High	High	High	High	High	High	High	High	High	High	High	High	Peak Found	High	High	Peak Found	Peak Found	High	Peak Found	High	High	High	High	High
105053933	743827402	PREDICTED: nucleoside diphosphate kinase B-like [OS=Elaeis guineensis]	1.118	1.233	0.896	0.947	0.837272	0.799042	0.991625	0.99458	0	0	0	0	87.2	114.8	108.3	98.6	91.1						5	High	High	High	High	High	High	High	High	High	High	High	High	High	High	High	High	High	High	High	High	High	High	High	High
105039684	743767917	PREDICTED: bifunctional purine biosynthesis protein PURH isoform X2 [OS=Elaeis guineensis]	0.01	0.997	5.639	0.728	1.96756e-16	0.998648	0.150052	0.88379	0	0	0	0	60.4		60.2	340.6	38.8						1	High	Peak Found	Peak Found	Not Found	Peak Found	Not Found	Not Found	Not Found	Not Found	Not Found	Not Found	Not Found	High	Not Found	Not Found	Not Found	Not Found	Not Found	Not Found	Not Found	High	Not Found	Not Found	Not Found
105032941	743869583	PREDICTED: glutathione reductase, cytosolic-like [OS=Elaeis guineensis]	0.958	0.744	1.01	1.113	0.974163	0.723331	0.972256	0.925967	0	0	0	0	102.2	98.7	74.9	113.1	111.1						17	High	High	High	High	High	High	High	High	High	High	High	High	High	High	High	High	High	High	High	High	High	High	High	High
105060863	743860462	PREDICTED: tuliposide A-converting enzyme 2, chloroplastic-like [OS=Elaeis guineensis]	1.209	2.018	0.861	1.319	0.605495	0.0271555	0.999719	0.648782	0	0	0	0	74.4	90.1	169.7	69.3	96.5						12	High	High	High	High	High	High	High	High	High	High	High	High	High	High	High	High	High	High	High	High	High	High	High	High
105045348	743785400	PREDICTED: glucan endo-1,3-beta-glucosidase-like [OS=Elaeis guineensis]	0.94	1.009	2.346	1.939	0.963481	0.994402	0.30678	0.27012	0	0	0	0	84	53.7	82.8	108.7	170.8						10	Peak Found	Peak Found	Peak Found	Peak Found	Peak Found	Peak Found	Peak Found	Peak Found	Peak Found	Peak Found	Peak Found	Peak Found	Peak Found	High	Peak Found	High	Peak Found	Peak Found	High	Peak Found	High	High	High	Peak Found
105060856	743860434	PREDICTED: probable carboxylesterase 12 [OS=Elaeis guineensis]	1.002	1.192	0.94	1.09	0.996193	0.86092	0.985281	0.940621	0	0	0	0	81.2	68.3	142.1	96.3	112.1						15	High	High	High	High	High	Peak Found	High	High	Peak Found	High	High	Peak Found	High	High	High	High	High	High	High	Peak Found	High	High	High	Peak Found
105043765	743778585	PREDICTED: nucleoside diphosphate kinase B [OS=Elaeis guineensis]	1.11	0.942	0.918	1.05	0.85659	0.991275	0.991625	0.955954	0	0	0	0	94.3	127.6	92.6	90.9	94.6						1	High	High	High	High	High	High	High	High	High	High	High	High	High	High	High	High	High	High	High	High	High	High	High	High
105039501	743767417	PREDICTED: fumarylacetoacetase [OS=Elaeis guineensis]	1.11	1.141	0.93	1.084	0.85659	0.923191	0.989343	0.940621	0	0	0	0	95.6	105.1	110.3	82.9	106.1						14	High	High	High	High	High	High	High	High	High	High	High	High	High	High	High	High	High	High	High	High	High	High	High	High
105038588	743765042	PREDICTED: 2-dehydro-3-deoxyphosphooctonate aldolase [OS=Elaeis guineensis]	0.746	0.587	0.398	0.608	0.236807	0.16487	0.301816	0.387345	0	0	0	0	157.7	116.6	83.5	61.9	80.2						4	High	High	High	High	High	High	High	High	High	High	High	High	High	High	High	High	High	High	High	High	High	High	High	High
105036078	743886339	PREDICTED: cytochrome P450 71A1-like [OS=Elaeis guineensis]	0.916	1.325	0.483	0.97	0.934496	0.664694	0.636037	0.988207	0	0	0	0	72.9	70.6	171.8	97.3	87.3						15	High	Peak Found	Peak Found	High	High	Peak Found	High	Peak Found	Peak Found	High	High	Peak Found	High	Peak Found	Peak Found	High	Peak Found	High	Peak Found	Peak Found	Peak Found	High	Peak Found	Peak Found
105056570	743839829	PREDICTED: 3-oxoacyl-[acyl-carrier-protein] synthase III, chloroplastic-like [OS=Elaeis guineensis]	1.581	1.728	2.968	1.978	0.027094	0.160093	0.0269409	0.0504206	0	0	0	0	46.7	101.4	80.6	110.4	161						8	Peak Found	Peak Found	Peak Found	Peak Found	Peak Found	Peak Found	Peak Found	Peak Found	Peak Found	High	Peak Found	Peak Found	High	Peak Found	Peak Found	High	High	Peak Found	High	Peak Found	High	High	High	Peak Found
105039684	743767910	PREDICTED: bifunctional purine biosynthesis protein PURH isoform X1 [OS=Elaeis guineensis]	0.969	0.863	1.307	0.994	0.99191	0.980235	0.826403	0.987757	0	0	0	0	104	102.5	74.4	154.4	64.8						1	Not Found	Not Found	Not Found	Not Found	Not Found	Not Found	Not Found	Not Found	Not Found	Not Found	Not Found	Not Found	Not Found	Not Found	Not Found	Not Found	Not Found	Not Found	Peak Found	Not Found	Not Found	High	Not Found	Not Found
105056603	743840008	PREDICTED: malate dehydrogenase, chloroplastic [OS=Elaeis guineensis]	1.283	1.653	3.526	2.622	0.557169	0.324545	0.0135553	0.00995244	0	0	0	0	52.1	68.2	66.4	207.3	106						3	Not Found	Peak Found	Peak Found	Not Found	Not Found	Not Found	Not Found	Peak Found	Peak Found	Not Found	Not Found	Peak Found	Peak Found	Peak Found	Not Found	High	Peak Found	Not Found	High	Peak Found	High	Peak Found	Peak Found	Peak Found
103701964	XP_008782420.1	PREDICTED: acetyl-CoA acetyltransferase, cytosolic 1-like [OS=Phoenix dactylifera]	100	100	100	100	1.96756e-16	2.25877e-16	1.81233e-16	1.80169e-16	0	0	0	0		52.1	56.1	90.1	301.7						3	Peak Found	Peak Found	Peak Found	Peak Found	High	Peak Found	Peak Found	Peak Found	Peak Found	Peak Found	Peak Found	Peak Found	High	Not Found	Peak Found	Peak Found	High	High	High	Peak Found	Peak Found	High	High	Peak Found
105059689	743855410	PREDICTED: ATP-dependent zinc metalloprotease FTSH 1, chloroplastic-like [OS=Elaeis guineensis]	1.104	1.097	1.046	1.05	0.874253	0.961754	0.955789	0.956481	0	0	0	0	73.1	72.7	115	149.5	89.8						22	High	Peak Found	Peak Found	High	High	Peak Found	High	Peak Found	Peak Found	High	High	Peak Found	High	High	High	High	High	High	High	Peak Found	High	High	High	High
105058326	743849003	PREDICTED: 3-oxoacyl-[acyl-carrier-protein] synthase III, chloroplastic-like [OS=Elaeis guineensis]	2.046	1.836	3.167	1.597	0.0597887	0.286888	0.0832491	0.579667	0	0	0	0	33.8	52.5	132.8	182.9	98.1						6	High	Peak Found	Peak Found	Peak Found	Peak Found	Peak Found	High	Peak Found	Peak Found	Peak Found	High	Peak Found	High	Peak Found	Peak Found	High	High	High	High	Peak Found	High	High	High	High
105034975	743880408	PREDICTED: glutamate dehydrogenase isoform X1 [OS=Elaeis guineensis]	0.948	0.951	0.751	0.885	0.959673	0.992533	0.975912	0.985123	0	0	0	0	112	96.7	115.2	78.3	97.8						6	High	High	High	High	High	Peak Found	High	High	High	High	High	Peak Found	High	High	High	High	High	High	Peak Found	High	High	High	High	High
105059508	743854912	PREDICTED: L-lactate dehydrogenase A-like [OS=Elaeis guineensis]	1.137	1.164	0.869	0.737	0.788216	0.903765	0.999986	0.821885	0	0	0	0	127.6	108.6	106	69.9	87.9						14	High	High	High	High	High	Peak Found	Peak Found	High	High	High	High	Peak Found	Peak Found	High	High	High	High	High	High	Peak Found	Peak Found	High	High	High
105058230	743848607	PREDICTED: uncharacterized protein LOC105058230 isoform X1 [OS=Elaeis guineensis]	0.851	0.615	0.677	0.6	0.927528	0.548155	0.94521	0.774737	0	0	0	0	79	98.4	176.8	81.6	64.2						17	High	Peak Found	Peak Found	Peak Found	High	Peak Found	High	Peak Found	Peak Found	Peak Found	High	Peak Found	High	Peak Found	Peak Found	Peak Found	High	High	High	Peak Found	Peak Found	High	High	Peak Found
105046638	743792056	PREDICTED: UDP-glucose 6-dehydrogenase 4 [OS=Elaeis guineensis]	0.836	0.614	0.564	0.749	0.649738	0.24701	0.770369	0.847692	0	0	0	0	134.5	130.7	73.6	61.5	99.7						4	Peak Found	High	High	Peak Found	High	High	High	High	High	High	Peak Found	High	Peak Found	High	High	High	High	High	High	Peak Found	High	Not Found	Peak Found	High
105058583	743850301	PREDICTED: proteasome subunit alpha type-5 [OS=Elaeis guineensis]	1.108	1.009	0.983	0.99	0.859516	0.995082	0.981915	0.985754	0	0	0	0	98.4	117.3	88.7	97.2	98.4						5	High	High	High	High	High	High	High	High	High	High	High	High	High	High	High	High	High	High	High	High	High	High	High	High
105042133	743774369	PREDICTED: 6-phosphogluconate dehydrogenase, decarboxylating 2, chloroplastic-like [OS=Elaeis guineensis]	0.971	1.151	1.189	1.037	0.99191	0.914967	0.888931	0.967106	0	0	0	0	114.3	112.8	95	82.3	95.5						5	High	Peak Found	Peak Found	Peak Found	High	Peak Found	High	High	High	Peak Found	High	Peak Found	High	Peak Found	Peak Found	High	High	High	High	Peak Found	Peak Found	High	High	Peak Found
105060661	743859469	PREDICTED: elongation factor 1-delta 1-like [OS=Elaeis guineensis]	0.834	0.696	1.102	0.835	0.638635	0.52807	0.924658	0.952041	0	0	0	0	120.6	91.3	98.8	100.2	89						7	High	High	High	High	High	High	High	Peak Found	Peak Found	High	High	High	High	Peak Found	High	Peak Found	High	High	High	High	High	High	High	High
105033902	743874825	PREDICTED: probable LL-diaminopimelate aminotransferase, chloroplastic isoform X1 [OS=Elaeis guineensis]	1.013	1.205	0.882	1.088	0.988942	0.841572	0.994878	0.940621	0	0	0	0	97.4	94.8	124.2	74	109.7						10	High	High	High	High	High	High	High	High	High	High	High	High	High	High	High	High	High	High	High	Peak Found	High	High	High	High
105038265; 105052108; 105054517	743764212	PREDICTED: 40S ribosomal protein S14 [OS=Elaeis guineensis]	1.018	0.847	0.581	0.699	0.982479	0.915287	0.817616	0.702658	0	0	0	0	114.8	120.7	99	86	79.5						11	High	High	High	High	High	High	High	High	High	High	High	High	High	High	High	High	High	High	High	High	High	High	High	High
103704602	XP_008786176.1	PREDICTED: nucleoside diphosphate kinase B [OS=Phoenix dactylifera]	1.585	2.512	2.575	1.934	0.553428	0.218151	0.515731	0.634574	0	0	0	0	61.7	54.1	171.7	159	53.5						2	High	High	Peak Found	Not Found	Peak Found	High	High	High	High	Peak Found	Peak Found	High	High	High	High	Peak Found	Peak Found	High	High	High	Peak Found	Not Found	Peak Found	High
105056714	743840653	PREDICTED: proteasome subunit alpha type-6 [OS=Elaeis guineensis]	0.904	0.868	0.842	0.788	0.877281	0.940976	0.991625	0.923337	0	0	0	0	110.3	100.5	106.6	95	87.6						5	High	High	High	High	High	High	High	High	High	High	High	High	High	High	High	High	High	High	High	High	High	High	High	High
105045323	743785253	PREDICTED: elongation factor 1-beta-like [OS=Elaeis guineensis]	0.979	1.019	1.004	0.973	0.99191	0.992947	0.975912	0.987757	0	0	0	0	104	95	96.8	97.2	106.9						8	High	High	High	High	High	High	High	High	High	High	High	High	High	High	High	High	High	High	High	High	High	High	High	High
105044448	743780890	PREDICTED: serine carboxypeptidase-like [OS=Elaeis guineensis]	0.904	0.982	0.49	0.755	0.875792	0.999499	0.598689	0.89197	0	0	0	0	137.9	98.6	121	50.9	91.5						11	High	High	High	High	High	High	High	High	High	High	High	High	High	High	High	High	High	High	High	High	High	High	High	High
105045793	743787774	PREDICTED: L-ascorbate peroxidase, cytosolic-like [OS=Elaeis guineensis]	0.859	0.717	0.392	0.483	0.747657	0.594397	0.283898	0.0720634	0	0	0	0	142.9	126.2	94.4	61.8	74.7						7	High	High	Peak Found	High	High	High	High	High	High	High	High	High	High	High	High	High	High	High	High	High	Peak Found	High	High	High
105061079	743861625	PREDICTED: UDP-glycosyltransferase 89B1-like [OS=Elaeis guineensis]	1.038	1.423	0.693	1.001	0.964003	0.54344	0.943432	0.985123	0	0	0	0	96.1	92.5	148.8	60.6	102.1						14	High	High	High	High	High	High	High	High	High	High	High	High	High	High	High	High	High	High	High	Peak Found	Peak Found	High	High	High
105051357	743814475	PREDICTED: glucose-6-phosphate 1-dehydrogenase, cytoplasmic isoform-like isoform X1 [OS=Elaeis guineensis]	0.948	0.794	0.701	0.737	0.957227	0.841619	0.943176	0.821885	0	0	0	0	127.5	121.2	91.3	82.4	77.6						12	High	High	High	High	High	High	High	High	High	High	High	High	High	High	High	High	High	High	Peak Found	Peak Found	High	High	High	High
105051780	743816563	PREDICTED: LOW QUALITY PROTEIN: dihydrolipoyllysine-residue acetyltransferase component 5 of pyruvate dehydrogenase complex, chloroplastic-like [OS=Elaeis guineensis]	1.987	2.216	8.489	3.89	0.0317865	0.0500452	5.67741e-07	0.000230061	0	0	0	0	15.9	26.9	62.5	269	125.7						7	Not Found	Not Found	Not Found	Not Found	Not Found	Not Found	Peak Found	Peak Found	Peak Found	Peak Found	High	Not Found	High	Peak Found	Peak Found	High	High	Not Found	High	Peak Found	High	High	High	Peak Found
105035754	743884657	PREDICTED: glycine--tRNA ligase 1, mitochondrial-like [OS=Elaeis guineensis]	0.767	0.649	0.624	0.665	0.321455	0.357133	0.878821	0.591446	0	0	0	0	113.6	96.9	75.1	108.6	105.6						8	High	Peak Found	Peak Found	Peak Found	High	Peak Found	High	Peak Found	Peak Found	Peak Found	High	Peak Found	High	Peak Found	Peak Found	Peak Found	High	Peak Found	Peak Found	Peak Found	Peak Found	High	High	Peak Found
105056664	743840389	PREDICTED: proteasome subunit alpha type-5-like [OS=Elaeis guineensis]	1.12	1.051	1.498	1.302	0.909581	0.988779	0.796056	0.859806	0	0	0	0	93.6	109.7	90.6	96.6	109.5						4	High	High	High	High	High	High	High	High	High	High	Peak Found	High	High	High	High	High	High	High	High	High	High	High	Peak Found	Peak Found
105041640	743773152	PREDICTED: uncharacterized protein LOC105041640 [OS=Elaeis guineensis]	0.867	0.748	0.387	0.516	0.87429	0.855874	0.374136	0.299404	0	0	0	0	143.7	147.9	37.6	96.5	74.3						13	Peak Found	High	High	Peak Found	Peak Found	High	Peak Found	High	High	Peak Found	Peak Found	High	Peak Found	High	High	Peak Found	Peak Found	Peak Found	Peak Found	High	High	Peak Found	Peak Found	High
105045554	743786501	PREDICTED: zerumbone synthase-like [OS=Elaeis guineensis]	0.924	1.103	0.864	0.99	0.921854	0.960162	0.998839	0.986446	0	0	0	0	86.7	91.3	100	122.8	99.2						13	High	High	High	High	High	High	High	High	High	High	High	High	High	High	High	High	High	High	High	High	High	High	High	High
105051528	743815356	PREDICTED: 2-dehydro-3-deoxyphosphooctonate aldolase-like [OS=Elaeis guineensis]	1.486	0.443	0.481	1.069	0.336515	0.0890849	0.619501	0.987757	0	0	0	0	140.8	127.6	45.1	47	139.5						4	Peak Found	High	Peak Found	High	Peak Found	Peak Found	Not Found	High	High	High	Peak Found	Peak Found	Peak Found	High	Peak Found	Peak Found	Peak Found	Peak Found	Peak Found	High	Peak Found	Peak Found	Peak Found	Peak Found
105039821	743768257	PREDICTED: bifunctional 3-dehydroquinate dehydratase/shikimate dehydrogenase, chloroplastic-like isoform X1 [OS=Elaeis guineensis]	1.023	0.963	0.679	1.125	0.977013	0.995082	0.919127	0.91869	0	0	0	0	104	113	93.2	65.6	124.2						15	High	High	High	High	High	High	High	High	High	High	High	High	High	High	High	High	High	High	High	High	High	High	High	High
105044809	406870049	manganese superoxide dismutase [OS=Elaeis guineensis]	1.36	1.048	1.128	1.129	0.162366	0.988779	0.911631	0.91352	0	0	0	0	97.1	93	92.1	106.6	111.2						4	Peak Found	Peak Found	Peak Found	High	Peak Found	Peak Found	Peak Found	Peak Found	Peak Found	High	Peak Found	Peak Found	High	Peak Found	Peak Found	High	Peak Found	High	High	Peak Found	Peak Found	High	High	Peak Found
105043662	743778279	PREDICTED: malate dehydrogenase-like [OS=Elaeis guineensis]	1.533	2.694	1.462	1.815	0.485625	0.0468566	0.896057	0.607106	0	0	0	0	64.9	95.8	198.7	35.5	105.1						3	Peak Found	Peak Found	Peak Found	High	High	Peak Found	Peak Found	High	High	High	High	Peak Found	Peak Found	High	High	High	Peak Found	High	Peak Found	Peak Found	High	High	Peak Found	Peak Found
105050014	743807690	PREDICTED: heat shock protein 81-1-like [OS=Elaeis guineensis]	0.838	0.934	1.091	2.202	0.823597	0.992947	0.943384	0.0212466	0	0	0	0	80.8	40.3	70.7	128.9	179.4						5	Peak Found	Not Found	Peak Found	High	Peak Found	Peak Found	Peak Found	Peak Found	Peak Found	High	Peak Found	Peak Found	High	Peak Found	Peak Found	Peak Found	Peak Found	Peak Found	Peak Found	High	Not Found	Peak Found	Peak Found	Peak Found
103696994	XP_008776974.1	PREDICTED: transaldolase-like [OS=Phoenix dactylifera]	1.733	3.356	2.056	1.956	0.286496	0.00155005	0.579677	0.308273	0	0	0	0	46.2	66.8	202.6	110	74.4						2	High	High	Peak Found	High	High	High	High	High	High	High	High	High	High	High	High	High	High	High	High	Peak Found	High	High	High	High
105044231	743779845	PREDICTED: succinyl-CoA ligase [ADP-forming] subunit beta, mitochondrial-like [OS=Elaeis guineensis]	0.89	0.676	0.942	1.145	0.909729	0.661273	0.999986	0.95258	0	0	0	0	119.2	87.9	100.1	107.1	85.6						2	High	Not Found	Peak Found	High	High	Peak Found	High	Peak Found	Peak Found	High	High	Peak Found	High	Peak Found	Peak Found	High	High	Peak Found	Peak Found	Peak Found	Peak Found	High	High	Peak Found
105034333	743877048	PREDICTED: cathepsin B-like [OS=Elaeis guineensis]	0.928	0.66	0.643	0.653	0.927182	0.396015	0.899337	0.551192	0	0	0	0	123.2	145	80.2	71.5	80						11	High	High	High	High	High	High	High	High	High	High	High	High	High	High	High	High	High	High	High	High	High	High	High	High
105040132	743769083	PREDICTED: phytochrome A isoform X1 [OS=Elaeis guineensis]	1.141	0.86	1.209	1.196	0.912618	0.980381	0.952507	0.960055	0	0	0	0	41.3	98	173.2	156	31.6						15	High	Peak Found	Peak Found	High	High	Peak Found	High	Peak Found	Peak Found	Peak Found	High	Peak Found	High	Peak Found	Peak Found	High	High	High	Peak Found	Peak Found	Peak Found	High	High	Peak Found
103695832	XP_008775478.1	PREDICTED: pyrophosphate--fructose 6-phosphate 1-phosphotransferase subunit alpha-like [OS=Phoenix dactylifera]																							4	High	High	High	Peak Found	Peak Found	High	High	High	Peak Found	Peak Found	Peak Found	High	High	High	High	High	High	Peak Found	Peak Found	Peak Found	High	High	High	High
105042723	743775863	PREDICTED: aldose 1-epimerase-like [OS=Elaeis guineensis]	0.967	1.047	0.633	0.912	0.99017	0.988779	0.904256	0.987757	0	0	0	0	88.9	110.2	125.7	67.1	108.2						10	High	High	High	High	High	High	High	High	High	High	High	High	High	High	High	High	High	High	High	High	High	High	High	Peak Found
105040530	743770202	PREDICTED: NADP-dependent malic enzyme-like [OS=Elaeis guineensis]	0.932	1.403	1.481	1.836	0.96931	0.664694	0.837812	0.367428	0	0	0	0	54.8	63.2	116	138.6	127.4						10	High	Peak Found	Peak Found	High	Peak Found	High	High	High	Peak Found	High	Peak Found	Peak Found	High	High	Peak Found	High	Peak Found	High	High	Peak Found	High	High	High	Peak Found
105051085	743813312	PREDICTED: alpha-mannosidase [OS=Elaeis guineensis]	0.912	0.855	1.04	1.765	0.937094	0.969765	0.955789	0.133153	0	0	0	0	115.6	91.6	80.3	92.8	119.8						10	Peak Found	Peak Found	Peak Found	Peak Found	Peak Found	Peak Found	Peak Found	Peak Found	Not Found	Peak Found	Peak Found	Not Found	High	Peak Found	Peak Found	Peak Found	Peak Found	Peak Found	High	Peak Found	Not Found	Peak Found	Peak Found	High
105055090	743832888	PREDICTED: probable L-ascorbate peroxidase 4 [OS=Elaeis guineensis]	0.978	0.901	1.041	1.063	0.99191	0.988779	0.948056	0.948165	0	0	0	0	95.3	101.8	99.9	101.8	101.1						13	High	High	High	High	High	High	High	High	High	High	High	High	High	High	High	High	High	High	High	Peak Found	High	High	High	High
105050691	743811203	PREDICTED: pyruvate dehydrogenase E1 component subunit alpha-1, mitochondrial-like isoform X1 [OS=Elaeis guineensis]	0.93	0.99	0.9	0.845	0.927528	0.998648	0.991625	0.960055	0	0	0	0	87	96.8	122.8	84.1	109.3						11	High	High	Peak Found	High	High	High	High	High	High	High	High	High	High	High	Peak Found	High	High	High	High	High	High	High	High	High
103718721	XP_008805887.1	PREDICTED: malate dehydrogenase, mitochondrial-like [OS=Phoenix dactylifera]	8.37	0.716	45.028	0.462	6.33076e-07	0.934786	1.76522e-09	0.441858	0	0	0	0	9	75.3	6.4	405.1	4.2						1	Not Found	Not Found	Not Found	Peak Found	Not Found	Not Found	Not Found	Not Found	Peak Found	Peak Found	Not Found	Not Found	Not Found	Not Found	Not Found	Not Found	Not Found	Peak Found	Not Found	High	Not Found	Not Found	Not Found	Not Found
105043688	743778380	PREDICTED: probable quinone oxidoreductase [OS=Elaeis guineensis]	1.024	0.864	0.832	0.875	0.977013	0.936602	0.991625	0.978746	0	0	0	0	116.2	124.3	77.1	93.6	88.8						12	High	High	High	High	High	High	High	High	High	High	High	High	High	High	High	High	High	High	High	High	High	High	High	High
105057198	743843212	PREDICTED: superoxide dismutase [Mn], mitochondrial [OS=Elaeis guineensis]	1.742	1.382	1.624	1.588	0.00154178	0.585023	0.515731	0.297374	0	0	0	0	73.5	135.4	67.8	85.3	138						3	Peak Found	High	High	High	High	High	Peak Found	High	High	High	High	High	Peak Found	High	High	High	High	Peak Found	Peak Found	High	High	Peak Found	High	High
105037948	743763411	PREDICTED: bifunctional aspartate aminotransferase and glutamate/aspartate-prephenate aminotransferase-like isoform X1 [OS=Elaeis guineensis]	0.947	0.897	0.855	0.892	0.976534	0.988779	0.991625	0.986763	0	0	0	0	115.8	116	100.1	58.6	109.6						11	High	High	High	High	High	High	High	High	High	High	High	High	High	High	High	High	High	High	High	Peak Found	High	High	High	Peak Found
103717388	XP_008803972.1	PREDICTED: peroxisomal acyl-coenzyme A oxidase 1-like [OS=Phoenix dactylifera]	1.182	1.323	1.509	0.706	0.85622	0.817027	0.863184	0.925967	0	0	0	0	97.2	102.9	101.5	136.6	61.9						1	Not Found	Peak Found	Not Found	Not Found	Peak Found	Peak Found	Not Found	Peak Found	Peak Found	Not Found	Peak Found	Peak Found	Not Found	Peak Found	Peak Found	Peak Found	Peak Found	Not Found	Not Found	Not Found	Peak Found	Not Found	Not Found	High
105061160	743861977	PREDICTED: uncharacterized protein At1g32220, chloroplastic isoform X1 [OS=Elaeis guineensis]	0.959	1.391	1.547	1.535	0.974436	0.536316	0.562705	0.295838	0	0	0	0	81.3	85	99.8	122.5	111.4						11	High	High	High	High	High	High	High	High	High	High	High	High	High	High	High	High	High	High	High	High	High	High	High	High
105040850	743771173	PREDICTED: bark storage protein A [OS=Elaeis guineensis]	0.832	0.877	1.003	1.091	0.695543	0.972866	0.976954	0.940621	0	0	0	0	98.5	81.7	100.5	84.6	134.6						11	High	High	High	High	High	High	High	High	High	High	High	High	High	High	High	High	High	Peak Found	High	High	High	High	High	High
103722838	XP_008811756.1	PREDICTED: glucan endo-1,3-beta-glucosidase-like [OS=Phoenix dactylifera]	0.273	0.531	2.351	1.391	0.0448469	0.761821	0.914755	0.987757	0	0	0	0	92.1	25.1	48.9	216.5	117.4						2	Peak Found	Peak Found	Peak Found	High	Peak Found	Not Found	Peak Found	Peak Found	Not Found	Peak Found	Peak Found	Not Found	Peak Found	Not Found	Peak Found	High	Peak Found	Not Found	Not Found	High	High	Not Found	Not Found	Not Found
105057440	743844449	PREDICTED: fumarate hydratase 1, mitochondrial [OS=Elaeis guineensis]	1.104	1.092	1.079	1.142	0.862618	0.961778	0.939888	0.90744	0	0	0	0	102	91.5	105.9	94.3	106.3						1	Peak Found	High	High	High	Peak Found	Peak Found	Not Found	High	Peak Found	Peak Found	Not Found	Not Found	Peak Found	High	Peak Found	High	Peak Found	Peak Found	Not Found	Not Found	High	Peak Found	Peak Found	Peak Found
105046391	743790814	PREDICTED: zingipain-2 [OS=Elaeis guineensis]	0.932	0.977	0.753	0.789	0.929902	0.998648	0.977224	0.925967	0	0	0	0	103.2	118.5	113.8	75.3	89.2						5	High	High	High	High	High	High	High	High	High	High	High	High	High	High	High	High	High	High	High	High	High	High	High	High
105033741	743873925	PREDICTED: isocitrate dehydrogenase [NAD] regulatory subunit 1, mitochondrial isoform X1 [OS=Elaeis guineensis]	0.703	0.772	0.915	0.771	0.334944	0.891359	0.99572	0.920884	0	0	0	0	155	93.9	110.3	72.9	67.9						3	High	Peak Found	Peak Found	High	High	Peak Found	High	Peak Found	Peak Found	High	High	High	High	Peak Found	Peak Found	Peak Found	High	Peak Found	High	Peak Found	Peak Found	High	High	Peak Found
105059219	743761139	PREDICTED: pyruvate kinase, cytosolic isozyme-like [OS=Elaeis guineensis]	0.846	0.805	0.965	0.782	0.855512	0.934786	0.991625	0.925967	0	0	0	0	110.6	100.2	102.4	81.3	105.7						3	High	High	High	High	High	High	High	High	High	High	High	High	High	High	High	High	High	High	High	Peak Found	High	High	High	High
105057698	743845883	PREDICTED: superoxide dismutase [Cu-Zn] [OS=Elaeis guineensis]	1.145	0.696	0.935	0.757	0.762235	0.528695	0.98873	0.863861	0	0	0	0	101.3	142.7	59.9	82.4	113.7						4	High	High	High	High	High	High	High	High	High	High	High	High	High	High	High	High	High	High	High	High	High	High	High	High
105042510	743775365	PREDICTED: 3-isopropylmalate dehydratase large subunit-like [OS=Elaeis guineensis]	1.293	1.247	1.136	1.648	0.323607	0.778032	0.910844	0.178355	0	0	0	0	72.8	82	99.1	123.9	122.3						14	High	High	High	High	High	High	Peak Found	High	High	Peak Found	High	High	High	High	High	High	High	High	High	Peak Found	High	High	High	High
105059480	743854816	PREDICTED: monodehydroascorbate reductase, chloroplastic isoform X1 [OS=Elaeis guineensis]	1.416	1.479	1.379	1.397	0.0896601	0.382747	0.731532	0.470321	0	0	0	0	70.4	105.7	119.5	111.2	93.2						6	High	Peak Found	High	High	Peak Found	High	High	High	High	Peak Found	High	High	High	High	High	High	High	High	High	Peak Found	High	High	High	High
105034274	743876741	PREDICTED: sorbitol dehydrogenase-like [OS=Elaeis guineensis]	1.758	2.626	2.646	2.663	0.000677486	0.000344411	0.0480514	0.000524308	0	0	0	0	47.5	86.8	108.1	159.3	98.3						13	High	Peak Found	Peak Found	Peak Found	High	High	High	High	High	Peak Found	High	High	High	High	High	High	High	High	High	Peak Found	High	High	High	High
105041902	743773834	PREDICTED: glutamate decarboxylase-like [OS=Elaeis guineensis]	1.01	0.769	0.408	1.171	0.99191	0.75268	0.334302	0.855168	0	0	0	0	110.8	127.5	124.1	38.5	99						8	High	High	High	High	High	High	High	High	High	High	High	High	High	High	High	High	High	High	Peak Found	Peak Found	High	Peak Found	Peak Found	High
105034012	743875428	PREDICTED: ferredoxin--NADP reductase, root isozyme, chloroplastic-like isoform X1 [OS=Elaeis guineensis]	1.198	1.523	1.771	1.878	0.592554	0.325144	0.393576	0.0528901	0	0	0	0	69.6	92.2	106.6	108	123.6						12	High	High	High	High	High	High	High	High	High	High	High	High	High	High	High	High	High	High	High	High	High	High	High	High
105038393	743764576	PREDICTED: fructose-bisphosphate aldolase, chloroplastic-like [OS=Elaeis guineensis]																							2	High	Peak Found	Peak Found	Peak Found	High	Peak Found	Not Found	Peak Found	Not Found	Not Found	High	Not Found	Peak Found	Not Found	Not Found	Not Found	Peak Found	Peak Found	Peak Found	Not Found	Not Found	Peak Found	Peak Found	Peak Found
105059514	743854926	PREDICTED: ATP-dependent zinc metalloprotease FTSH 2, chloroplastic [OS=Elaeis guineensis]	1.107	1.062	1.011	0.827	0.939127	0.985723	0.991625	0.940621	0	0	0	0	108	75.3	98.5	112.4	105.8						2	Peak Found	Peak Found	Peak Found	Peak Found	Peak Found	Not Found	Peak Found	Peak Found	Peak Found	Peak Found	High	Peak Found	Peak Found	Not Found	Peak Found	High	High	Peak Found	High	Peak Found	High	Peak Found	Peak Found	Peak Found
105057601	743845323	PREDICTED: ferredoxin-dependent glutamate synthase, chloroplastic isoform X1 [OS=Elaeis guineensis]	1.02	0.852	0.833	1.758	0.964804	0.988779	0.991625	0.439749	0	0	0	0	62.5	130.1	90.6	80.1	136.7						5	Peak Found	Peak Found	Peak Found	Not Found	High	Not Found	Peak Found	Peak Found	Peak Found	Not Found	High	Not Found	Peak Found	Not Found	Peak Found	Peak Found	High	Peak Found	High	Peak Found	Peak Found	Peak Found	High	Peak Found
105042882	743776280	PREDICTED: tripeptidyl-peptidase 2 [OS=Elaeis guineensis]	1.28	1.071	0.921	0.8	0.337221	0.979454	0.989343	0.940621	0	0	0	0	108.8	98.7	94.9	113.3	84.3						19	High	Peak Found	Peak Found	High	High	High	High	Peak Found	Peak Found	Peak Found	High	Peak Found	Peak Found	Peak Found	Peak Found	High	High	High	High	Peak Found	Peak Found	High	High	High
105050680	743811157	PREDICTED: spermidine synthase 1-like [OS=Elaeis guineensis]	1.171	1.579	2.045	2.089	0.685329	0.276708	0.21718	0.0170686	0	0	0	0	57.1	73.9	107.4	142.5	119						7	High	High	High	High	Peak Found	Peak Found	High	High	High	Peak Found	High	Peak Found	High	High	High	High	High	High	High	Peak Found	High	High	High	High
105057074	743842500	PREDICTED: isovaleryl-CoA dehydrogenase, mitochondrial isoform X1 [OS=Elaeis guineensis]	0.969	1.153	1.143	1.299	0.981925	0.913118	0.906638	0.630789	0	0	0	0	78.4	96.3	105.9	111	108.4						12	High	High	High	High	High	High	High	High	High	High	High	High	High	High	High	High	High	High	High	Peak Found	High	High	High	High
103714272	XP_008799686.1	PREDICTED: 2-Cys peroxiredoxin BAS1, chloroplastic [OS=Phoenix dactylifera]	1.963	5.807	5.869	0.01	0.624321	0.00989852	0.328995	1.80169e-16	0	0	0	0	27.7	54.3	255.7	162.4							2	Peak Found	Peak Found	Peak Found	Peak Found	Not Found	Not Found	Peak Found	Peak Found	High	Not Found	Not Found	Peak Found	High	Peak Found	Peak Found	Peak Found	Not Found	High	High	Not Found	Peak Found	Not Found	Not Found	Not Found
105059882	743855918	PREDICTED: glyceraldehyde-3-phosphate dehydrogenase GAPCP1, chloroplastic-like [OS=Elaeis guineensis]	1.363	1.185	4.621	4.459	0.753759	0.955356	0.0219478	0.0243801	0	0	0	0	39.5	29.6	68.8	290.8	71.3						2	Peak Found	Peak Found	Peak Found	Not Found	Peak Found	Peak Found	Not Found	Peak Found	Peak Found	High	High	Peak Found	Not Found	Not Found	High	Not Found	High	Peak Found	High	Not Found	High	High	High	Peak Found
CPRF	148927394	cysteine proteinase [OS=Elaeis guineensis]	0.801	0.448	0.521	0.504	0.477563	0.00836355	0.665128	0.10907	0	0	0	0	209.1	135.4	43.7	58.9	53						5	High	High	High	High	High	High	High	High	High	High	High	High	High	High	High	Peak Found	Peak Found	High	High	High	High	High	High	High
105055847	743836610	PREDICTED: serine carboxypeptidase-like 18 [OS=Elaeis guineensis]	1.166	0.88	1.533	0.99	0.876482	0.987439	0.826108	0.998012	0	0	0	0	103.6	112.9	30.6	171.9	81						5	High	Peak Found	Peak Found	Peak Found	High	Peak Found	High	Peak Found	Peak Found	Not Found	High	Peak Found	Not Found	Peak Found	Peak Found	Peak Found	High	High	Peak Found	Peak Found	Peak Found	High	High	High
105057951	743847000	PREDICTED: 40S ribosomal protein S3a-like [OS=Elaeis guineensis]	0.862	0.903	0.46	0.907	0.76149	0.978791	0.515731	0.987757	0	0	0	0	137	83.7	108.1	37.8	133.5						10	High	High	High	High	High	High	High	Peak Found	Peak Found	High	High	High	High	High	High	High	High	High	High	High	Peak Found	Peak Found	High	High
105059936	743856111	PREDICTED: sucrose-phosphatase 2-like [OS=Elaeis guineensis]	1.125	1.088	0.652	0.91	0.814325	0.962162	0.911631	0.988207	0	0	0	0	101.2	84.1	185	61.1	68.7						16	High	Peak Found	High	High	High	High	High	High	High	High	High	High	High	High	Peak Found	High	High	High	Peak Found	Peak Found	High	High	High	High
105054261	743829089	PREDICTED: 60S ribosomal protein L9-like [OS=Elaeis guineensis]	0.868	0.953	0.661	0.838	0.784566	0.992947	0.911631	0.955045	0	0	0	0	121.5	108.3	105.1	72.7	92.4						4	High	High	High	High	High	High	High	Peak Found	Peak Found	High	High	High	High	High	High	High	High	High	High	High	Peak Found	High	High	High
105033671	743873588	PREDICTED: eukaryotic translation initiation factor 5A-like [OS=Elaeis guineensis]	1.078	0.965	1.113	0.98	0.963481	0.998648	0.981685	0.991748	0	0	0	0	105.2	93.5	114.5	98.3	88.5						3	High	High	High	High	High	High	High	High	Peak Found	High	High	High	High	High	High	Not Found	High	High	Peak Found	High	Peak Found	High	High	Peak Found
103704850; 103704852	XP_008786546.1	PREDICTED: alcohol dehydrogenase 1 [OS=Phoenix dactylifera]																							1	High	Not Found	Not Found	Not Found	Not Found	Not Found	Not Found	Not Found	Not Found	Not Found	Not Found	Not Found	Not Found	Not Found	Not Found	Not Found	Not Found	Not Found	Not Found	Not Found	Not Found	Not Found	Not Found	Not Found
105057910	743846786	PREDICTED: serine--tRNA ligase-like [OS=Elaeis guineensis]	0.92	1.155	0.807	1.096	0.931684	0.914048	0.989343	0.940621	0	0	0	0	101.4	93.5	114.4	84.4	106.3						6	High	High	Peak Found	High	High	Peak Found	High	High	Peak Found	High	High	High	High	High	Peak Found	High	High	High	High	Peak Found	Peak Found	High	High	High
105052355	743819144	PREDICTED: dihydrolipoyllysine-residue acetyltransferase component 1 of pyruvate dehydrogenase complex, mitochondrial-like isoform X1 [OS=Elaeis guineensis]	1.08	1.284	0.844	0.957	0.905745	0.713991	0.991625	0.99067	0	0	0	0	104.8	101.9	118.6	81.8	92.8						15	High	High	High	High	High	High	High	High	High	High	High	High	High	High	High	High	High	High	High	High	High	High	High	High
105035979	743885784	PREDICTED: alpha-galactosidase isoform X1 [OS=Elaeis guineensis]	1.294	1.239	0.638	1.294	0.305363	0.792463	0.89493	0.644727	0	0	0	0	117.1	110.8	63.5	59.1	149.5						14	High	High	High	High	High	High	High	High	High	High	High	High	High	High	High	High	High	High	Peak Found	High	High	High	Peak Found	High
105036494	743888181	PREDICTED: long chain acyl-CoA synthetase 4-like [OS=Elaeis guineensis]	0.965	1.47	1.622	1.378	0.977013	0.399137	0.515731	0.502522	0	0	0	0	79.2	71.2	103.2	147.1	99.3						10	High	Peak Found	Peak Found	High	High	Peak Found	High	High	Peak Found	High	High	Peak Found	High	High	Peak Found	High	High	High	High	Peak Found	High	High	High	High
105040837	743771129	PREDICTED: peroxisomal fatty acid beta-oxidation multifunctional protein-like [OS=Elaeis guineensis]	1.152	1.641	1.016	1.285	0.81359	0.305718	0.978941	0.810112	0	0	0	0	80.6	106.4	147.3	88	77.7						6	High	Peak Found	Peak Found	High	Peak Found	High	High	Peak Found	Peak Found	Peak Found	Peak Found	High	High	High	Peak Found	High	Peak Found	Peak Found	Peak Found	Peak Found	High	High	High	High
105039768	743768117	PREDICTED: coproporphyrinogen-III oxidase 1, chloroplastic-like isoform X2 [OS=Elaeis guineensis]	1.14	1.502	1.228	1.492	0.775415	0.354139	0.862718	0.325085	0	0	0	0	83.2	90.5	113.5	91.1	121.8						19	High	High	High	High	High	High	High	High	High	High	High	High	High	High	High	High	High	High	High	Peak Found	High	High	High	High
105048182	743799991	PREDICTED: ketol-acid reductoisomerase, chloroplastic-like [OS=Elaeis guineensis]	0.904	0.629	1.327	0.75	0.940533	0.665703	0.91399	0.928247	0	0	0	0	75.9	133.8	86.8	123.4	80						3	High	Not Found	Not Found	Peak Found	High	Peak Found	Peak Found	Peak Found	Peak Found	Not Found	High	Peak Found	Peak Found	High	Peak Found	Not Found	High	Peak Found	Not Found	Not Found	High	High	High	Peak Found
105038658	743765237	PREDICTED: argininosuccinate synthase, chloroplastic-like [OS=Elaeis guineensis]	0.997	1.015	1.154	0.926	0.997961	0.992533	0.899337	0.995029	0	0	0	0	104.9	83.3	139.7	79.8	92.3						18	High	High	High	High	High	High	High	High	High	High	High	High	High	High	Peak Found	High	High	High	High	Peak Found	High	High	High	High
105049537	743805688	PREDICTED: D-3-phosphoglycerate dehydrogenase 3, chloroplastic-like [OS=Elaeis guineensis]	0.808	0.975	1.201	1.016	0.676164	0.999418	0.88568	0.975789	0	0	0	0	102.7	86.5	70.8	113.2	126.7						3	High	Not Found	Peak Found	High	Peak Found	Peak Found	High	Peak Found	Not Found	Not Found	Peak Found	Not Found	High	High	Not Found	High	Peak Found	High	Not Found	Not Found	High	Peak Found	Not Found	High
103715010	XP_008800762.1	PREDICTED: peroxisomal fatty acid beta-oxidation multifunctional protein-like [OS=Phoenix dactylifera]	100	100		100	1.96756e-16	2.25877e-16		1.80169e-16	0	0		0		113.6	175.5		210.9						1	Not Found	Not Found	Not Found	Not Found	Not Found	Not Found	Not Found	Not Found	Peak Found	Not Found	Not Found	Peak Found	Peak Found	High	Peak Found	Peak Found	Not Found	Peak Found	Not Found	Not Found	Not Found	Not Found	Not Found	Not Found
105042779	743776009	PREDICTED: bifunctional nitrilase/nitrile hydratase NIT4B-like [OS=Elaeis guineensis]	1.026	0.921	0.73	0.837	0.974163	0.994877	0.976168	0.967106	0	0	0	0	121.6	133.1	83.5	71.7	90.2						9	High	High	High	High	High	High	High	High	High	High	High	High	High	High	High	High	High	High	Peak Found	High	High	High	High	High
103696074	XP_008775812.1	PREDICTED: peroxisomal fatty acid beta-oxidation multifunctional protein-like [OS=Phoenix dactylifera]	0.681	1.157	0.957	1.225	0.680337	0.982468	0.99486	0.965471	0	0	0	0	93.2	99.8	101	64.8	141.2						1	Peak Found	Peak Found	Peak Found	Peak Found	Not Found	Peak Found	Peak Found	Peak Found	High	Not Found	Peak Found	Peak Found	Peak Found	Peak Found	Peak Found	High	Not Found	Not Found	Peak Found	Not Found	High	Peak Found	Peak Found	Peak Found
105043763	743778577	PREDICTED: peptide methionine sulfoxide reductase A1-like [OS=Elaeis guineensis]	1.27	1.489	1.598	1.34	0.364799	0.367889	0.518399	0.571656	0	0	0	0	65.5	87.3	115	136	96.2						11	High	High	High	High	High	High	High	High	High	High	High	High	High	High	High	High	High	High	High	High	High	High	High	High
103706618	XP_008788992.1	PREDICTED: probable succinyl-CoA ligase [ADP-forming] subunit alpha, mitochondrial [OS=Phoenix dactylifera]																							1	High	Not Found	Not Found	Not Found	Not Found	Not Found	Not Found	Not Found	Not Found	Not Found	Not Found	Not Found	Not Found	Not Found	Not Found	Not Found	Not Found	Not Found	Not Found	Not Found	Not Found	Not Found	Not Found	Not Found
psaA	383931190	photosystem I P700 apoprotein A1 (chloroplast) [OS=Elaeis guineensis]	0.788	1.006	0.565	0.405	0.600729	0.996538	0.82558	0.0457808	0	0	0	0	97.8	72.4	274.5	31.5	23.8						12	High	Peak Found	Peak Found	High	High	Peak Found	High	Peak Found	Peak Found	High	High	Peak Found	High	Peak Found	Peak Found	High	High	High	Peak Found	Peak Found	Peak Found	High	High	Peak Found
105056598	743839990	PREDICTED: subtilisin-like protease SDD1 [OS=Elaeis guineensis]	1.139	0.695	1.194	1.238	0.916601	0.776697	0.93453	0.940621	0	0	0	0	127.8	81.6	126.8	91.2	72.6						4	Peak Found	High	High	Peak Found	Peak Found	High	Peak Found	High	High	Peak Found	Peak Found	High	Not Found	High	High	Peak Found	Peak Found	High	Peak Found	High	High	Peak Found	Peak Found	High
105038886	743765763	PREDICTED: 40S ribosomal protein S8 isoform X1 [OS=Elaeis guineensis]	0.965	0.392	0.377	0.741	0.976841	0.00231679	0.236273	0.827976	0	0	0	0	158.8	100.7	60.7	38.4	141.4						3	High	Peak Found	Peak Found	Peak Found	High	High	High	Not Found	Not Found	High	Peak Found	High	High	Peak Found	Not Found	Peak Found	Peak Found	High	High	High	Peak Found	Not Found	Peak Found	High
105033410	743872248	PREDICTED: 4-hydroxy-3-methylbut-2-en-1-yl diphosphate synthase, chloroplastic [OS=Elaeis guineensis]	1.129	1.799	2.123	2.146	0.862618	0.173996	0.211352	0.026981	0	0	0	0	64.3	70.3	76.4	152.2	136.8						17	High	Peak Found	Peak Found	Peak Found	High	High	High	High	Peak Found	Peak Found	High	High	High	High	High	High	High	High	Peak Found	Peak Found	High	High	High	High
105061169	743862043	PREDICTED: probable aspartate-semialdehyde dehydrogenase isoform X1 [OS=Elaeis guineensis]	1.257	1.498	1.288	1.228	0.403391	0.354531	0.82466	0.767218	0	0	0	0	81.7	106.3	119.6	99.4	93						9	High	High	High	High	High	High	High	High	High	High	High	High	High	High	High	High	High	High	High	High	High	High	High	High
105046898	743793501	PREDICTED: thiamine thiazole synthase, chloroplastic [OS=Elaeis guineensis]	1.137	2.524	2.418	2.456	0.823253	0.00112656	0.0907501	0.00363438	0	0	0	0	39.8	49.7	133.7	162.7	114.1						11	High	High	High	High	Peak Found	Peak Found	Peak Found	High	High	High	High	Peak Found	High	High	High	High	High	Peak Found	High	High	High	High	High	High
103719803	XP_008807424.1	PREDICTED: dihydrolipoyl dehydrogenase 2, chloroplastic-like [OS=Phoenix dactylifera]																							1	Peak Found	Peak Found	Peak Found	Not Found	Peak Found	Peak Found	Peak Found	Peak Found	Peak Found	Peak Found	Peak Found	Peak Found	Peak Found	Not Found	Peak Found	Not Found	Not Found	Peak Found	Not Found	Peak Found	High	Peak Found	Peak Found	Peak Found
105055013	743760036	PREDICTED: photosystem I reaction center subunit II, chloroplastic-like [OS=Elaeis guineensis]	1.067	0.931	0.573	0.659	0.924624	0.988779	0.823846	0.579174	0	0	0	0	118	112.5	176.5	38.5	54.5						11	High	High	Peak Found	High	High	Peak Found	High	Peak Found	Peak Found	High	High	Peak Found	High	Peak Found	Peak Found	High	High	High	Peak Found	Peak Found	Peak Found	High	High	Peak Found
105058809	743851547	PREDICTED: isocitrate dehydrogenase [NADP] isoform X1 [OS=Elaeis guineensis]	0.844	1.044	0.93	0.998	0.809919	0.987439	0.991625	0.986763	0	0	0	0	98.2	101.2	121.7	71.2	107.8						10	High	High	High	High	High	High	High	High	High	High	High	High	High	High	High	High	High	High	High	Peak Found	High	High	High	High
105037657	743892635	PREDICTED: probable mannitol dehydrogenase [OS=Elaeis guineensis]	1.082	0.895	0.836	0.847	0.898676	0.987439	0.991625	0.96812	0	0	0	0	105.8	84.3	123.1	112.3	74.4						12	Peak Found	Peak Found	Peak Found	High	High	Peak Found	Peak Found	Peak Found	Peak Found	High	High	Peak Found	Peak Found	Peak Found	Peak Found	High	High	High	High	Peak Found	Peak Found	High	High	Peak Found
CPRZ	148927382	cysteine proteinase [OS=Elaeis guineensis]	0.588	0.719	0.529	0.991	0.29695	0.852223	0.89493	0.987757	0	0	0	0	116.8	116.6	97.8	51.6	117.1						1	Not Found	High	High	High	Not Found	Peak Found	Peak Found	High	High	High	Not Found	Not Found	Peak Found	Peak Found	High	High	Peak Found	High	High	High	High	High	High	High
105049278	743804397	PREDICTED: proteasome subunit beta type-6-like [OS=Elaeis guineensis]	0.999	0.895	0.879	0.833	0.997815	0.969946	0.99572	0.948455	0	0	0	0	108.6	103.5	101.1	88.8	98						13	High	High	High	High	High	High	High	High	High	High	High	High	High	High	High	High	High	High	High	High	High	High	High	High
105035665	743884156	PREDICTED: serine--tRNA ligase-like [OS=Elaeis guineensis]	0.932	1.025	0.889	1.136	0.949387	0.992533	0.991625	0.948455	0	0	0	0	104.1	87.9	113.6	73.7	120.6						6	High	High	High	Peak Found	High	High	High	High	Peak Found	High	Peak Found	High	High	High	High	High	High	High	High	High	High	High	High	High
105055039	743760042	PREDICTED: LOW QUALITY PROTEIN: probable linoleate 9S-lipoxygenase 5 [OS=Elaeis guineensis]	1.629	0.77	1.312	0.976	0.0987919	0.903765	0.898662	0.999241	0	0	0	0	171.7	95.8	34	91.1	107.3						13	Peak Found	High	High	Peak Found	High	High	Peak Found	High	High	Peak Found	Peak Found	High	Peak Found	High	High	Peak Found	Peak Found	Peak Found	Peak Found	Peak Found	High	Peak Found	Peak Found	High
105041681	743773277	PREDICTED: uncharacterized oxidoreductase At4g09670-like [OS=Elaeis guineensis]	1.1	1.093	0.591	0.933	0.872522	0.962162	0.833351	0.996917	0	0	0	0	110	124.9	116.6	45.9	102.6						9	High	High	High	High	High	High	High	High	High	High	High	High	High	High	High	High	High	High	Peak Found	High	High	High	High	High
105045391	743785624	PREDICTED: asparagine--tRNA ligase, cytoplasmic 1-like [OS=Elaeis guineensis]	0.956	0.9	0.879	0.75	0.969351	0.973277	0.99572	0.853288	0	0	0	0	116.3	100.1	102	97.5	84.2						7	Peak Found	High	High	High	High	High	Peak Found	High	Peak Found	Not Found	High	Peak Found	Peak Found	High	High	High	High	Peak Found	Peak Found	Not Found	High	High	High	Peak Found
103714861	XP_008800517.1	PREDICTED: alanine aminotransferase 2-like [OS=Phoenix dactylifera]	1.524	0.919	1.754	1.491	0.323607	0.991275	0.717161	0.695521	0	0	0	0	72.4	128.5	95.9	91.5	111.8						1	Peak Found	High	High	Peak Found	Peak Found	High	Peak Found	High	High	Peak Found	Peak Found	High	Not Found	High	High	Not Found	Peak Found	Peak Found	Not Found	High	High	Peak Found	Peak Found	High
105048484	743800739	PREDICTED: NADH dehydrogenase [ubiquinone] iron-sulfur protein 1, mitochondrial-like [OS=Elaeis guineensis]	0.99	1.031	1.382	0.896	0.997961	0.990773	0.729487	0.987248	0	0	0	0	90.3	79.9	100.3	152.1	77.5						8	High	Peak Found	Peak Found	Peak Found	High	High	High	Peak Found	High	Peak Found	High	Peak Found	High	High	Peak Found	High	High	High	High	Peak Found	High	High	High	High
105038030	743763633	PREDICTED: 60S ribosomal protein L3-like isoform X1 [OS=Elaeis guineensis]	0.535	0.496	0.319	1.122	0.000198772	0.0469885	0.0960194	0.921388	0	0	0	0	173.9	48.2	46.4	36.9	194.5						8	High	Peak Found	Not Found	High	High	High	High	Not Found	Peak Found	High	High	High	High	Peak Found	Peak Found	Peak Found	Peak Found	High	Peak Found	Peak Found	Peak Found	Peak Found	Peak Found	High
105053973	743827605	PREDICTED: probable quinone oxidoreductase [OS=Elaeis guineensis]	1.07	1.051	0.602	0.825	0.920936	0.988779	0.847773	0.945081	0	0	0	0	107.3	101.7	141.1	50.1	99.8						12	High	High	High	High	High	High	High	High	High	High	High	High	High	High	High	High	High	High	High	High	High	High	High	High
105032408	743866810	PREDICTED: FK506-binding protein 2-like [OS=Elaeis guineensis]	1.324	0.877	1.247	1.042	0.237276	0.955356	0.848308	0.961673	0	0	0	0	81.1	138.7	74.1	102.1	104.1						9	High	High	High	High	High	High	High	High	High	High	High	High	High	High	High	High	High	High	High	High	High	High	High	High
103701371	XP_008781631.1	PREDICTED: dihydrolipoyllysine-residue acetyltransferase component 5 of pyruvate dehydrogenase complex, chloroplastic-like [OS=Phoenix dactylifera]	100	100	100	100	1.96756e-16	2.25877e-16	1.81233e-16	1.80169e-16	0	0	0	0		132.2	152.5	136.1	79.2						1	Not Found	Not Found	Not Found	Not Found	Not Found	Not Found	Peak Found	Not Found	Not Found	Peak Found	Not Found	Not Found	Peak Found	Not Found	Not Found	Not Found	Peak Found	Not Found	High	Not Found	Not Found	Peak Found	Peak Found	Not Found
psbC	383931186	photosystem II CP43 chlorophyll apoprotein (chloroplast) [OS=Elaeis guineensis]	0.768	0.706	0.486	0.67	0.329134	0.563504	0.556199	0.607362	0	0	0	0	128.2	112.1	138.1	48.1	73.5						11	High	High	High	High	High	Peak Found	High	Peak Found	Peak Found	High	High	Peak Found	High	High	Peak Found	High	High	High	Peak Found	Peak Found	Peak Found	High	High	Peak Found
105056684	743840506	PREDICTED: 40S ribosomal protein SA-like [OS=Elaeis guineensis]	1.011	0.962	0.595	0.843	0.99191	0.995082	0.834083	0.959738	0	0	0	0	111.9	107.2	98.5	76.7	105.7						3	High	High	High	High	High	High	High	High	High	High	High	High	High	High	High	High	High	High	High	High	High	High	High	High
105058761	743851298	PREDICTED: proteasome subunit alpha type-1-like [OS=Elaeis guineensis]	0.865	0.818	0.666	0.79	0.766976	0.871036	0.911631	0.925967	0	0	0	0	127.9	103.1	93.6	82.5	92.9						7	High	High	High	High	High	High	High	High	High	High	High	High	High	High	High	High	High	High	Peak Found	High	High	High	High	High
105038136	743763893	PREDICTED: petal death protein [OS=Elaeis guineensis]	1.361	1.178	1.768	1.818	0.3978	0.913118	0.515731	0.226609	0	0	0	0	74.6	59.8	103.8	124.7	137.1						5	High	Peak Found	Peak Found	High	High	High	High	High	Peak Found	High	High	High	High	Peak Found	High	High	High	High	Peak Found	High	High	High	High	High
103715799	XP_008801778.1	PREDICTED: monodehydroascorbate reductase 5, mitochondrial isoform X1 [OS=Phoenix dactylifera]	1.187	0.922	0.943	1.808	0.823468	0.996709	0.989343	0.393562	0	0	0	0	67.2	110.2	89.3	62.4	171						2	High	High	High	High	High	High	High	High	High	High	High	High	Peak Found	High	High	High	High	High	Peak Found	Peak Found	High	High	High	High
105032459	743867052	PREDICTED: probable linoleate 9S-lipoxygenase 4 [OS=Elaeis guineensis]	0.722	0.538	0.392	0.545	0.288054	0.247843	0.328995	0.318791	0	0	0	0	206.2	89.6	71.7	54.8	77.8						12	High	High	High	High	High	High	High	High	High	High	Peak Found	High	Peak Found	High	High	High	Peak Found	High	Peak Found	Peak Found	Peak Found	Peak Found	Peak Found	Peak Found
105055684	743760243	PREDICTED: pyruvate kinase isozyme A, chloroplastic-like [OS=Elaeis guineensis]	1.568	1.536	2.403	2.767	0.0684991	0.424902	0.175405	0.00570176	0	0	0	0	52.3	82.7	140.3	116.1	108.6						5	Peak Found	Peak Found	Peak Found	Peak Found	Peak Found	Peak Found	Peak Found	Peak Found	Peak Found	Peak Found	Peak Found	Peak Found	Peak Found	Peak Found	Peak Found	Peak Found	High	Peak Found	High	Peak Found	Peak Found	High	High	Peak Found
105055438	743834511	PREDICTED: proteasome subunit alpha type-2-A [OS=Elaeis guineensis]	1.018	0.814	0.817	0.734	0.981925	0.858303	0.991625	0.817201	0	0	0	0	106	137.6	84.9	84.3	87.3						12	High	High	High	High	High	High	High	High	High	High	High	High	High	High	High	High	High	High	High	High	High	High	High	High
105050221	743808912	PREDICTED: 60S ribosomal protein L6-like [OS=Elaeis guineensis]	1.141	0.759	0.564	0.92	0.77077	0.722824	0.770369	0.989792	0	0	0	0	150.2	130	75.1	41.5	103.2						6	High	Peak Found	Peak Found	High	High	High	High	Peak Found	High	High	High	High	High	Peak Found	High	Peak Found	High	High	High	High	Peak Found	High	High	High
105051395	743814720	PREDICTED: protoporphyrinogen oxidase, mitochondrial isoform X1 [OS=Elaeis guineensis]	0.954	1.296	1.411	1.522	0.978075	0.747782	0.793218	0.498666	0	0	0	0	95.7	80.1	116.2	86.5	121.5						17	High	Peak Found	High	High	High	Peak Found	High	Peak Found	Peak Found	Peak Found	High	Peak Found	High	High	Peak Found	High	High	High	High	Peak Found	High	High	High	High
105047147	743794746	PREDICTED: protease Do-like 1, chloroplastic [OS=Elaeis guineensis]	1.159	1.264	0.928	1.062	0.763882	0.772953	0.991275	0.952826	0	0	0	0	89	121.3	113	59.6	117						7	High	Peak Found	High	High	High	Peak Found	High	Peak Found	High	High	High	Peak Found	High	High	High	High	High	High	Peak Found	High	Peak Found	Peak Found	Peak Found	Peak Found
105057494	743844762	PREDICTED: 40S ribosomal protein S4-3 [OS=Elaeis guineensis]	0.924	1.234	0.597	1.215	0.973917	0.884461	0.870388	0.942257	0	0	0	0	85.4	81.4	156	65.6	111.6						3	High	Peak Found	Peak Found	High	High	High	High	High	High	Peak Found	High	High	High	High	High	High	High	Peak Found	High	Peak Found	Peak Found	Peak Found	High	High
105054855	743831703	PREDICTED: chlorophyllase-1-like [OS=Elaeis guineensis]	1.541	2.176	2.282	1.639	0.018332	0.0111504	0.144579	0.2263	0	0	0	0	65.2	136.8	115.5	72.1	110.3						16	Peak Found	Peak Found	Peak Found	Peak Found	Peak Found	Peak Found	High	Peak Found	Peak Found	Peak Found	High	Peak Found	High	Peak Found	Peak Found	Peak Found	High	High	High	Peak Found	Peak Found	High	High	Peak Found
105060663	743859471	PREDICTED: elongation factor 1-delta 1-like [OS=Elaeis guineensis]	0.623	0.717	0.483	0.622	0.0139015	0.67871	0.544036	0.458994	0	0	0	0	137.2	77.3	97.6	79.4	108.6						6	High	High	High	High	High	High	High	High	High	High	High	High	High	High	High	Peak Found	High	High	High	High	High	High	High	Peak Found
105054280	743829163	PREDICTED: phosphoglucomutase, chloroplastic [OS=Elaeis guineensis]	1.003	0.762	0.536	0.571	0.99191	0.801313	0.769849	0.450479	0	0	0	0	96	127	117.7	57.6	101.8						11	High	Peak Found	Peak Found	High	High	High	High	High	Peak Found	High	High	Peak Found	High	Peak Found	Peak Found	High	High	High	Peak Found	Peak Found	Peak Found	High	High	Peak Found
105057194	743843151	PREDICTED: alpha-galactosidase isoform X1 [OS=Elaeis guineensis]	0.829	0.689	0.772	0.715	0.613037	0.604942	0.98197	0.758518	0	0	0	0	141.4	95.8	80	85.4	97.4						4	High	High	High	High	High	High	High	High	High	High	High	High	High	High	High	Peak Found	High	High	High	Peak Found	High	High	High	High
105052838	743821646	PREDICTED: aminoacylase-1 [OS=Elaeis guineensis]	0.894	0.707	0.904	0.986	0.9079	0.691822	0.991625	0.986763	0	0	0	0	108.6	87.1	101.8	98.1	104.5						9	High	High	High	High	High	High	High	Peak Found	Peak Found	High	High	High	High	High	High	Peak Found	Peak Found	High	High	High	Peak Found	High	High	High
105061001	743861182	PREDICTED: cinnamyl alcohol dehydrogenase 2-like [OS=Elaeis guineensis]	0.936	0.905	0.954	0.754	0.940533	0.988779	0.98197	0.85922	0	0	0	0	106.7	103	107.5	97.7	85.1						8	High	High	High	High	High	High	High	High	Peak Found	High	High	Peak Found	High	High	High	High	High	High	Peak Found	Peak Found	High	High	Peak Found	High
105052357	743759313	PREDICTED: 40S ribosomal protein S7 [OS=Elaeis guineensis]	1.167	0.807	0.73	0.828	0.689932	0.841835	0.958149	0.945081	0	0	0	0	110.9	128.4	90.9	73.8	96						7	High	High	High	High	High	High	High	High	High	High	High	High	High	High	High	High	High	High	High	High	High	High	High	High
105046530	743791471	PREDICTED: dolichyl-diphosphooligosaccharide--protein glycosyltransferase 48 kDa subunit [OS=Elaeis guineensis]	0.667	0.597	0.735	0.668	0.0461619	0.289408	0.962938	0.667696	0	0	0	0	156.8	93	78.9	89.1	82.2						3	High	High	High	High	High	High	High	Peak Found	High	High	High	High	High	High	High	High	High	High	High	Not Found	High	High	High	High
105041737	743773413	PREDICTED: malate dehydrogenase, chloroplastic-like [OS=Elaeis guineensis]	0.84	1.334	1.565	1.209	0.837272	0.744825	0.76423	0.937408	0	0	0	0	89.4	63.4	105.7	130.4	111.1						2	Peak Found	Peak Found	Peak Found	High	High	Peak Found	Peak Found	Peak Found	Peak Found	High	Peak Found	Not Found	Peak Found	Peak Found	Peak Found	Peak Found	Peak Found	Peak Found	High	High	Peak Found	High	High	Peak Found
105050980	743812761	PREDICTED: calnexin homolog [OS=Elaeis guineensis]	2.515	0.884	3.499	2.483	0.000146601	0.988779	0.0488648	0.0193026	0	0	0	0	38.5	81.8	37.5	121.3	220.9						12	Peak Found	Peak Found	Peak Found	High	Peak Found	Peak Found	High	Peak Found	Peak Found	High	Peak Found	Peak Found	High	Peak Found	Peak Found	Peak Found	Peak Found	Peak Found	High	High	Peak Found	Peak Found	Peak Found	High
105038502	743764827	PREDICTED: alcohol dehydrogenase 3-like isoform X1 [OS=Elaeis guineensis]	0.776	0.835	0.819	1.072	0.358374	0.934786	0.991625	0.943711	0	0	0	0	88.6	110.9	32.1	43.8	224.6						4	High	Not Found	Not Found	Peak Found	Peak Found	High	Peak Found	Peak Found	High	Peak Found	High	High	High	High	Peak Found	Peak Found	High	High	Peak Found	Peak Found	Peak Found	Peak Found	High	Peak Found
105058926	743852110	PREDICTED: coatomer subunit delta-2-like [OS=Elaeis guineensis]	0.916	0.872	0.626	0.95	0.909581	0.961263	0.89493	0.992084	0	0	0	0	118.9	96	106.8	91.4	86.9						16	High	High	High	High	High	High	High	High	High	High	High	High	High	High	High	High	High	High	High	High	High	High	High	High
103706813	XP_008789283.1	PREDICTED: glutamine synthetase nodule isozyme-like [OS=Phoenix dactylifera]	0.01	0.01	0.459	0.343	1.96756e-16	2.25877e-16	0.776522	0.148077	0	0	0	0	277.5			127.3	95.2						1	Peak Found	Peak Found	Peak Found	Peak Found	Peak Found	Peak Found	Not Found	Peak Found	Peak Found	Not Found	Peak Found	Peak Found	Peak Found	Peak Found	Peak Found	Peak Found	Not Found	High	Not Found	Peak Found	High	Peak Found	Peak Found	High
105033762	743874038	PREDICTED: beta-glucosidase 1-like [OS=Elaeis guineensis]	0.885	0.889	0.614	0.893	0.8425	0.962162	0.862684	0.986763	0	0	0	0	127.9	101.4	105.8	51.4	113.4						13	High	High	High	High	High	High	High	High	High	High	High	High	High	High	High	High	High	High	High	Peak Found	High	Peak Found	High	High
105034691	743878693	PREDICTED: eukaryotic translation initiation factor 5A-2-like [OS=Elaeis guineensis]	1.232	0.669	0.895	0.65	0.742242	0.716149	0.991625	0.630789	0	0	0	0	118.7	168.6	73.5	88.8	50.5						4	High	High	High	High	High	High	High	High	High	High	High	High	High	High	High	Peak Found	High	High	Peak Found	High	High	High	High	High
103705557	XP_008787540.1	PREDICTED: malate dehydrogenase, cytoplasmic-like [OS=Phoenix dactylifera]																							3	High	High	High	High	High	High	High	High	High	High	High	High	High	High	High	High	High	High	High	High	High	High	High	High
105052320	743818991	PREDICTED: 26S protease regulatory subunit 6B homolog [OS=Elaeis guineensis]	1.053	1.105	0.99	0.971	0.940533	0.957668	0.978941	0.987757	0	0	0	0	98.6	112.1	112.7	92.7	83.9						14	High	High	High	High	High	High	High	High	High	High	High	High	High	High	High	High	High	High	High	High	High	High	High	High
105052030	743817718	PREDICTED: LOW QUALITY PROTEIN: carotenoid 9,10(9',10')-cleavage dioxygenase-like [OS=Elaeis guineensis]	0.926	1.086	1.89	1.625	0.92467	0.969946	0.302723	0.195941	0	0	0	0	80.6	73	77.1	140.7	128.6						9	High	High	High	High	High	High	High	High	High	High	High	High	High	Peak Found	High	High	High	High	High	Peak Found	High	High	High	High
105058153	743760869	PREDICTED: UDP-glucose 6-dehydrogenase 5-like [OS=Elaeis guineensis]	0.779	0.664	0.591	0.569	0.683132	0.692895	0.838211	0.459845	0	0	0	0	145.8	107	102	66.4	78.8						3	Peak Found	High	High	High	Peak Found	High	High	High	High	Peak Found	Peak Found	High	High	High	High	High	Peak Found	High	Peak Found	Peak Found	High	Peak Found	Peak Found	High
105059042	743852824	PREDICTED: dihydroxy-acid dehydratase, chloroplastic [OS=Elaeis guineensis]	1.053	1.217	0.849	1.045	0.940533	0.820934	0.991625	0.960055	0	0	0	0	102.3	96.7	125.6	85.1	90.4						13	High	High	High	High	High	High	High	High	High	High	High	High	High	High	High	High	High	High	High	Peak Found	High	High	High	High
105052713	743821030	PREDICTED: asparagine--tRNA ligase, cytoplasmic 3-like isoform X1 [OS=Elaeis guineensis]	0.771	0.677	0.6	0.434	0.65143	0.745634	0.863184	0.22392	0	0	0	0	132.7	91.6	117.8	100.8	57.1						3	High	Peak Found	Peak Found	High	High	Peak Found	High	Peak Found	Peak Found	Peak Found	Peak Found	Peak Found	High	Peak Found	Peak Found	High	Peak Found	Peak Found	Peak Found	Peak Found	Peak Found	High	Peak Found	Peak Found
103714060	XP_008799414.1	PREDICTED: triosephosphate isomerase, chloroplastic-like [OS=Phoenix dactylifera]																							2	High	High	Peak Found	Peak Found	Peak Found	Peak Found	High	High	High	Peak Found	Peak Found	Peak Found	High	High	Peak Found	Peak Found	Peak Found	High	High	Peak Found	Not Found	Peak Found	Peak Found	Peak Found
105045462	743785971	PREDICTED: 10 kDa chaperonin-like [OS=Elaeis guineensis]	1.108	1.012	1.264	0.967	0.85938	0.994877	0.837812	0.987757	0	0	0	0	77.3	91.6	98.7	114.7	117.7						4	High	High	High	High	High	High	High	High	High	High	High	High	High	High	High	High	High	High	High	High	High	High	High	Peak Found
105040386	743756115	PREDICTED: hexokinase-2-like [OS=Elaeis guineensis]	0.846	1.178	1.673	1.16	0.82741	0.894296	0.515731	0.925967	0	0	0	0	89	69.8	105.1	122.5	113.5						7	Peak Found	High	High	High	High	High	Peak Found	Peak Found	Peak Found	High	High	Peak Found	High	High	High	High	High	Peak Found	High	Peak Found	High	High	High	High
105053076	743759461	PREDICTED: probable ureidoglycolate hydrolase [OS=Elaeis guineensis]	0.999	0.779	0.738	0.78	0.996448	0.82786	0.964556	0.921388	0	0	0	0	122.6	117.9	86.7	79.8	93						12	High	High	High	High	High	High	High	High	High	High	High	High	High	High	High	High	High	High	Peak Found	High	High	High	High	High
105056797	743840976	PREDICTED: nitronate monooxygenase [OS=Elaeis guineensis]	1.134	0.976	0.745	1.015	0.802334	0.999499	0.978941	0.974787	0	0	0	0	86.8	98	93	101.6	120.6						7	High	High	High	Peak Found	High	High	Peak Found	High	High	High	Peak Found	High	Peak Found	High	High	Peak Found	Peak Found	High	Peak Found	High	High	High	Peak Found	High
105058322	743848972	PREDICTED: ATP-dependent 6-phosphofructokinase 5, chloroplastic-like [OS=Elaeis guineensis]	0.981	1.576	1.932	1.496	0.988745	0.549272	0.612963	0.702658	0	0	0	0	55.9	43.3	103.8	187.3	109.7						8	Peak Found	Peak Found	Peak Found	Peak Found	Peak Found	Peak Found	Peak Found	Peak Found	Peak Found	Peak Found	Peak Found	Peak Found	High	Peak Found	High	High	High	Peak Found	Peak Found	Peak Found	High	High	High	Peak Found
105032325	743866355	PREDICTED: serine carboxypeptidase II-2 [OS=Elaeis guineensis]	0.998	0.741	0.668	0.882	0.99191	0.809322	0.926042	0.986016	0	0	0	0	118.3	116.8	73.4	82.4	109.1						13	Peak Found	High	High	Peak Found	High	High	High	High	High	High	High	High	High	High	High	Peak Found	High	Peak Found	Peak Found	High	High	Peak Found	High	High
103709408	XP_008792944.1	PREDICTED: 70 kDa peptidyl-prolyl isomerase-like [OS=Phoenix dactylifera]	1.017	1.819	7.521	4.597	0.997961	0.385825	0.00247172	0.0200426	0	0	0	0	16.9	17.2	139.8	186.6	139.5						1	Peak Found	Not Found	Not Found	Peak Found	Peak Found	Not Found	Peak Found	Not Found	Not Found	Peak Found	Peak Found	Not Found	Not Found	Not Found	Not Found	Peak Found	High	Peak Found	Peak Found	Not Found	Not Found	High	High	Peak Found
105060331	743858197	PREDICTED: imidazole glycerol phosphate synthase hisHF, chloroplastic [OS=Elaeis guineensis]	1.069	0.918	1.189	0.985	0.921854	0.988779	0.89493	0.986763	0	0	0	0	124.2	128.9	93.4	66.8	86.7						13	High	High	High	High	High	High	High	High	High	High	High	High	High	High	High	High	High	High	Peak Found	Peak Found	High	High	High	High
105055426	743834449	PREDICTED: glutamine synthetase nodule isozyme-like [OS=Elaeis guineensis]	1.027	0.38	0.626	0.44	0.964056	0.183365	0.911631	0.3089	0	0	0	0	161.4	174.5	61.1	56.5	46.5						2	Not Found	Not Found	Not Found	High	Not Found	Not Found	Peak Found	Not Found	Not Found	Peak Found	Not Found	Not Found	Peak Found	Not Found	Not Found	High	Peak Found	Not Found	Not Found	Not Found	Not Found	Not Found	Not Found	Not Found
103718504	XP_008805585.1	PREDICTED: pyrophosphate--fructose 6-phosphate 1-phosphotransferase subunit beta [OS=Phoenix dactylifera]	1.081	0.69	0.58	1.585	0.958496	0.772613	0.833351	0.502985	0	0	0	0	112.9	84.8	77.9	45.6	178.9						3	High	High	High	High	Peak Found	High	High	High	High	Peak Found	High	High	High	High	High	High	High	Peak Found	Not Found	Peak Found	High	High	High	High
105055197	743833376	PREDICTED: probable acyl-activating enzyme 1, peroxisomal [OS=Elaeis guineensis]	1.434	1.582	2.141	1.453	0.315731	0.393987	0.413192	0.702658	0	0	0	0	58.8	84.4	121.2	123.6	112						9	High	Peak Found	Peak Found	High	Peak Found	Peak Found	High	Peak Found	Peak Found	High	High	Peak Found	High	High	Peak Found	High	High	Peak Found	Peak Found	Peak Found	High	High	High	Peak Found
105058113	743760857	PREDICTED: alpha-1,4 glucan phosphorylase L isozyme, chloroplastic/amyloplastic [OS=Elaeis guineensis]	1.199	1.383	1.301	3.979	0.862618	0.776185	0.923714	0.000831363	0	0	0	0	53.7	129	95.1	69.3	152.9						13	Peak Found	Peak Found	Peak Found	Peak Found	Peak Found	Peak Found	Peak Found	Peak Found	Peak Found	Peak Found	Peak Found	Peak Found	High	Peak Found	Peak Found	Peak Found	Peak Found	Peak Found	High	Not Found	Peak Found	Peak Found	Peak Found	Peak Found
103721452	XP_008809896.1	PREDICTED: succinate-semialdehyde dehydrogenase, mitochondrial isoform X1 [OS=Phoenix dactylifera]	1.746	2.133	0.699	1.095	0.109558	0.109561	0.955789	0.963936	0	0	0	0	79.6	147.2	160.9	45.7	66.7						1	Not Found	High	High	High	High	High	Not Found	High	High	High	Not Found	High	Not Found	High	High	High	Not Found	High	Peak Found	High	High	Not Found	Not Found	High
105044285	743780046	PREDICTED: 60S ribosomal protein L12 [OS=Elaeis guineensis]	1.121	0.796	0.817	0.803	0.828114	0.817027	0.991625	0.935114	0	0	0	0	110.6	126.9	80.9	79.6	102						8	High	High	High	High	High	High	High	High	High	High	High	High	High	High	High	High	High	High	High	High	High	High	High	High
103719942	XP_008807653.1	PREDICTED: isocitrate dehydrogenase [NAD] catalytic subunit 5, mitochondrial [OS=Phoenix dactylifera]	1.158	1.311	0.896	1.102	0.87429	0.755351	0.999986	0.965471	0	0	0	0	90.8	105.1	123	81.3	99.8						1	Not Found	Peak Found	Peak Found	Not Found	Not Found	High	Not Found	Peak Found	Peak Found	Not Found	Not Found	High	Not Found	High	Peak Found	Not Found	Not Found	Not Found	Not Found	Peak Found	Peak Found	Not Found	Not Found	High
103707932	XP_008790868.1	PREDICTED: fumarate hydratase 1, mitochondrial-like [OS=Phoenix dactylifera]	2.224	1.042	0.643	1.332	0.0684768	0.992533	0.912145	0.943711	0	0	0	0	83.3	192.4	45.3	45.6	133.4						1	Not Found	Peak Found	High	Peak Found	Not Found	High	Not Found	Peak Found	High	Not Found	Not Found	Peak Found	Not Found	Peak Found	Peak Found	Peak Found	Peak Found	High	Peak Found	Not Found	Peak Found	Not Found	Not Found	Peak Found
105050669	743811111	PREDICTED: uncharacterized protein At1g32220, chloroplastic [OS=Elaeis guineensis]	0.974	0.976	0.672	0.79	0.990019	0.998648	0.923792	0.934661	0	0	0	0	101.3	79.1	131.5	89.5	98.6						7	High	High	High	High	High	High	High	High	High	High	High	High	High	High	High	High	High	High	High	High	High	High	High	High
psaB	383931189	photosystem I P700 apoprotein A2 (chloroplast) [OS=Elaeis guineensis]	0.876	0.79	0.498	0.484	0.87429	0.803811	0.665128	0.171079	0	0	0	0	102.9	98.4	272.3	10.8	15.6						12	High	Peak Found	Peak Found	High	High	Peak Found	High	Peak Found	Peak Found	High	High	Peak Found	High	High	Peak Found	High	High	High	Peak Found	Peak Found	Peak Found	High	High	Peak Found
103708620	XP_008791858.1	PREDICTED: glutamate decarboxylase 4-like [OS=Phoenix dactylifera]																							5	High	High	High	High	High	High	Peak Found	High	High	High	High	High	Peak Found	High	High	High	High	High	Peak Found	Peak Found	High	Peak Found	Peak Found	High
105033701	743873719	PREDICTED: proteasome subunit alpha type-4 [OS=Elaeis guineensis]	0.894	0.884	0.73	0.847	0.864412	0.961263	0.958129	0.961673	0	0	0	0	124	99.5	106.8	76.4	93.3						5	High	High	High	High	High	High	High	High	High	High	High	High	High	High	High	High	High	High	Peak Found	Peak Found	High	High	High	High
105038382	743764545	PREDICTED: long chain acyl-CoA synthetase 9, chloroplastic-like [OS=Elaeis guineensis]	0.907	0.875	0.589	0.582	0.921725	0.969946	0.859787	0.482906	0	0	0	0	105.6	108	166.5	52.4	67.4						6	High	Peak Found	Peak Found	Peak Found	Peak Found	High	High	Peak Found	Peak Found	Peak Found	High	Peak Found	High	Peak Found	Peak Found	High	High	High	Peak Found	Peak Found	Peak Found	High	High	Peak Found
103710477	XP_008794414.1	PREDICTED: NADP-dependent glyceraldehyde-3-phosphate dehydrogenase-like [OS=Phoenix dactylifera]	2.055	1.053	0.742	0.783	0.218461	0.990297	0.962938	0.921388	0	0	0	0	88.8	182.4	93.5	65.8	69.5						1	Not Found	Not Found	High	Not Found	Not Found	Not Found	Not Found	High	High	Not Found	Not Found	Not Found	Not Found	High	Not Found	Not Found	Not Found	Not Found	Not Found	Not Found	High	Not Found	Not Found	Not Found
105047184	743794899	PREDICTED: LOW QUALITY PROTEIN: aspartic proteinase oryzasin-1-like [OS=Elaeis guineensis]	0.657	0.651	0.836	0.618	0.104933	0.581359	0.991625	0.591399	0	0	0	0	152.9	118.2	66.1	92.9	69.9						8	Peak Found	High	High	Peak Found	Peak Found	High	High	Peak Found	Peak Found	High	Peak Found	Peak Found	High	High	High	Peak Found	Peak Found	High	High	Peak Found	Peak Found	Peak Found	Peak Found	High
105050898	743812459	PREDICTED: aspartate--tRNA ligase, cytoplasmic [OS=Elaeis guineensis]	1.005	0.944	0.762	0.918	0.992226	0.992444	0.978941	0.988371	0	0	0	0	85	116.9	94.2	75.3	128.6						11	High	High	High	High	High	High	High	High	High	Peak Found	High	High	High	High	High	High	High	High	Peak Found	Peak Found	High	High	High	High
105034067	743875692	PREDICTED: adenine phosphoribosyltransferase 1-like [OS=Elaeis guineensis]	0.998	0.873	0.67	0.954	0.997961	0.962162	0.918927	0.99254	0	0	0	0	124.9	125.4	83.8	55.9	110						8	Peak Found	High	High	High	High	High	High	High	High	High	High	High	High	High	High	High	High	High	High	High	High	High	High	Peak Found
105052961	743822329	PREDICTED: isocitrate dehydrogenase [NAD] regulatory subunit 1, mitochondrial-like [OS=Elaeis guineensis]	0.967	0.75	0.682	1.268	0.99191	0.934786	0.973301	0.940621	0	0	0	0	81.8	122.7	115.8	95.7	84						5	High	High	High	High	Peak Found	Peak Found	High	High	High	High	Peak Found	Peak Found	High	High	High	High	High	Peak Found	High	High	High	High	High	Peak Found
103705833	XP_008787931.1	PREDICTED: phosphoenolpyruvate carboxylase 4 [OS=Phoenix dactylifera]	0.828	0.839	0.479	0.778	0.904372	0.988779	0.77509	0.945081	0	0	0	0	108.5	87	160.7	59.3	84.4						1	Peak Found	Peak Found	Peak Found	Peak Found	Peak Found	Peak Found	Peak Found	Peak Found	Peak Found	Peak Found	High	Peak Found	High	Peak Found	Peak Found	Peak Found	High	Peak Found	Peak Found	Peak Found	Peak Found	Peak Found	Peak Found	Peak Found
105044074	353441080	putative O-methyltransferase, partial [OS=Elaeis guineensis]	0.455	0.17	0.394	0.304	0.115983	0.00356967	0.656304	0.0942066	0	0	0	0	97.3	184	95.1	98.8	24.8						1	High	Not Found	Peak Found	High	High	Peak Found	High	Not Found	Not Found	High	High	Not Found	Not Found	Peak Found	Peak Found	High	Peak Found	High	Not Found	Not Found	Peak Found	Peak Found	High	Peak Found
105043122	743776852	PREDICTED: photosystem I reaction center subunit IV B, chloroplastic-like [OS=Elaeis guineensis]	1.129	0.733	0.647	0.589	0.811001	0.692268	0.903472	0.391807	0	0	0	0	123.9	77.9	139.6	122.7	36						9	High	High	Peak Found	High	High	Peak Found	High	Peak Found	Peak Found	High	High	Peak Found	High	Peak Found	Peak Found	High	High	High	High	High	Peak Found	High	High	Peak Found
105054575	743759916	PREDICTED: putative UDP-rhamnose:rhamnosyltransferase 1 [OS=Elaeis guineensis]	1.069	1.408	1.31	1.72	0.922343	0.53751	0.81618	0.124396	0	0	0	0	90.1	107.5	116.9	57.3	128.2						11	High	High	High	High	Peak Found	High	High	High	High	High	High	High	High	High	High	High	High	Peak Found	Peak Found	Peak Found	High	Peak Found	Peak Found	High
103722793	XP_008811696.1	PREDICTED: superoxide dismutase [Cu-Zn]-like [OS=Phoenix dactylifera]	1.524	0.84	2.752	1.858	0.508515	0.980381	0.389473	0.613282	0	0	0	0	96.4	111.6	23.2	109.5	159.3						1	Peak Found	High	High	Peak Found	Not Found	High	Peak Found	High	High	Peak Found	Peak Found	High	Peak Found	High	High	Peak Found	Peak Found	Peak Found	Peak Found	High	High	Peak Found	Peak Found	High
105059397	743854618	PREDICTED: proteasome subunit beta type-1 [OS=Elaeis guineensis]	1.006	0.783	0.769	0.845	0.991961	0.791296	0.98197	0.960055	0	0	0	0	108.4	117.5	80.8	101.1	92.3						4	High	High	High	High	High	High	High	High	High	High	High	High	Peak Found	High	High	High	Peak Found	High	High	High	High	High	High	High
105055550	353441096	putative 3-ketoacyl CoA thiolase, partial [OS=Elaeis guineensis]	0.628	0.71	0.233	0.525	0.532851	0.850058	0.16696	0.601367	0	0	0	0	97.3	149.8	160	28.5	64.5						5	Peak Found	Peak Found	Peak Found	High	High	Peak Found	Peak Found	Peak Found	Not Found	High	Peak Found	Peak Found	Peak Found	Peak Found	Peak Found	High	High	Peak Found	Not Found	Not Found	Peak Found	Not Found	Peak Found	Peak Found
105046576	743791692	PREDICTED: pyruvate kinase isozyme A, chloroplastic-like [OS=Elaeis guineensis]	1.372	3.136	4.075	3.096	0.429073	0.000250778	0.00127823	0.000699713	0	0	0	0	19	38.9	81.6	286.8	73.8						5	Peak Found	Peak Found	Peak Found	Not Found	Peak Found	Peak Found	Peak Found	Not Found	Not Found	Peak Found	Peak Found	Peak Found	Peak Found	Peak Found	Peak Found	Peak Found	High	Peak Found	High	Peak Found	Peak Found	High	High	Peak Found
103719511	XP_008807013.1	PREDICTED: heat shock protein 90-5, chloroplastic-like [OS=Phoenix dactylifera]																							1	Not Found	Not Found	Not Found	Not Found	Not Found	Not Found	Not Found	Not Found	Not Found	Not Found	Not Found	Not Found	Not Found	Not Found	Not Found	Not Found	Not Found	Not Found	Not Found	Not Found	Not Found	Not Found	Not Found	Not Found
105048511	743754950	PREDICTED: aldehyde dehydrogenase family 2 member C4-like [OS=Elaeis guineensis]	1.22	2.152	1.513	1.317	0.672107	0.0185595	0.608735	0.7508	0	0	0	0	50.5	58	192.8	116.1	82.6						6	Peak Found	Peak Found	High	High	Peak Found	Peak Found	Peak Found	Peak Found	High	Peak Found	High	High	High	High	High	High	High	High	Peak Found	Peak Found	Peak Found	Peak Found	Peak Found	High
103719980	XP_008807696.1	PREDICTED: superoxide dismutase [Cu-Zn], chloroplastic [OS=Phoenix dactylifera]	0.883	0.74	0.01	2.946	0.977427	0.935832	1.81233e-16	0.118181	0	0	0	0	89.8	79.3	66.4		264.5						2	High	High	High	High	High	High	High	High	High	High	High	High	High	High	High	High	High	High	High	High	High	High	High	High
105051101	743813374	PREDICTED: cytochrome b-c1 complex subunit Rieske-4, mitochondrial-like [OS=Elaeis guineensis]	0.942	0.887	0.996	0.93	0.964056	0.982005	0.978941	0.99458	0	0	0	0	112.4	111.9	84.5	110	81.2						5	High	High	High	High	High	Peak Found	High	High	High	High	High	High	Peak Found	High	High	High	High	High	High	Peak Found	High	High	High	High
105054948	743760020	PREDICTED: zeta-carotene desaturase, chloroplastic/chromoplastic isoform X2 [OS=Elaeis guineensis]	0.999	1.171	2.504	1.966	0.996193	0.904289	0.0783293	0.0518909	0	0	0	0	81	55.7	77.8	121	164.5						15	Peak Found	Peak Found	Peak Found	Peak Found	Peak Found	Peak Found	Peak Found	Peak Found	Peak Found	Peak Found	Peak Found	Peak Found	High	Peak Found	Peak Found	Peak Found	High	Peak Found	High	Peak Found	High	High	High	Peak Found
103712114	XP_008796753.1	PREDICTED: D-3-phosphoglycerate dehydrogenase 3, chloroplastic-like [OS=Phoenix dactylifera]	0.01	0.792	0.809	0.01	1.96756e-16	0.961263	0.972086	1.80169e-16	0	0	0	0	203.9		161.6	134.5							1	Not Found	Not Found	Not Found	Peak Found	High	Not Found	Not Found	Not Found	Not Found	Not Found	Not Found	Not Found	Not Found	Not Found	Not Found	Not Found	Peak Found	Not Found	Peak Found	Not Found	Peak Found	Not Found	Peak Found	Not Found
105059506	743854908	PREDICTED: probable transaldolase [OS=Elaeis guineensis]	1.067	2.197	3.321	2.077	0.927145	0.0108614	0.0104233	0.0355639	0	0	0	0	53.6	50.9	151.1	176.2	68.2						11	Peak Found	Peak Found	Peak Found	Peak Found	Peak Found	Peak Found	High	Peak Found	Peak Found	Peak Found	High	Peak Found	High	Peak Found	Peak Found	High	High	Peak Found	High	High	High	High	High	High
103695952	XP_008775633.1	PREDICTED: UDP-glucose 6-dehydrogenase 5 [OS=Phoenix dactylifera]	0.882	0.28	1.584	0.929	0.940533	0.149115	0.914755	0.972258	0	0	0	0	111.9	98.7	31.3	154.9	103.3						1	Not Found	Peak Found	High	Not Found	Not Found	Peak Found	Not Found	Peak Found	Peak Found	Not Found	Not Found	Peak Found	Not Found	Peak Found	Peak Found	Not Found	Not Found	Not Found	Not Found	Not Found	Peak Found	Not Found	Not Found	Peak Found
105035712	743884428	PREDICTED: CBS domain-containing protein CBSX3, mitochondrial [OS=Elaeis guineensis]	0.895	0.84	0.673	0.768	0.866995	0.913118	0.91399	0.888693	0	0	0	0	130.7	113.8	83	77	95.6						12	High	High	High	High	High	High	High	High	High	High	High	High	High	High	High	High	High	High	High	High	High	High	High	High
105041117	743771887	PREDICTED: NADH dehydrogenase [ubiquinone] iron-sulfur protein 1, mitochondrial-like [OS=Elaeis guineensis]	0.863	0.929	1.135	0.862	0.87429	0.99509	0.960227	0.967849	0	0	0	0	92	99.7	77.7	127.8	102.8						7	High	Peak Found	Peak Found	Peak Found	High	High	High	Peak Found	Peak Found	Peak Found	High	Peak Found	Peak Found	High	Peak Found	Peak Found	High	High	Peak Found	Peak Found	High	High	High	Peak Found
105058614	743850469	PREDICTED: proteasome subunit alpha type-6-like [OS=Elaeis guineensis]	1.495	0.342	1.275	1.365	0.855754	0.268549	0.98197	0.974787	0	0	0	0	110.7	43.4	39.4	143.6	163						1	Peak Found	Peak Found	High	Not Found	Peak Found	Peak Found	Peak Found	High	Peak Found	Not Found	Not Found	Peak Found	Not Found	Peak Found	Not Found	Not Found	Not Found	Not Found	Peak Found	Peak Found	High	Peak Found	Not Found	Peak Found
105053702	743826328	PREDICTED: peptidyl-prolyl cis-trans isomerase CYP20-1 isoform X1 [OS=Elaeis guineensis]	1.224	0.948	1.015	1.114	0.503217	0.992533	0.968263	0.925967	0	0	0	0	111.3	123.2	105.8	83.2	76.6						4	High	High	High	High	High	Peak Found	High	High	High	High	High	Peak Found	High	High	High	High	High	High	High	Peak Found	Peak Found	High	High	Peak Found
105038974	743765988	PREDICTED: heat shock protein 81-1-like [OS=Elaeis guineensis]	0.01	15.423	0.979	6.049	1.96756e-16	2.25877e-16	0.991625	0.00462507	0	0	0	0	21.3		328.8	20.9	129						1	Not Found	Not Found	Not Found	Peak Found	Not Found	Not Found	Not Found	Not Found	Not Found	Not Found	Not Found	Not Found	High	Not Found	Not Found	Not Found	Not Found	Not Found	Peak Found	Peak Found	Not Found	Peak Found	Not Found	Peak Found
105053479	743825160	PREDICTED: strictosidine synthase 3-like [OS=Elaeis guineensis]	0.878	1.056	0.854	0.881	0.862812	0.987439	0.99486	0.982612	0	0	0	0	122.7	94	111.4	81.3	90.6						11	High	High	High	High	High	High	High	High	High	High	High	High	High	High	High	High	High	High	High	Peak Found	High	High	High	High
105048908	743758426	PREDICTED: serine carboxypeptidase-like 50 [OS=Elaeis guineensis]	0.835	1.404	0.902	1.002	0.757993	0.550771	0.991625	0.985123	0	0	0	0	98.8	73.8	147	69.6	110.8						9	Peak Found	High	High	High	High	High	High	High	Peak Found	High	High	High	High	High	High	High	High	High	High	High	High	High	High	High
105047110	743794626	PREDICTED: peptidyl-prolyl cis-trans isomerase CYP38, chloroplastic-like [OS=Elaeis guineensis]	0.722	0.55	0.485	0.556	0.33628	0.249898	0.5753	0.408018	0	0	0	0	261.2	85.1	25.1	24	104.6						3	Peak Found	Peak Found	Peak Found	High	Peak Found	Peak Found	High	Peak Found	High	High	Peak Found	High	High	Peak Found	Peak Found	High	Peak Found	High	Peak Found	High	Peak Found	Peak Found	Peak Found	Peak Found
105040103	743756044	PREDICTED: ATP-dependent 6-phosphofructokinase 3-like [OS=Elaeis guineensis]	0.982	1	1.538	1.071	0.997961	0.992533	0.583632	0.96111	0	0	0	0	82.6	85.8	100.7	134.4	96.6						10	High	Peak Found	High	High	High	High	High	High	High	Peak Found	Peak Found	High	High	High	Peak Found	High	High	High	High	Peak Found	High	High	High	Peak Found
105049514	743805568	PREDICTED: 40S ribosomal protein S15-like [OS=Elaeis guineensis]	1.01	0.928	1.224	1.136	0.99191	0.989529	0.866454	0.920884	0	0	0	0	105.4	95.2	81.2	105.2	113						3	High	High	High	High	High	High	Peak Found	High	High	High	High	High	High	High	High	High	High	High	High	Peak Found	High	High	High	High
105050155	34223513	Oil palm polygalacturonase allergen PEST472 [OS=Elaeis guineensis]	0.811	0.498	0.843	0.783	0.520224	0.034565	0.991625	0.91869	0	0	0	0	168	118.7	49.5	89.3	74.5						2	Peak Found	High	Peak Found	Peak Found	Peak Found	Peak Found	Peak Found	Peak Found	Peak Found	Peak Found	Peak Found	High	Peak Found	Peak Found	High	Peak Found	Peak Found	Peak Found	Peak Found	High	Peak Found	Peak Found	Peak Found	High
105041676	743773258	PREDICTED: 4-alpha-glucanotransferase DPE1, chloroplastic/amyloplastic-like [OS=Elaeis guineensis]	0.924	1.059	0.609	0.856	0.958319	0.982468	0.859023	0.9737	0	0	0	0	119	96.2	153.5	35.5	95.7						7	High	Peak Found	Peak Found	High	High	Peak Found	High	High	High	High	High	Peak Found	High	High	High	High	High	High	Peak Found	Peak Found	Peak Found	High	Peak Found	Peak Found
105057401	743844293	PREDICTED: acetate/butyrate--CoA ligase AAE7, peroxisomal-like [OS=Elaeis guineensis]	1.094	1.84	2.309	1.874	0.909923	0.131713	0.134551	0.188506	0	0	0	0	66.9	59.6	100.1	172.5	100.9						5	Peak Found	Peak Found	Peak Found	High	Peak Found	Peak Found	Peak Found	High	Peak Found	Peak Found	High	Peak Found	High	Peak Found	Peak Found	High	High	Peak Found	Peak Found	Not Found	High	High	High	Peak Found
105049380	743804900	PREDICTED: pyrophosphate--fructose 6-phosphate 1-phosphotransferase subunit alpha [OS=Elaeis guineensis]	1.653	1.152	1.231	1.36	0.074504	0.93417	0.924658	0.80077	0	0	0	0	79.3	114.5	94.3	74.7	137.3						8	Peak Found	High	High	Peak Found	Peak Found	High	Peak Found	High	High	Peak Found	Peak Found	High	Peak Found	High	Peak Found	Peak Found	High	Peak Found	Peak Found	Peak Found	High	High	Peak Found	High
105042074	743774252	PREDICTED: putative proline--tRNA ligase YHR020W [OS=Elaeis guineensis]	1.083	0.943	1.099	1.024	0.909581	0.998648	0.943176	0.97989	0	0	0	0	104.5	111.4	106.3	82.9	94.9						8	High	High	High	High	High	High	High	High	High	High	High	High	High	High	High	High	High	High	Peak Found	Peak Found	High	High	High	High
103706824	XP_008789291.1	PREDICTED: formate--tetrahydrofolate ligase [OS=Phoenix dactylifera]	1.259	0.643	1.471	1.148	0.752472	0.645623	0.793887	0.948455	0	0	0	0	92	110	41	170.9	86.1						3	Peak Found	Peak Found	Peak Found	Peak Found	Peak Found	High	Peak Found	High	High	Peak Found	High	High	Peak Found	High	Peak Found	Peak Found	Peak Found	Peak Found	Not Found	Not Found	High	Not Found	Not Found	High
105058599	743850384	PREDICTED: peroxiredoxin Q, chloroplastic-like [OS=Elaeis guineensis]	1.173	1.022	0.987	1.004	0.680149	0.992533	0.980447	0.985123	0	0	0	0	148.5	77.2	92.3	98.5	83.5						8	High	High	Peak Found	High	High	Peak Found	High	Peak Found	Peak Found	High	High	Peak Found	High	Peak Found	Peak Found	High	High	High	High	Peak Found	Peak Found	High	High	Peak Found
105035389	743762661	PREDICTED: proteasome subunit beta type-4-like [OS=Elaeis guineensis]	0.833	0.667	0.415	0.675	0.633764	0.424247	0.359294	0.62112	0	0	0	0	138.3	110.4	80.4	48.6	122.2						3	High	High	High	High	High	Peak Found	High	High	High	High	High	High	High	High	High	High	High	Peak Found	Peak Found	High	High	High	High	Peak Found
105046007	743788866	PREDICTED: cysteine desulfurase 2, chloroplastic isoform X1 [OS=Elaeis guineensis]	1.057	1.163	1.242	1.417	0.940533	0.913118	0.88634	0.613282	0	0	0	0	94.2	94.9	103.3	99.1	108.4						6	Peak Found	Peak Found	High	High	High	Peak Found	High	High	Peak Found	Peak Found	High	Peak Found	High	High	Peak Found	High	High	High	Peak Found	Peak Found	High	High	High	High
103716308	XP_008802476.1	PREDICTED: proteasome subunit alpha type-6-like [OS=Phoenix dactylifera]	0.274	0.61	0.01	2.908	0.0462975	0.87633	1.81233e-16	0.432466	0	0	0	0	104.4	28.6	63.6		303.4						1	High	Not Found	Not Found	Not Found	Not Found	Not Found	Not Found	High	Not Found	Not Found	Not Found	Peak Found	Not Found	Not Found	Not Found	Not Found	Peak Found	Not Found	Not Found	Not Found	Not Found	Not Found	Not Found	Not Found
103698112	XP_008778307.1	PREDICTED: allene oxide synthase 2-like [OS=Phoenix dactylifera]	0.733	0.669	0.247	0.893	0.388972	0.61122	0.0425272	0.985512	0	0	0	0	179.1	219.6	55.7	12.4	33.2						5	High	High	High	High	High	High	High	High	High	High	Peak Found	High	High	High	High	High	High	High	Peak Found	Peak Found	Peak Found	High	High	High
103711045	XP_008795240.1	PREDICTED: alcohol dehydrogenase 3-like [OS=Phoenix dactylifera]	1.273	0.817	0.354	1.432	0.698745	0.955356	0.282943	0.724276	0	0	0	0	109.4	216.9	8.1	23.1	142.4						3	Not Found	High	High	Not Found	Peak Found	High	Not Found	High	High	Peak Found	Not Found	Peak Found	Not Found	High	High	Not Found	Peak Found	Peak Found	Not Found	Peak Found	High	Not Found	Not Found	High
	68159364	acetyl-CoA carboxylase transferase beta subunit (chloroplast) [OS=Elaeis guineensis]	1.012	1.86	3.421	3.196	0.995378	0.141751	0.00923147	0.0010986	0	0	0	0	65.5	29.9	105.8	165	133.7						8	High	Peak Found	Peak Found	Peak Found	High	High	High	Peak Found	Peak Found	Peak Found	High	Peak Found	High	Peak Found	Peak Found	Peak Found	High	High	High	Peak Found	High	High	High	High
105059340	743854477	PREDICTED: sorbitol dehydrogenase-like [OS=Elaeis guineensis]	1.105	1.484	1.463	1.254	0.863852	0.377012	0.652683	0.716924	0	0	0	0	88.8	99.8	107.1	117.4	86.9						5	Peak Found	High	High	Peak Found	High	Peak Found	Peak Found	High	High	Peak Found	High	High	High	High	High	High	High	Peak Found	Peak Found	Peak Found	High	High	High	High
105059944	743856149	PREDICTED: superoxide dismutase [Cu-Zn]-like isoform X1 [OS=Elaeis guineensis]	1.637	1.568	1.311	1.601	0.0343248	0.412196	0.89493	0.390448	0	0	0	0	75	144.7	73.1	98.9	108.4						4	Peak Found	High	High	Peak Found	Peak Found	High	Peak Found	High	High	High	High	High	Peak Found	High	High	Peak Found	High	High	High	High	High	High	Peak Found	Peak Found
105037251	743891113	PREDICTED: superoxide dismutase [Cu-Zn]-like [OS=Elaeis guineensis]	2.724	0.646	1.993	8.677	0.00136259	0.806534	0.663824	9.66567e-05	0	0	0	0	29	134.8	38.6	151.3	146.3						2	Not Found	Not Found	Not Found	High	Peak Found	Not Found	Not Found	Not Found	Not Found	High	High	Not Found	Peak Found	Not Found	Not Found	Peak Found	High	High	High	Not Found	Not Found	Not Found	Not Found	Not Found
105060392	743858508	PREDICTED: alpha-mannosidase-like [OS=Elaeis guineensis]	0.67	0.956	1.085	0.785	0.411591	0.998648	0.98197	0.937408	0	0	0	0	92.8	72.8	106.4	138.4	89.8						3	High	Peak Found	High	Peak Found	High	Peak Found	High	Peak Found	Peak Found	Not Found	Peak Found	High	Peak Found	Peak Found	High	Peak Found	Peak Found	High	Peak Found	High	Peak Found	High	Peak Found	High
103722484	XP_008811276.1	PREDICTED: acetyl-CoA acetyltransferase, cytosolic 1-like [OS=Phoenix dactylifera]	100	100	100		1.96756e-16	2.25877e-16	1.81233e-16		0	0	0			84.2	329.2	86.6							1	Not Found	Not Found	Not Found	Not Found	Not Found	Not Found	Not Found	Not Found	Peak Found	Not Found	Not Found	Peak Found	Not Found	High	Not Found	Not Found	Not Found	Not Found	Not Found	Peak Found	Peak Found	Not Found	Not Found	Not Found
105044858	743782666	PREDICTED: 60S ribosomal protein L10 [OS=Elaeis guineensis]	0.679	0.943	0.493	0.873	0.0570206	0.991275	0.581508	0.976356	0	0	0	0	156.8	89.1	121.4	37.4	95.3						4	Peak Found	Peak Found	Peak Found	High	High	High	High	Peak Found	Peak Found	Peak Found	Peak Found	Peak Found	High	Peak Found	Peak Found	High	Peak Found	High	Peak Found	Peak Found	Not Found	Peak Found	Peak Found	High
103709324	XP_008792839.1	PREDICTED: 20 kDa chaperonin, chloroplastic-like [OS=Phoenix dactylifera]																							1	Not Found	High	Not Found	Not Found	Not Found	Not Found	Not Found	High	Not Found	Not Found	Not Found	High	Not Found	Not Found	Not Found	Not Found	Not Found	High	Not Found	High	Not Found	Not Found	Not Found	Not Found
105033990	743875314	PREDICTED: peroxisomal (S)-2-hydroxy-acid oxidase [OS=Elaeis guineensis]	0.892	1.239	0.87	1.222	0.862618	0.794828	0.992289	0.778292	0	0	0	0	106	89.4	118.3	88.6	97.6						7	Peak Found	High	Peak Found	Peak Found	Peak Found	Peak Found	Peak Found	High	Peak Found	Peak Found	Peak Found	High	Peak Found	High	High	High	High	High	Peak Found	Peak Found	High	High	High	Peak Found
103721317	XP_008809703.1	PREDICTED: UDP-glycosyltransferase 86A2-like [OS=Phoenix dactylifera]	1.019	0.91	0.923	0.956	0.981081	0.992533	0.991625	0.999515	0	0	0	0	94.7	110	112.2	94.5	88.6						6	High	Peak Found	Peak Found	High	High	Peak Found	High	Peak Found	Peak Found	High	High	Peak Found	High	High	Peak Found	High	High	High	High	Peak Found	High	High	High	Peak Found
105045463	743785975	PREDICTED: 10 kDa chaperonin-like isoform X1 [OS=Elaeis guineensis]	0.995	0.877	1.567	1.097	0.999618	0.961754	0.544036	0.935444	0	0	0	0	75.1	91.2	87.3	150.3	96						3	Peak Found	High	High	High	High	Peak Found	Peak Found	High	High	High	High	High	High	High	High	High	High	High	High	High	High	High	High	High
105056460	743839316	PREDICTED: omega-amidase,chloroplastic-like [OS=Elaeis guineensis]	0.885	1.004	0.758	1.025	0.843818	0.995082	0.98197	0.970732	0	0	0	0	103.2	81.4	118.9	79.7	116.8						6	High	High	High	High	High	High	High	High	High	High	High	High	High	High	High	High	High	High	High	Peak Found	High	High	High	High
105056693	743840552	PREDICTED: 20 kDa chaperonin, chloroplastic-like [OS=Elaeis guineensis]	1.204	0.64	1.118	0.785	0.566217	0.554769	0.917072	0.927002	0	0	0	0	110.7	117.4	75.2	127.3	69.4						5	High	High	High	Peak Found	High	High	High	High	High	High	High	High	High	Peak Found	High	Peak Found	High	High	High	High	High	High	High	Peak Found
103708772	XP_008792068.1	PREDICTED: NADH-cytochrome b5 reductase-like protein [OS=Phoenix dactylifera]	0.854	0.693	1.272	0.895	0.814325	0.704182	0.839586	0.987757	0	0	0	0	99.5	103.5	75.8	138.8	82.5						3	Peak Found	Peak Found	High	High	Peak Found	Peak Found	Peak Found	High	High	High	High	High	High	High	High	High	High	High	High	High	High	Peak Found	High	High
103703323	XP_008784360.1	PREDICTED: 40S ribosomal protein SA-like [OS=Phoenix dactylifera]	1.121	1.036	0.514	1	0.903409	0.988779	0.863184	0.987757	0	0	0	0	102.6	153.9	64	22.2	157.4						2	High	High	High	High	Peak Found	High	High	High	High	Peak Found	Not Found	High	High	High	High	High	Not Found	Peak Found	Peak Found	Peak Found	High	Peak Found	Not Found	High
103710799	XP_008794919.1	PREDICTED: nucleoside diphosphate kinase B-like [OS=Phoenix dactylifera]																							2	Peak Found	High	High	High	High	High	Not Found	High	Peak Found	High	Peak Found	High	Peak Found	High	High	High	Not Found	Peak Found	Peak Found	Peak Found	High	High	Not Found	Peak Found
105055621	743835436	PREDICTED: malate dehydrogenase [NADP] 1, chloroplastic isoform X1 [OS=Elaeis guineensis]	0.992	1.295	0.888	1.258	0.997961	0.747782	0.996899	0.833375	0	0	0	0	81.6	91.4	112.9	88	126.1						12	High	High	High	High	High	Peak Found	High	High	High	High	High	Peak Found	High	High	High	High	High	High	Peak Found	High	High	High	High	Peak Found
105052850	743821735	PREDICTED: ribose-phosphate pyrophosphokinase 4 [OS=Elaeis guineensis]	0.868	0.943	0.419	0.818	0.86238	0.998648	0.492028	0.955954	0	0	0	0	108.3	112.6	109.1	61.6	108.4						9	High	High	High	High	High	Peak Found	High	High	High	High	High	Peak Found	High	High	High	High	High	High	High	Peak Found	High	High	High	Peak Found
105058543	743850091	PREDICTED: malate dehydrogenase, chloroplastic-like [OS=Elaeis guineensis]	0.904	1.139	2.125	2.636	0.947776	0.992533	0.886905	0.538546	0	0	0	0	55	56.2	64.2	140.5	184.1						1	Peak Found	Not Found	Not Found	Peak Found	Not Found	Peak Found	Peak Found	Peak Found	Not Found	Not Found	Peak Found	Peak Found	Peak Found	Not Found	Peak Found	High	Peak Found	Not Found	Not Found	Not Found	High	Not Found	Peak Found	Peak Found
103705350	XP_008787238.1	PREDICTED: malate dehydrogenase, glyoxysomal-like [OS=Phoenix dactylifera]	1.149	6.071	1.404	4.471	0.96581	0.000843844	0.962701	0.0204176	0	0	0	0	27.8	48.2	168.8	33.8	221.4						2	Peak Found	High	High	Peak Found	Peak Found	Peak Found	Peak Found	High	Peak Found	High	Peak Found	High	Not Found	High	High	Not Found	Not Found	Peak Found	Peak Found	High	High	Peak Found	Peak Found	Peak Found
103698041	XP_008778217.1	PREDICTED: quinone oxidoreductase PIG3 isoform X2 [OS=Phoenix dactylifera]																							1	Peak Found	High	Peak Found	High	High	Peak Found	High	High	High	Peak Found	Peak Found	High	High	High	Peak Found	High	High	High	High	High	High	High	Not Found	High
105044588	743781222	PREDICTED: acyl-coenzyme A oxidase 4, peroxisomal [OS=Elaeis guineensis]	1.084	0.993	0.937	1.176	0.903409	0.998648	0.988972	0.859806	0	0	0	0	125	102.8	89.1	49	134.2						5	High	Peak Found	High	High	High	Peak Found	High	High	High	Peak Found	Peak Found	High	High	High	High	Peak Found	High	Peak Found	High	Peak Found	High	Peak Found	Peak Found	High
105054031	743827894	PREDICTED: beta-ureidopropionase isoform X1 [OS=Elaeis guineensis]	1.006	1.22	1.065	1.128	0.99191	0.841795	0.962252	0.940621	0	0	0	0	61.8	88.7	135.5	111.2	102.8						10	High	High	Peak Found	High	High	Peak Found	High	Peak Found	Peak Found	High	High	High	High	High	High	High	High	High	High	Not Found	High	High	High	Peak Found
105060441	743858750	PREDICTED: peroxiredoxin-2F, mitochondrial isoform X1 [OS=Elaeis guineensis]	1.066	1.256	1.071	1.13	0.92467	0.761889	0.943432	0.91225	0	0	0	0	92.9	90.5	116.9	100.1	99.6						4	High	High	High	High	High	High	High	High	High	High	High	High	High	High	High	High	High	High	High	High	High	High	High	High
105033755	743874008	PREDICTED: subtilisin-like protease SDD1 [OS=Elaeis guineensis]	0.625	0.364	0.474	0.406	0.0104298	0.000998365	0.548292	0.0115985	0	0	0	0	201.9	98.1	30.3	84.8	84.9						7	High	High	High	Peak Found	High	High	High	High	High	Peak Found	High	High	Peak Found	High	High	Peak Found	Peak Found	High	High	High	Peak Found	High	High	High
105056876	743841434	PREDICTED: uncharacterized protein LOC105056876 [OS=Elaeis guineensis]	0.8	1.037	1.005	0.837	0.689932	0.988779	0.98197	0.961696	0	0	0	0	105.8	89	114.8	101.4	89						16	High	High	High	Peak Found	High	Peak Found	High	Peak Found	Peak Found	High	Peak Found	Peak Found	High	Peak Found	Peak Found	Peak Found	Peak Found	High	High	Peak Found	Peak Found	Peak Found	Peak Found	Peak Found
105032440	743866979	PREDICTED: SNF1-related protein kinase regulatory subunit gamma-1-like [OS=Elaeis guineensis]	0.884	0.876	0.53	0.745	0.852081	0.963323	0.712215	0.865517	0	0	0	0	162.9	104.5	86.9	67.4	78.3						14	High	High	High	High	High	High	High	High	High	High	High	High	High	High	High	High	High	Peak Found	Peak Found	Peak Found	Peak Found	High	Peak Found	High
105054775	743831353	PREDICTED: 40S ribosomal protein S13-like [OS=Elaeis guineensis]	0.954	0.877	0.367	0.913	0.967253	0.955356	0.203902	0.987909	0	0	0	0	132.4	110.6	103	44.9	109.1						1	High	Not Found	Not Found	High	Peak Found	Not Found	High	Peak Found	Not Found	High	Peak Found	Not Found	Peak Found	Not Found	Not Found	Peak Found	Peak Found	Peak Found	Not Found	Not Found	Not Found	Peak Found	Peak Found	Not Found
105057324	743843984	PREDICTED: probable NADH dehydrogenase [ubiquinone] 1 alpha subcomplex subunit 5, mitochondrial [OS=Elaeis guineensis]	1.064	0.833	1.223	0.98	0.927528	0.9286	0.85133	0.987757	0	0	0	0	106	110	73.6	112.9	97.6						12	High	High	High	High	High	High	High	High	High	High	High	High	High	High	High	High	High	High	High	High	High	High	High	High
105047281	743795368	PREDICTED: hexokinase-2-like isoform X2 [OS=Elaeis guineensis]	0.957	1.138	1.16	1.447	0.978681	0.938762	0.955789	0.736101	0	0	0	0	119.4	42.7	174	74.7	89.2						6	High	Peak Found	Peak Found	High	High	Peak Found	High	Peak Found	Peak Found	Peak Found	Peak Found	Peak Found	High	Peak Found	Peak Found	High	High	High	Peak Found	Peak Found	Peak Found	High	High	High
105059447	743854742	PREDICTED: 40S ribosomal protein S13 [OS=Elaeis guineensis]																							1	High	Peak Found	Peak Found	High	High	High	High	High	High	High	High	Peak Found	High	High	High	High	Peak Found	High	Not Found	Not Found	Not Found	Peak Found	Peak Found	High
105059341	743854483	PREDICTED: sorbitol dehydrogenase-like [OS=Elaeis guineensis]	1.007	1.077	0.841	0.692	0.997815	0.985358	0.98197	0.839648	0	0	0	0	73.4	93.5	130.8	166.4	36						3	Peak Found	Peak Found	Not Found	Peak Found	Peak Found	Peak Found	Peak Found	Peak Found	Peak Found	Peak Found	High	Peak Found	High	Peak Found	Peak Found	Peak Found	High	Peak Found	Peak Found	Not Found	High	High	Peak Found	Peak Found
105035747	743884573	PREDICTED: 40S ribosomal protein S13-like [OS=Elaeis guineensis]	1.713	1.141	0.866	0.501	0.122081	0.955356	0.991625	0.526134	0	0	0	0	94.1	161.2	107.3	81.4	56						1	Peak Found	Peak Found	Not Found	High	Not Found	Not Found	Peak Found	Not Found	Not Found	Not Found	Not Found	Not Found	Peak Found	Not Found	Peak Found	Peak Found	Not Found	Not Found	Not Found	Not Found	Not Found	Not Found	Peak Found	Not Found
105060005	743856405	PREDICTED: probable N-acetyl-gamma-glutamyl-phosphate reductase, chloroplastic isoform X1 [OS=Elaeis guineensis]	1.057	1.384	0.891	1.237	0.932123	0.58532	0.991625	0.808511	0	0	0	0	84.2	107.7	124.9	62.6	120.6						12	High	High	Peak Found	High	High	High	High	High	High	High	High	Peak Found	High	High	High	High	High	High	High	Peak Found	High	High	High	High
105052500	743819817	PREDICTED: bifunctional protein FolD 2 [OS=Elaeis guineensis]	0.958	0.836	0.728	0.933	0.979048	0.93054	0.958129	0.998554	0	0	0	0	109.9	101.2	104.5	82	102.4						8	High	High	High	High	High	High	High	High	High	High	High	High	High	High	High	High	High	High	Peak Found	High	High	High	High	High
103708053	XP_008791035.1	PREDICTED: alpha-mannosidase At3g26720 [OS=Phoenix dactylifera]	1.84	1.585	2.846	0.581	0.262645	0.745616	0.515731	0.724025	0	0	0	0	25.7	140	82.4	117.6	134.3						1	Not Found	Peak Found	Peak Found	Not Found	Not Found	Peak Found	Not Found	Not Found	Not Found	Not Found	Not Found	Not Found	Not Found	Not Found	Not Found	Not Found	Not Found	Not Found	Not Found	Peak Found	Not Found	Peak Found	Not Found	High
103701596	XP_008781942.1	PREDICTED: 2-dehydro-3-deoxyphosphooctonate aldolase [OS=Phoenix dactylifera]	0.909	0.717	0.306	0.84	0.937315	0.762207	0.14758	0.963936	0	0	0	0	152.2	137.6	98.7	27.6	83.9						2	Not Found	High	High	Not Found	Not Found	High	Not Found	High	High	Not Found	Not Found	High	Not Found	High	High	Not Found	Not Found	Not Found	Not Found	High	High	Not Found	Not Found	Peak Found
105051802	743816680	PREDICTED: isocitrate dehydrogenase [NAD] catalytic subunit 5, mitochondrial-like [OS=Elaeis guineensis]	0.986	1.009	0.83	0.903	0.99191	0.994402	0.98197	0.987757	0	0	0	0	117.1	108.9	74.3	79	120.6						4	High	High	High	High	High	High	High	High	High	High	Peak Found	High	High	High	High	High	High	High	Peak Found	High	High	High	Peak Found	High
105060222	743857512	PREDICTED: 26S protease regulatory subunit 6A homolog isoform X1 [OS=Elaeis guineensis]	0.873	0.871	1.071	0.846	0.802506	0.946206	0.943432	0.961673	0	0	0	0	111.8	97.1	101	117	73						15	High	High	High	High	High	High	High	High	High	High	High	High	High	High	High	High	High	High	High	High	High	High	High	High
105044954	743783271	PREDICTED: glucose-6-phosphate 1-dehydrogenase 4, chloroplastic [OS=Elaeis guineensis]	1.013	1.321	1.351	1.202	0.996193	0.748525	0.905611	0.93124	0	0	0	0	62	74.6	159.6	89.1	114.8						10	High	High	High	High	High	Peak Found	High	Peak Found	High	High	High	Peak Found	High	High	High	High	High	High	High	Peak Found	High	High	High	High
105055845	743836596	PREDICTED: serine carboxypeptidase-like 18 isoform X1 [OS=Elaeis guineensis]	0.986	0.486	0.13	0.352	0.996448	0.585023	0.0361469	0.150685	0	0	0	0	96	211.3	46.6	69.6	76.5						1	Peak Found	Peak Found	Peak Found	Not Found	Peak Found	High	Peak Found	Not Found	Not Found	Peak Found	Peak Found	Peak Found	Peak Found	Not Found	Peak Found	Not Found	Peak Found	Peak Found	Not Found	Not Found	Not Found	Peak Found	Peak Found	High
105046056	743789148	PREDICTED: methylenetetrahydrofolate reductase 1 [OS=Elaeis guineensis]	0.859	0.722	0.633	0.742	0.82741	0.792449	0.903472	0.865242	0	0	0	0	125.3	121.9	93.4	66.9	92.5						3	High	Peak Found	Peak Found	Peak Found	High	Peak Found	Peak Found	Peak Found	Peak Found	Peak Found	High	Peak Found	Peak Found	Peak Found	Peak Found	Peak Found	High	Peak Found	Peak Found	Peak Found	Peak Found	Peak Found	Peak Found	Peak Found
105044131	743779516	PREDICTED: 60S ribosomal protein L8-1 [OS=Elaeis guineensis]	0.438	0.345	0.053	0.583	0.000233355	0.00461585	3.17651e-09	0.466761	0	0	0	0	233.1	27.3	48.1	19.1	172.2						1	High	Not Found	Not Found	High	High	Peak Found	High	Not Found	Peak Found	High	Peak Found	Peak Found	High	Peak Found	Peak Found	Peak Found	Peak Found	High	Peak Found	Not Found	Peak Found	Peak Found	Peak Found	Peak Found
105053549	743825595	PREDICTED: thylakoid lumenal 29 kDa protein, chloroplastic [OS=Elaeis guineensis]	1.084	0.999	0.71	0.892	0.957227	0.995082	0.943176	0.986446	0	0	0	0	87.7	106.7	149.6	73.7	82.2						10	High	High	High	High	High	Peak Found	High	Peak Found	Peak Found	High	High	Peak Found	High	Peak Found	Peak Found	High	High	Peak Found	High	Peak Found	Peak Found	High	Peak Found	Peak Found
105048589	743754952	PREDICTED: aldehyde dehydrogenase family 2 member C4-like [OS=Elaeis guineensis]	1.363	4.338	1.241	1.41	0.808287	0.00321454	0.948056	0.940621	0	0	0	0	31.8	61.3	216.7	114.3	76						4	Peak Found	Peak Found	Peak Found	Peak Found	Peak Found	Peak Found	Peak Found	Peak Found	Peak Found	Peak Found	High	Peak Found	High	Peak Found	Peak Found	High	High	High	High	Not Found	Peak Found	High	High	Peak Found
105057630	743845471	PREDICTED: uridine 5'-monophosphate synthase isoform X1 [OS=Elaeis guineensis]	0.988	1.009	0.964	0.97	0.996684	0.992947	0.98197	0.987757	0	0	0	0	92.5	90	112.3	110.3	94.9						5	High	High	Peak Found	High	High	Peak Found	High	High	Peak Found	Peak Found	Peak Found	Peak Found	High	Peak Found	Peak Found	High	Peak Found	High	Peak Found	Peak Found	Peak Found	High	High	Peak Found
105039467	743767335	PREDICTED: 60S ribosomal protein L6-like [OS=Elaeis guineensis]	1.112	0.754	0.732	1.018	0.85525	0.747032	0.961631	0.974787	0	0	0	0	131.3	124.6	97.6	42.4	104.1						10	High	Peak Found	Peak Found	High	High	High	High	Peak Found	Peak Found	High	High	High	High	High	Peak Found	High	High	High	High	Peak Found	Peak Found	High	Peak Found	High
105047851	743798525	PREDICTED: 26S protease regulatory subunit 8 homolog A-like [OS=Elaeis guineensis]	0.856	0.97	0.759	0.814	0.809919	0.998648	0.978941	0.945081	0	0	0	0	115.6	99.2	114.6	77.2	93.4						10	High	High	High	High	High	High	High	High	High	High	High	High	High	High	High	High	High	High	Peak Found	High	High	High	High	High
105049203	743803993	PREDICTED: putative glucose-6-phosphate 1-epimerase isoform X2 [OS=Elaeis guineensis]	0.952	0.951	0.617	1.041	0.975521	0.998648	0.886386	0.974787	0	0	0	0	64.6	109.9	114.3	105.3	105.9						6	High	High	Peak Found	High	High	High	High	High	High	Peak Found	High	High	High	High	High	High	High	High	Peak Found	Peak Found	High	High	Peak Found	High
105048878	743802601	PREDICTED: 40S ribosomal protein S5 [OS=Elaeis guineensis]	1.184	0.737	0.931	0.838	0.6358	0.659261	0.989343	0.955045	0	0	0	0	112.3	124.8	79.5	90.6	92.8						1	Peak Found	Peak Found	Not Found	Peak Found	Not Found	Not Found	Not Found	Not Found	High	Peak Found	Not Found	Not Found	Not Found	Peak Found	Not Found	Not Found	Not Found	Not Found	Peak Found	Peak Found	Not Found	Not Found	Peak Found	Not Found
103715594	XP_008801504.1	PREDICTED: glyoxylate/succinic semialdehyde reductase 1 [OS=Phoenix dactylifera]	1.254	2.96	1.296	3.637	0.799143	0.0108082	0.916186	0.0044884	0	0	0	0	42.4	53.1	166.7	54.9	182.9						1	Peak Found	High	Peak Found	Peak Found	Peak Found	Peak Found	Peak Found	High	Peak Found	Not Found	High	Not Found	Peak Found	High	Peak Found	Not Found	Peak Found	Peak Found	Not Found	Not Found	Peak Found	Not Found	Peak Found	Not Found
105055081	743832851	PREDICTED: cytochrome P450 94A1-like [OS=Elaeis guineensis]	1.158	1.556	1.41	0.861	0.822291	0.340125	0.826403	0.975789	0	0	0	0	93.4	76	203.3	60.7	66.7						12	High	Peak Found	Peak Found	High	High	Peak Found	High	Peak Found	Peak Found	High	High	Peak Found	High	Peak Found	Peak Found	High	High	High	Peak Found	Peak Found	Peak Found	High	High	Peak Found
105032467	743867084	PREDICTED: heat shock protein 83-like [OS=Elaeis guineensis]	0.711	0.711	0.55	0.85	0.277871	0.733231	0.795756	0.974787	0	0	0	0	180.2	124.5	92.8	48.8	53.7						10	High	Not Found	Peak Found	Peak Found	High	High	High	Peak Found	Peak Found	Peak Found	Peak Found	High	High	Peak Found	Peak Found	Peak Found	Peak Found	High	High	Peak Found	Peak Found	Peak Found	Peak Found	High
105057864	743846632	PREDICTED: peptide methionine sulfoxide reductase B5-like [OS=Elaeis guineensis]	1.098	1.439	0.833	1.101	0.87429	0.454215	0.991625	0.932847	0	0	0	0	84.9	94.1	145.7	85.1	90.1						3	Peak Found	Not Found	Not Found	High	Peak Found	Not Found	Peak Found	Not Found	Not Found	High	High	Not Found	High	Not Found	Not Found	High	High	Peak Found	Not Found	Peak Found	Peak Found	Peak Found	Peak Found	Not Found
105032282	743866110	PREDICTED: 40S ribosomal protein S11 isoform X1 [OS=Elaeis guineensis]	0.799	0.921	0.225	0.625	0.488882	0.988779	0.0115602	0.506413	0	0	0	0	149.2	131.4	116.4	11.7	91.3						2	High	Peak Found	Peak Found	High	High	High	High	Peak Found	Peak Found	Peak Found	High	High	High	High	High	High	High	High	Peak Found	Not Found	Not Found	Peak Found	Peak Found	High
105044731	743781952	PREDICTED: 40S ribosomal protein S7 [OS=Elaeis guineensis]	1.078	0.922	0.489	0.726	0.919219	0.991275	0.682381	0.888693	0	0	0	0	122.8	125.4	108.6	61.6	81.7						4	High	High	High	High	High	High	High	High	High	High	High	High	High	High	High	High	High	High	High	High	Peak Found	High	Peak Found	Peak Found
105043755	743778556	PREDICTED: zeaxanthin epoxidase, chloroplastic-like [OS=Elaeis guineensis]	0.945	1.09	1.028	1.037	0.974163	0.961754	0.958864	0.967849	0	0	0	0	94.5	90.1	114.5	88.6	112.3						9	Peak Found	Peak Found	Peak Found	Peak Found	Peak Found	Peak Found	Peak Found	Peak Found	Peak Found	Peak Found	Peak Found	Peak Found	Peak Found	Peak Found	Peak Found	Peak Found	High	Peak Found	High	Peak Found	Peak Found	High	High	Peak Found
105056530	743760478	PREDICTED: sulfite reductase [ferredoxin], chloroplastic-like [OS=Elaeis guineensis]	1.204	1.153	1.426	1.404	0.643713	0.911443	0.697848	0.545688	0	0	0	0	55.9	105.4	84.2	130.2	124.2						7	Peak Found	Peak Found	Peak Found	Peak Found	High	High	High	High	Peak Found	Peak Found	High	High	High	High	Peak Found	High	High	High	Peak Found	Peak Found	High	Peak Found	High	High
105043756	743778558	PREDICTED: zeaxanthin epoxidase, chloroplastic-like [OS=Elaeis guineensis]	1.284	2.734	3.297	2.862	0.732133	0.00293321	0.0671361	0.0198579	0	0	0	0	31	51.4	171.4	186.7	59.5						10	Peak Found	Peak Found	Peak Found	Peak Found	Peak Found	Peak Found	Peak Found	Peak Found	Peak Found	Peak Found	Peak Found	Peak Found	High	Peak Found	Peak Found	High	High	Peak Found	Peak Found	Peak Found	Peak Found	High	High	Peak Found
105059639	743855263	PREDICTED: 3-dehydroquinate synthase, chloroplastic-like [OS=Elaeis guineensis]	0.939	0.959	0.886	1.119	0.975521	0.998648	0.99572	0.960055	0	0	0	0	124.2	124.1	114.5	53.3	84						6	High	High	High	High	High	High	High	High	High	High	High	High	High	High	High	High	High	High	Peak Found	Peak Found	High	High	High	High
103696956	XP_008776915.1	PREDICTED: pyruvate kinase 1, cytosolic-like isoform X1 [OS=Phoenix dactylifera]																							1	High	Peak Found	Not Found	Peak Found	Peak Found	High	High	Peak Found	Not Found	Peak Found	High	High	Not Found	Not Found	Not Found	Not Found	Not Found	Not Found	Peak Found	Not Found	High	Peak Found	High	High
105049328	743758526	PREDICTED: 60S ribosomal protein L35a-1-like, partial [OS=Elaeis guineensis]	0.856	0.552	0.806	0.785	0.866535	0.300759	0.98197	0.93596	0	0	0	0	136.6	80.6	76.1	58.2	148.5						6	High	Peak Found	Peak Found	High	High	High	High	Peak Found	High	High	High	High	High	Peak Found	High	High	High	High	High	High	Peak Found	High	High	High
105060872	743860504	PREDICTED: zinc-binding alcohol dehydrogenase domain-containing protein 2-like [OS=Elaeis guineensis]	1	1.078	1.346	1.06	0.997961	0.985358	0.884191	0.987757	0	0	0	0	92.2	89.2	137.8	132.6	48.2						8	High	Peak Found	Peak Found	High	High	High	High	Peak Found	Peak Found	Peak Found	High	Peak Found	High	Peak Found	Peak Found	High	High	High	Peak Found	Not Found	High	High	High	High
105039209	743766684	PREDICTED: probable acyl-activating enzyme 17, peroxisomal isoform X1 [OS=Elaeis guineensis]	1.237	1.273	1.247	1.116	0.525348	0.762207	0.859023	0.934977	0	0	0	0	115.7	91	108.7	104.8	79.7						10	High	High	High	High	High	Peak Found	High	High	High	High	High	High	High	High	High	High	High	Peak Found	Peak Found	Peak Found	High	High	High	Peak Found
105045880	743788220	PREDICTED: cinnamoyl-CoA reductase 1 [OS=Elaeis guineensis]	0.807	1.101	0.688	0.737	0.635798	0.961263	0.943176	0.884822	0	0	0	0	112	91.8	192.5	32.6	71.1						11	High	High	Peak Found	High	High	Peak Found	High	High	Peak Found	High	High	Peak Found	High	High	Peak Found	High	High	High	High	Peak Found	Peak Found	High	High	Peak Found
105058906	743851987	PREDICTED: protein DJ-1 homolog D-like [OS=Elaeis guineensis]	1.029	0.608	0.519	0.634	0.99191	0.556783	0.700665	0.637375	0	0	0	0	136.1	126	74.2	73.3	90.5						7	High	High	High	High	High	High	High	High	High	High	High	High	High	High	High	High	High	High	Peak Found	Peak Found	High	High	Peak Found	High
105045220	743784667	PREDICTED: superoxide dismutase [Cu-Zn]-like [OS=Elaeis guineensis]	1.416	0.891	0.946	1.448	0.278067	0.988779	0.991625	0.570713	0	0	0	0	99.8	76.1	88.9	115.1	120						3	High	Peak Found	Peak Found	High	High	Peak Found	High	Peak Found	Peak Found	High	High	Peak Found	High	Peak Found	Peak Found	High	High	Peak Found	Peak Found	Peak Found	Peak Found	High	High	Peak Found
105057517	743760721	PREDICTED: probable ribose-5-phosphate isomerase 3, chloroplastic [OS=Elaeis guineensis]	1.211	1.257	1.367	1.791	0.6343	0.794828	0.803223	0.225083	0	0	0	0	94.5	125.1	87.2	71.8	121.5						7	Peak Found	High	High	High	Peak Found	Peak Found	Peak Found	High	High	High	Peak Found	Peak Found	Peak Found	High	High	Peak Found	High	Peak Found	High	High	High	Peak Found	Peak Found	High
105058731	743761013	PREDICTED: glutamate dehydrogenase isoform X2 [OS=Elaeis guineensis]	0.847	0.348	0.46	0.563	0.85659	0.0162997	0.593726	0.424106	0	0	0	0	177.3	112.2	51.6	68.3	90.6						1	Not Found	Peak Found	High	Not Found	Not Found	High	Not Found	High	High	Not Found	Not Found	High	Not Found	High	Peak Found	Not Found	Not Found	Not Found	Not Found	Peak Found	Peak Found	Not Found	Peak Found	High
105034683	743878627	PREDICTED: pyruvate kinase, cytosolic isozyme-like isoform X1 [OS=Elaeis guineensis]	0.921	0.696	0.555	0.769	0.940533	0.759088	0.778859	0.903496	0	0	0	0	138.1	95.3	74.9	86.1	105.5						2	High	High	High	Peak Found	High	Peak Found	High	Peak Found	Peak Found	High	High	Peak Found	Peak Found	Peak Found	Peak Found	Peak Found	High	High	Peak Found	Peak Found	High	High	Peak Found	Peak Found
105059479	743854814	PREDICTED: heat shock protein 83 [OS=Elaeis guineensis]	0.72	0.791	1.253	1.228	0.481653	0.931349	0.923792	0.926341	0	0	0	0	93.6	63.2	65.4	127.6	150.3						9	Peak Found	Peak Found	Peak Found	High	Peak Found	Peak Found	Peak Found	Peak Found	Peak Found	High	Peak Found	Peak Found	Peak Found	Peak Found	Peak Found	Peak Found	Peak Found	Peak Found	High	High	Peak Found	Peak Found	Peak Found	Peak Found
103721195	XP_008809520.1	PREDICTED: subtilisin-like protease SBT1.7 [OS=Phoenix dactylifera]	0.242	0.01	0.158	0.01	0.00163186	2.25877e-16	0.122861	1.80169e-16	0	0	0	0	357.2	86.3		56.5							2	High	High	High	Not Found	Peak Found	High	High	High	High	High	Peak Found	High	Not Found	High	High	Not Found	Peak Found	Peak Found	Peak Found	High	High	Peak Found	High	High
105043728	743778472	PREDICTED: LOW QUALITY PROTEIN: 3-isopropylmalate dehydratase small subunit 3-like [OS=Elaeis guineensis]	0.971	1.357	1.259	1.348	0.99191	0.621875	0.842966	0.585133	0	0	0	0	86.9	93.1	91.2	96.2	132.7						8	Peak Found	Peak Found	Peak Found	High	Peak Found	High	Peak Found	High	Peak Found	High	High	Peak Found	Peak Found	High	Peak Found	High	High	High	Peak Found	High	High	Peak Found	High	High
105045788	743787750	PREDICTED: probable trans-2-enoyl-CoA reductase, mitochondrial isoform X1 [OS=Elaeis guineensis]	1.353	1.272	1.155	1.245	0.175284	0.736699	0.906638	0.734819	0	0	0	0	96	92.3	89.8	120.2	101.6						6	High	High	High	High	High	Peak Found	High	High	High	High	High	High	High	High	High	High	High	High	High	Peak Found	High	High	High	High
105058763	743851310	PREDICTED: ornithine carbamoyltransferase, chloroplastic [OS=Elaeis guineensis]	1.043	1.112	1.145	1.435	0.952992	0.946296	0.911631	0.453585	0	0	0	0	88.6	85.2	118.4	89.6	118.2						6	High	High	High	High	High	Peak Found	High	High	High	High	High	High	High	High	High	High	High	High	High	Peak Found	High	High	High	High
105042532	743775428	PREDICTED: 60S ribosomal protein L13-1-like [OS=Elaeis guineensis]	0.707	2.84	0.061	1.252	0.708372	0.0481909	7.8524e-05	0.955045	0	0	0	0	70.2	54	199.4	4.3	172.1						1	Peak Found	Not Found	Not Found	High	High	Peak Found	Not Found	Not Found	Peak Found	High	Peak Found	Not Found	Not Found	Not Found	Not Found	High	Not Found	Not Found	Not Found	Not Found	Not Found	Not Found	Not Found	Peak Found
105059138	743853451	PREDICTED: carbamoyl-phosphate synthase small chain, chloroplastic isoform X1 [OS=Elaeis guineensis]	1.159	0.962	0.784	0.652	0.760761	0.998648	0.98197	0.694627	0	0	0	0	112.5	126.5	124.3	75.5	61						11	High	Peak Found	Peak Found	Peak Found	High	High	High	High	Peak Found	Not Found	High	High	High	High	Peak Found	High	High	High	Not Found	Not Found	High	High	High	Peak Found
105034700	743878755	PREDICTED: putative quinone-oxidoreductase homolog, chloroplastic [OS=Elaeis guineensis]	0.939	1.459	0.297	1.704	0.981923	0.647753	0.443344	0.764452	0	0	0	0	37.3	56.6	282.6	11.6	111.9						9	High	Peak Found	Peak Found	Peak Found	High	Peak Found	High	Peak Found	Peak Found	Peak Found	High	Peak Found	High	Peak Found	Peak Found	Peak Found	High	Peak Found	Not Found	Peak Found	Peak Found	High	Peak Found	Peak Found
105058557	743760967	PREDICTED: subtilisin-like protease [OS=Elaeis guineensis]	0.556	0.463	0.811	0.456	0.00787085	0.0694835	0.991625	0.145333	0	0	0	0	165.8	80.9	63.2	143	47.1						10	Peak Found	High	High	Peak Found	Peak Found	High	Peak Found	Peak Found	Peak Found	Peak Found	Peak Found	High	Peak Found	Peak Found	High	Peak Found	Peak Found	Peak Found	High	High	High	Peak Found	High	High
105061452	743863469	PREDICTED: IAA-amino acid hydrolase ILR1-like 3 isoform X1 [OS=Elaeis guineensis]	0.858	1.048	0.949	0.893	0.813049	0.988779	0.98197	0.987757	0	0	0	0	94	92.3	100.1	119.8	93.8						10	High	High	High	High	High	High	High	High	High	High	High	High	High	High	High	High	High	High	Peak Found	High	High	High	High	High
105033079	743870408	PREDICTED: 40S ribosomal protein S15-like [OS=Elaeis guineensis]	0.562	0.691	1.228	1.216	0.552284	0.925951	0.991625	0.993436	0	0	0	0	54.6	44.4	43.6	198.3	159.1						1	Not Found	Peak Found	Peak Found	High	High	Peak Found	Peak Found	Peak Found	Peak Found	High	High	Peak Found	Not Found	Peak Found	Peak Found	Peak Found	Peak Found	Peak Found	Peak Found	Not Found	Peak Found	Peak Found	High	Peak Found
105041930	743773894	PREDICTED: 40S ribosomal protein S6-like [OS=Elaeis guineensis]	0.88	0.935	0.677	1.021	0.823468	0.988779	0.916443	0.9737	0	0	0	0	124.8	90.7	114.1	46.3	124.1						2	High	Peak Found	Peak Found	High	High	High	High	Peak Found	Peak Found	High	Not Found	High	High	High	High	High	Peak Found	Peak Found	Not Found	Peak Found	Peak Found	High	Peak Found	High
103710055	XP_008793866.1	PREDICTED: aldehyde dehydrogenase family 2 member B7, mitochondrial-like [OS=Phoenix dactylifera]	0.879	0.307	0.088	0.37	0.921116	0.0473825	0.0014799	0.169411	0	0	0	0	189.1	166.1	58.1	16.7	70						1	Peak Found	Not Found	Not Found	Peak Found	Not Found	Not Found	Peak Found	Not Found	Not Found	Not Found	Not Found	Not Found	Not Found	Peak Found	Not Found	Peak Found	Not Found	High	Not Found	Not Found	Not Found	Peak Found	Not Found	Peak Found
105049882	743807077	PREDICTED: glutamate--glyoxylate aminotransferase 2 [OS=Elaeis guineensis]	1.005	1.126	1.434	1.145	0.99191	0.946296	0.742487	0.934661	0	0	0	0	99.6	89.8	103.4	97.8	109.3						6	Peak Found	High	High	High	Peak Found	High	High	High	High	Peak Found	High	High	High	High	High	High	High	High	Peak Found	Peak Found	High	High	Peak Found	High
105060266	743857803	PREDICTED: spermidine synthase 1 [OS=Elaeis guineensis]	1.015	1.428	1.2	1.036	0.981384	0.575758	0.914327	0.975789	0	0	0	0	94.9	97.1	144.8	74.6	88.5						3	High	High	Peak Found	High	High	Peak Found	High	High	High	Peak Found	High	Peak Found	High	High	Peak Found	High	High	High	Peak Found	Peak Found	High	High	High	High
105060235	743857566	PREDICTED: aspartate aminotransferase, chloroplastic isoform X1 [OS=Elaeis guineensis]	1.701	2.26	2.097	2.619	0.00881888	0.0101378	0.210661	0.00191554	0	0	0	0	48.2	99.9	115.8	89.2	146.8						2	Peak Found	Peak Found	Peak Found	Peak Found	Peak Found	Peak Found	Peak Found	Peak Found	Peak Found	Peak Found	High	Peak Found	Peak Found	Peak Found	Peak Found	Peak Found	Peak Found	Peak Found	High	Peak Found	Peak Found	High	Peak Found	Peak Found
105033598	743873234	PREDICTED: adenylosuccinate synthetase, chloroplastic-like [OS=Elaeis guineensis]	0.913	1.35	0.888	1.235	0.940533	0.647753	0.997916	0.855168	0	0	0	0	82.3	65.1	149.7	96.6	106.3						5	High	Peak Found	Peak Found	High	High	Peak Found	High	Peak Found	Peak Found	Peak Found	High	Peak Found	High	High	Peak Found	High	High	High	High	Peak Found	High	Peak Found	Peak Found	Peak Found
103708394	XP_008791517.1	PREDICTED: beta-galactosidase 6 isoform X1 [OS=Phoenix dactylifera]	1.316	1.23	2.345	1.162	0.605495	0.880818	0.29179	0.952826	0	0	0	0	72	115.7	67	160	85.3						2	Peak Found	High	Peak Found	High	Peak Found	Peak Found	Peak Found	High	High	Peak Found	Peak Found	High	Peak Found	High	High	High	Peak Found	High	High	High	Not Found	Peak Found	Peak Found	High
105058445	743849682	PREDICTED: 40S ribosomal protein S6 isoform X1 [OS=Elaeis guineensis]	1.36	2.927	0.104	1.192	0.752381	0.0328968	0.00178668	0.974787	0	0	0	0	63.5	67.3	248.3	6.6	114.3						1	High	Not Found	Peak Found	High	High	Peak Found	High	Peak Found	Peak Found	High	Peak Found	Peak Found	High	Not Found	Not Found	Peak Found	Not Found	High	Peak Found	Not Found	Not Found	Peak Found	Not Found	Peak Found
105060386	743858472	PREDICTED: cytochrome b-c1 complex subunit Rieske-4, mitochondrial-like [OS=Elaeis guineensis]	0.88	0.792	0.628	1.081	0.870387	0.86272	0.899337	0.942994	0	0	0	0	130.6	120.9	83	63.1	102.4						4	High	High	High	High	Peak Found	High	High	High	High	High	High	High	High	High	High	High	Peak Found	High	High	High	High	High	High	High
103716479	XP_008802708.1	PREDICTED: LL-diaminopimelate aminotransferase, chloroplastic-like [OS=Phoenix dactylifera]	1.255	1.736	0.424	1.537	0.85659	0.460103	0.656523	0.810808	0	0	0	0	76.1	110.3	132.1	32.3	149.3						3	Not Found	High	High	Not Found	Not Found	Peak Found	Not Found	High	High	Not Found	Not Found	Peak Found	Not Found	High	High	Not Found	Not Found	Not Found	Not Found	Peak Found	High	Not Found	High	High
105038092	743755549	PREDICTED: ubiquitin carboxyl-terminal hydrolase 6-like isoform X1 [OS=Elaeis guineensis]	0.969	0.906	0.733	0.849	0.982479	0.988779	0.960227	0.969378	0	0	0	0	109.8	128.2	80	102.4	79.7						11	High	High	High	High	High	High	High	High	High	High	High	High	High	High	High	High	High	High	Peak Found	Peak Found	High	High	High	High
105061084	743861655	PREDICTED: UDP-glycosyltransferase 89B1-like [OS=Elaeis guineensis]	0.814	0.754	1.575	1.158	0.533981	0.759088	0.537898	0.874027	0	0	0	0	85	72	82	152.3	108.7						10	High	Peak Found	Peak Found	High	High	Peak Found	High	Peak Found	Peak Found	Peak Found	Peak Found	Peak Found	High	Peak Found	Peak Found	High	Peak Found	High	High	Peak Found	High	High	High	Peak Found
105057229	11036950	QM-like protein [OS=Elaeis guineensis]	1.126	1.015	2.207	1.144	0.91776	0.992533	0.480062	0.948455	0	0	0	0	116.3	181	160.9	11.4	30.3						2	Peak Found	Not Found	Peak Found	High	Peak Found	Peak Found	Peak Found	Not Found	Not Found	High	Peak Found	Not Found	Peak Found	Not Found	Not Found	Peak Found	Peak Found	Not Found	Not Found	Not Found	Not Found	Not Found	Peak Found	Peak Found
105055609	743760181	PREDICTED: 2-methyl-6-phytyl-1,4-hydroquinone methyltransferase 1, chloroplastic-like [OS=Elaeis guineensis]	0.868	0.991	1.078	1.05	0.814325	0.998648	0.943176	0.955991	0	0	0	0	100.8	82.8	102.7	113.7	100						8	High	High	High	High	High	High	High	High	High	High	High	High	High	High	High	High	High	High	High	Peak Found	High	High	High	High
105057764	743846124	PREDICTED: 3-isopropylmalate dehydrogenase 2, chloroplastic-like [OS=Elaeis guineensis]	1.056	1.009	0.767	0.973	0.940533	0.995082	0.98197	0.987757	0	0	0	0	104.7	106	69.6	103.1	116.5						10	High	High	High	High	High	High	High	High	High	High	High	High	High	High	High	High	High	High	High	High	High	High	High	Peak Found
105057687	406870043	Translation elongation factor EF-1 betachain [OS=Elaeis guineensis]	0.859	0.769	1.037	0.728	0.749082	0.750629	0.955789	0.80077	0	0	0	0	102.4	90.6	106.1	116.6	84.3						6	High	High	High	High	High	High	High	High	High	High	High	High	High	High	High	High	High	High	High	High	High	High	High	High
105051761	743816477	PREDICTED: 2-oxoisovalerate dehydrogenase subunit alpha 2, mitochondrial isoform X1 [OS=Elaeis guineensis]	1.05	1.039	0.74	0.875	0.940533	0.988779	0.978941	0.985331	0	0	0	0	116.7	98.6	115.8	85.8	83.1						10	High	High	High	High	High	High	High	High	High	High	High	High	High	High	High	High	High	High	Peak Found	Peak Found	High	High	High	High
105034513	743762410	PREDICTED: leucine--tRNA ligase, cytoplasmic [OS=Elaeis guineensis]	1.086	0.937	1.139	0.979	0.939127	0.995082	0.943703	0.999977	0	0	0	0	104.3	95.5	77	158.7	64.4						12	High	Peak Found	High	High	High	High	High	High	High	Peak Found	High	Peak Found	High	High	Peak Found	High	High	High	Peak Found	Peak Found	High	High	High	High
105048426	743754948	PREDICTED: aldehyde dehydrogenase family 2 member C4-like [OS=Elaeis guineensis]	1.059	2.248	0.804	1.69	0.94181	0.0552159	0.983084	0.70492	0	0	0	0	59.4	77	270.8	16.5	76.4						6	High	Peak Found	Peak Found	High	High	Peak Found	High	Peak Found	High	High	High	Peak Found	High	Peak Found	High	High	High	High	High	Peak Found	Peak Found	High	Peak Found	Peak Found
psbA	325305688	photosystem II protein D1 (chloroplast) [OS=Elaeis guineensis]	0.645	0.644	0.448	0.603	0.0208606	0.349194	0.504122	0.448095	0	0	0	0	200.1	79.8	160.3	26.3	33.5						7	High	High	High	High	High	Peak Found	High	Peak Found	Peak Found	High	High	Peak Found	High	Peak Found	Peak Found	High	High	High	Peak Found	Peak Found	Peak Found	High	High	Peak Found
103719433	XP_008806894.1	PREDICTED: protease Do-like 1, chloroplastic [OS=Phoenix dactylifera]	1.149	1.277	1.101	1.597	0.903409	0.844201	0.978941	0.582135	0	0	0	0	98.9	116.1	99.2	105.4	80.4						4	Peak Found	High	Peak Found	Peak Found	High	Peak Found	Peak Found	High	Peak Found	Peak Found	High	Peak Found	Peak Found	High	High	Peak Found	High	Peak Found	High	High	High	Peak Found	Peak Found	High
psbD	325305703	photosystem II protein D2 (chloroplast) [OS=Elaeis guineensis]	0.821	0.743	0.38	0.677	0.571565	0.679684	0.24326	0.630789	0	0	0	0	154.9	108.8	98.6	53.3	84.4						10	High	High	High	High	High	Peak Found	High	High	Peak Found	High	High	Peak Found	High	High	Peak Found	High	High	High	Peak Found	Peak Found	Peak Found	High	High	Peak Found
105061406	743863229	PREDICTED: dihydrolipoyllysine-residue succinyltransferase component of 2-oxoglutarate dehydrogenase complex 1, mitochondrial-like isoform X1 [OS=Elaeis guineensis]	1.779	1.218	2.044	1.175	0.0287867	0.880818	0.466169	0.948455	0	0	0	0	56.1	138.4	88.5	148.9	68.1						5	High	High	High	Peak Found	High	High	High	Peak Found	Peak Found	High	High	High	Peak Found	Peak Found	High	High	Peak Found	High	High	High	High	High	High	High
103703656	XP_008784801.1	PREDICTED: aspartate aminotransferase, chloroplastic-like [OS=Phoenix dactylifera]	0.01	0.01	2.258	2.605	1.96756e-16	2.25877e-16	0.550756	0.27364	0	0	0	0	85.3			192.6	222.2						1	Not Found	Peak Found	Peak Found	Not Found	Peak Found	Not Found	Not Found	Not Found	Not Found	Not Found	Not Found	Not Found	Not Found	Not Found	Not Found	Not Found	Not Found	Not Found	Not Found	Not Found	Not Found	Not Found	Not Found	Peak Found
105044789	743782278	PREDICTED: peroxidase 4-like [OS=Elaeis guineensis]	0.645	0.527	0.389	0.619	0.245798	0.339796	0.455394	0.671211	0	0	0	0	159.1	124.8	43	86.1	87						8	Peak Found	High	High	Peak Found	Not Found	High	Peak Found	High	High	Peak Found	Peak Found	Peak Found	Peak Found	High	High	Peak Found	Peak Found	Peak Found	Peak Found	High	High	Peak Found	Peak Found	High
105047578	743796948	PREDICTED: long chain acyl-CoA synthetase 4-like isoform X1 [OS=Elaeis guineensis]	1.157	1.456	2.435	1.76	0.784566	0.450011	0.0776754	0.130922	0	0	0	0	63.7	56.5	106.7	171.2	101.9						4	High	Peak Found	High	Peak Found	High	Peak Found	Peak Found	High	Peak Found	Peak Found	High	Peak Found	High	High	Peak Found	High	High	High	High	Peak Found	High	Peak Found	High	High
105058265	743848786	PREDICTED: presequence protease 1, chloroplastic/mitochondrial-like isoform X1 [OS=Elaeis guineensis]	1.103	1.014	1.307	1.054	0.940533	0.992947	0.906638	0.985123	0	0	0	0	75.5	48.3	117	144.1	115						15	High	Peak Found	Peak Found	Peak Found	High	High	High	Peak Found	Peak Found	Peak Found	High	High	High	Peak Found	Peak Found	High	High	Peak Found	High	Peak Found	High	High	High	High
105053424	743824768	PREDICTED: glutathione reductase, chloroplastic [OS=Elaeis guineensis]	1.111	0.998	1.237	1.325	0.882299	0.996709	0.904256	0.751563	0	0	0	0	88.6	89.2	80.4	140.5	101.3						10	High	High	Peak Found	Peak Found	High	Peak Found	High	High	Peak Found	Peak Found	Peak Found	Peak Found	High	High	High	High	High	High	High	Peak Found	High	High	Peak Found	Peak Found
105044125	743779502	PREDICTED: LOW QUALITY PROTEIN: primary amine oxidase-like [OS=Elaeis guineensis]	1.005	1.354	1.56	0.938	0.99191	0.670171	0.564119	0.998012	0	0	0	0	61.1	69.7	102.6	197.4	69.2						11	High	High	High	High	High	High	High	Peak Found	Peak Found	High	High	High	High	Peak Found	High	High	High	High	High	Peak Found	High	High	High	High
103710193	XP_008794060.1	PREDICTED: methylmalonate-semialdehyde dehydrogenase [acylating], mitochondrial [OS=Phoenix dactylifera]	3.705	2.601	5.21	4.236	0.00533047	0.339796	0.170559	0.150507	0	0	0	0	27.3	111.3	73.7	147.6	140.2						1	Peak Found	Peak Found	Not Found	Peak Found	Peak Found	Not Found	Peak Found	Not Found	Not Found	Peak Found	High	Peak Found	Peak Found	Peak Found	Peak Found	Peak Found	High	Peak Found	Not Found	Peak Found	Not Found	High	Peak Found	Peak Found
103717246	XP_008803786.1	PREDICTED: probable cytosolic oligopeptidase A [OS=Phoenix dactylifera]	2.248	3.553	1.951	2.72	0.229491	0.0478662	0.906638	0.542682	0	0	0	0	46.6	133.6	177.6	62.4	79.8						1	Peak Found	Peak Found	Peak Found	Peak Found	Not Found	Not Found	Peak Found	Peak Found	Peak Found	Peak Found	Not Found	Not Found	Peak Found	Peak Found	Peak Found	Not Found	Peak Found	Not Found	Not Found	Peak Found	Peak Found	Not Found	Not Found	Peak Found
105034682	743878625	PREDICTED: peroxidase 3-like [OS=Elaeis guineensis]	0.717	0.838	1.472	0.959	0.389766	0.946296	0.657546	0.993436	0	0	0	0	100.1	52.3	63	183.7	100.8						12	Peak Found	High	High	Peak Found	High	High	Peak Found	Peak Found	Peak Found	Peak Found	High	High	High	High	High	Peak Found	Peak Found	High	High	High	Peak Found	High	High	High
103709251	XP_008792734.1	PREDICTED: UDP-glucose 6-dehydrogenase 5 [OS=Phoenix dactylifera]	0.527	0.01	0.402	0.514	0.236356	2.25877e-16	0.669392	0.591399	0	0	0	0	326.1	46.3		68.8	58.8						1	Not Found	High	Peak Found	Peak Found	Not Found	High	Not Found	Not Found	Peak Found	Peak Found	Not Found	High	Not Found	Not Found	Not Found	Not Found	Not Found	Not Found	Peak Found	Peak Found	Peak Found	Not Found	Not Found	Peak Found
105056381	743838955	PREDICTED: LOW QUALITY PROTEIN: putative 3,4-dihydroxy-2-butanone kinase [OS=Elaeis guineensis]	1.18	1.322	1.745	1.488	0.862618	0.759088	0.647462	0.676642	0	0	0	0	78.4	89.2	94.4	134.1	103.9						6	High	High	High	High	High	High	High	High	Peak Found	High	Peak Found	High	High	High	High	High	High	Peak Found	High	Peak Found	High	High	High	High
105060862	743860456	PREDICTED: tuliposide A-converting enzyme 2, chloroplastic-like [OS=Elaeis guineensis]	0.736	0.763	0.622	0.491	0.196954	0.77755	0.886387	0.0948894	0	0	0	0	152	106.9	91.2	71.1	78.7						7	Peak Found	High	High	High	High	High	High	High	High	High	High	High	High	High	High	High	High	High	High	Peak Found	High	High	High	Peak Found
105044036	743779298	PREDICTED: glycerate dehydrogenase-like [OS=Elaeis guineensis]	1.2	1.227	1.003	1.172	0.666749	0.809896	0.978941	0.892427	0	0	0	0	96.9	95.4	116.4	82.3	108.9						5	High	High	High	High	High	Peak Found	High	High	Peak Found	High	High	Peak Found	High	High	High	High	High	High	High	Peak Found	High	High	High	Peak Found
103717591	XP_008804257.1	PREDICTED: LOW QUALITY PROTEIN: succinyl-CoA ligase [ADP-forming] subunit beta, mitochondrial-like [OS=Phoenix dactylifera]	1.185	0.937	1.083	0.811	0.788216	0.994877	0.978941	0.940621	0	0	0	0	117.1	125.7	100.5	82.8	74						2	Not Found	Peak Found	Peak Found	Not Found	Not Found	High	Not Found	High	High	Not Found	Not Found	High	Not Found	Peak Found	Peak Found	Not Found	Not Found	Not Found	Not Found	Peak Found	High	Not Found	Peak Found	High
105055981	743837209	PREDICTED: 40S ribosomal protein S19-3-like [OS=Elaeis guineensis]	1.048	0.814	0.633	0.765	0.949387	0.857289	0.891293	0.885216	0	0	0	0	110.5	120.9	95.9	91.3	81.4						3	High	Peak Found	High	High	High	High	High	High	High	High	High	High	High	High	High	High	High	High	High	Peak Found	Peak Found	High	High	High
105033486	743872699	PREDICTED: probable transaldolase [OS=Elaeis guineensis]	1.031	1.201	7.061	2.764	0.989234	0.897946	6.70139e-05	0.0205843	0	0	0	0	34.2	35	77.2	257.8	95.9						7	Peak Found	Peak Found	Peak Found	Peak Found	Peak Found	Peak Found	Peak Found	Peak Found	Peak Found	Peak Found	High	Peak Found	High	High	Peak Found	High	High	High	High	Peak Found	Peak Found	High	High	High
105038112	743763818	PREDICTED: proteasome subunit beta type-5-like [OS=Elaeis guineensis]	0.866	0.688	0.656	0.639	0.771391	0.496417	0.910844	0.502151	0	0	0	0	139	108.8	92.2	73.5	86.4						3	High	High	High	High	Peak Found	High	High	High	High	High	Peak Found	High	High	High	High	High	Peak Found	High	High	Peak Found	High	High	High	Peak Found
103704557	XP_008786131.1	PREDICTED: dolichyl-diphosphooligosaccharide--protein glycosyltransferase 48 kDa subunit [OS=Phoenix dactylifera]	0.743	0.573	0.678	0.556	0.396956	0.351449	0.9169	0.391191	0	0	0	0	158.1	112.8	92.3	40.9	96						2	High	High	High	Not Found	High	High	High	Peak Found	Peak Found	Not Found	Not Found	High	Peak Found	High	Peak Found	Not Found	Not Found	Not Found	Not Found	Peak Found	High	Not Found	Peak Found	High
105054405	743755117	PREDICTED: probable aldehyde dehydrogenase isoform X1 [OS=Elaeis guineensis]	1.069	1.195	1.094	1.227	0.933574	0.852538	0.944246	0.839394	0	0	0	0	81.9	83.1	116.2	87.6	131.1						13	High	High	High	High	High	High	High	High	High	Peak Found	High	High	High	High	High	High	High	High	High	Peak Found	High	High	High	Peak Found
105043919	743778972	PREDICTED: inosine-5'-monophosphate dehydrogenase-like [OS=Elaeis guineensis]	1.433	1.612	1.655	1.867	0.487246	0.452217	0.747886	0.329822	0	0	0	0	44.9	94.6	136.2	84.6	139.7						7	High	High	High	Peak Found	Peak Found	Peak Found	High	High	Peak Found	Peak Found	Peak Found	Peak Found	Peak Found	Peak Found	High	High	Peak Found	Peak Found	High	High	High	High	High	Peak Found
105058225	743848582	PREDICTED: kynurenine--oxoglutarate transaminase [OS=Elaeis guineensis]	0.927	1.322	1.134	1.058	0.955382	0.679087	0.911631	0.953086	0	0	0	0	83.6	71.6	121.9	128.1	94.7						8	High	Peak Found	Peak Found	High	High	Peak Found	High	High	Peak Found	High	High	Peak Found	High	Peak Found	Peak Found	High	High	High	High	Peak Found	High	High	High	Peak Found
105049427	743805135	PREDICTED: proteasome subunit alpha type-4-like [OS=Elaeis guineensis]	0.944	0.767	0.01	0.58	0.999622	0.938835	1.81233e-16	0.723875	0	0	0	0	165.1	130.6	108.1		96.2						2	Peak Found	Peak Found	Peak Found	Peak Found	Peak Found	Peak Found	Peak Found	Peak Found	Peak Found	High	Peak Found	Peak Found	Not Found	High	Peak Found	Peak Found	Peak Found	Peak Found	Not Found	Not Found	Not Found	Not Found	Not Found	Not Found
105032581	743867585	PREDICTED: anthranilate synthase alpha subunit 1, chloroplastic-like isoform X1 [OS=Elaeis guineensis]	1.016	1.398	1.345	1.248	0.98662	0.568394	0.774948	0.781334	0	0	0	0	72	60.8	134.6	125.8	106.8						13	High	Peak Found	Peak Found	High	High	Peak Found	High	Peak Found	Peak Found	High	High	Peak Found	High	High	Peak Found	High	High	High	High	Peak Found	High	High	High	High
105033964	743875101	PREDICTED: glucan endo-1,3-beta-glucosidase-like [OS=Elaeis guineensis]	1.394	2.667	3.43	4.666	0.820143	0.195598	0.188718	0.0179812	0	0	0	0	38	53	101.3	130.4	177.3						3	Not Found	Not Found	Not Found	Not Found	Not Found	Peak Found	Not Found	Peak Found	Peak Found	High	High	Peak Found	High	Peak Found	Peak Found	Peak Found	Peak Found	Peak Found	Not Found	Peak Found	High	Peak Found	Peak Found	Peak Found
105041436	743772799	PREDICTED: alcohol dehydrogenase-like 7 isoform X1 [OS=Elaeis guineensis]	1.171	1.049	0.927	0.962	0.87429	0.988779	0.999986	0.993436	0	0	0	0	88.6	70.5	115	115.1	110.8						11	High	Peak Found	Peak Found	Peak Found	Peak Found	Peak Found	High	Peak Found	Peak Found	Peak Found	High	Peak Found	High	Peak Found	Peak Found	High	High	High	Peak Found	Peak Found	Peak Found	High	High	Peak Found
105033747	743762201	PREDICTED: oxygen-evolving enhancer protein 2, chloroplastic-like [OS=Elaeis guineensis]	0.916	0.804	0.508	0.572	0.936656	0.913033	0.731521	0.540162	0	0	0	0	142.2	125.5	111.5	57	63.9						4	High	Peak Found	Peak Found	Peak Found	High	Peak Found	Peak Found	Peak Found	Peak Found	High	High	Peak Found	Peak Found	High	Peak Found	High	High	Peak Found	Peak Found	High	Peak Found	High	Peak Found	Peak Found
105049829	743806937	PREDICTED: calreticulin-3 isoform X1 [OS=Elaeis guineensis]	0.878	0.502	0.513	0.463	0.899585	0.207333	0.750538	0.245532	0	0	0	0	240.7	123.3	32.1	61.2	42.8						4	Peak Found	Peak Found	Peak Found	Peak Found	High	High	High	Peak Found	Not Found	Not Found	Peak Found	High	Peak Found	Peak Found	Peak Found	Peak Found	Peak Found	Peak Found	Not Found	High	Peak Found	Peak Found	Not Found	Peak Found
105033278	743871468	PREDICTED: uridine 5'-monophosphate synthase-like isoform X1 [OS=Elaeis guineensis]	0.597	0.343	0.627	0.154	0.460792	0.160718	0.924658	0.000387072	0	0	0	0	223.9	105.9	36.4	64.7	69.1						2	High	Not Found	Not Found	Peak Found	Peak Found	Not Found	High	Peak Found	Peak Found	Not Found	Not Found	Not Found	High	Peak Found	Not Found	Peak Found	Peak Found	Not Found	Not Found	Not Found	Not Found	Peak Found	Not Found	Not Found
105046681	743792284	PREDICTED: proteasome subunit beta type-2-B [OS=Elaeis guineensis]	0.899	0.928	0.598	0.961	0.87429	0.988779	0.840048	0.988207	0	0	0	0	106.4	108.6	83.1	67.1	134.8						3	High	High	High	High	Peak Found	Peak Found	High	High	Peak Found	High	High	High	Peak Found	High	Peak Found	High	High	High	Not Found	High	High	High	High	Peak Found
105056777	743840863	PREDICTED: 40S ribosomal protein S6 isoform X1 [OS=Elaeis guineensis]	0.7	0.322	0.15	0.399	0.338186	0.00505999	0.00201861	0.0751084	0	0	0	0	208.2	141.5	37.6	53.1	59.6						2	Peak Found	Peak Found	Peak Found	Peak Found	High	Peak Found	Peak Found	Peak Found	Peak Found	High	Peak Found	Peak Found	Peak Found	High	High	Peak Found	Peak Found	Peak Found	Not Found	Peak Found	Peak Found	Peak Found	Peak Found	High
105057967	743847089	PREDICTED: serine carboxypeptidase-like 17 isoform X1 [OS=Elaeis guineensis]	0.771	0.904	0.92	0.912	0.598106	0.988779	0.991625	0.987757	0	0	0	0	86.8	103.8	89.9	124.6	94.9						8	High	High	High	High	High	High	High	Peak Found	Peak Found	High	High	High	High	High	Peak Found	High	High	High	High	Peak Found	High	High	High	High
105059267	743854071	PREDICTED: 60S ribosomal protein L13-1 [OS=Elaeis guineensis]	0.817	0.957	0.588	1.005	0.551677	0.994402	0.828808	0.97989	0	0	0	0	118.6	76.9	134.2	40.7	129.6						2	Peak Found	Peak Found	Peak Found	High	Peak Found	Peak Found	Peak Found	Peak Found	Peak Found	High	Peak Found	Peak Found	Peak Found	Peak Found	High	High	Peak Found	Peak Found	Peak Found	Peak Found	Peak Found	Peak Found	Peak Found	Peak Found
103716678	XP_008802998.1	PREDICTED: cysteine desulfurase 1, chloroplastic [OS=Phoenix dactylifera]	1.314	2.171	2.647	1.619	0.85659	0.351069	0.53235	0.82094	0	0	0	0	76.6	38.6	73.6	42	269.1						2	Not Found	High	High	Peak Found	Not Found	Not Found	Not Found	High	Peak Found	Not Found	Peak Found	Peak Found	Not Found	High	Peak Found	Peak Found	Not Found	Not Found	Peak Found	Not Found	High	Not Found	Not Found	Peak Found
105057289	743843783	PREDICTED: S-adenosylmethionine synthase [OS=Elaeis guineensis]	0.798	0.704	0.439	0.599	0.462266	0.553376	0.443474	0.352795	0	0	0	0	137.3	114.3	97.4	64.7	86.3						3	Peak Found	Peak Found	Peak Found	Peak Found	High	High	High	High	Peak Found	Peak Found	Peak Found	Peak Found	Peak Found	High	Peak Found	Peak Found	Peak Found	High	Peak Found	Peak Found	Not Found	Peak Found	Peak Found	Peak Found
103721074	XP_008809330.1	PREDICTED: 40S ribosomal protein S11 [OS=Phoenix dactylifera]	0.939	1.035	0.32	0.803	0.940533	0.988779	0.096544	0.935114	0	0	0	0	122.8	97.1	141.5	28.3	110.3						2	High	Peak Found	Peak Found	High	High	High	High	Peak Found	High	High	High	High	High	High	Peak Found	High	High	High	Peak Found	Peak Found	Peak Found	High	High	High
105037800	743763224	PREDICTED: alcohol dehydrogenase 2-like [OS=Elaeis guineensis]	1.327	1.008	0.521	1.18	0.766976	0.998648	0.860774	0.976356	0	0	0	0	94.5	125.4	82.8	46.4	150.9						1	Peak Found	Peak Found	Peak Found	Peak Found	Peak Found	Peak Found	Peak Found	Peak Found	Peak Found	Not Found	Peak Found	High	Peak Found	Peak Found	Peak Found	Peak Found	Peak Found	Peak Found	Not Found	Peak Found	Not Found	Peak Found	Peak Found	High
105054287	743829198	PREDICTED: probable carboxylesterase 8 [OS=Elaeis guineensis]	0.854	1.058	0.604	0.991	0.837272	0.985723	0.872715	0.987757	0	0	0	0	95.7	98	124.2	69.2	113						6	High	High	High	High	High	High	High	High	High	High	High	High	High	High	High	High	High	High	High	Peak Found	High	High	High	High
105060233	743857560	PREDICTED: proteasome subunit beta type-3 [OS=Elaeis guineensis]	1.123	3.211	1.919	2.571	0.959925	0.0694001	0.744179	0.301786	0	0	0	0	30.9	96.4	128.3	111	133.4						2	Peak Found	Peak Found	Peak Found	High	Peak Found	Peak Found	Peak Found	High	High	High	Peak Found	Peak Found	High	Peak Found	High	High	Peak Found	Peak Found	Not Found	Peak Found	Peak Found	High	Peak Found	Peak Found
105054837	743831629	PREDICTED: oxalate--CoA ligase [OS=Elaeis guineensis]	0.852	1.001	2.014	1.358	0.839766	0.993899	0.383272	0.717517	0	0	0	0	73.1	68.2	69.1	167.7	121.9						7	Peak Found	High	High	Peak Found	Peak Found	High	Peak Found	High	High	Peak Found	Peak Found	High	Peak Found	High	High	Peak Found	Peak Found	Peak Found	Peak Found	Peak Found	High	High	High	High
105057102	743842636	PREDICTED: arginine--tRNA ligase, cytoplasmic-like isoform X1 [OS=Elaeis guineensis]	1.005	0.961	1.111	0.923	0.99191	0.999499	0.914755	0.992499	0	0	0	0	112.8	89.3	99.8	124	74.1						13	High	High	High	High	High	High	High	High	Peak Found	Peak Found	High	High	High	High	Peak Found	High	High	High	Peak Found	Peak Found	High	High	High	High
105057570	743845163	PREDICTED: mannosylglycoprotein endo-beta-mannosidase isoform X1 [OS=Elaeis guineensis]	1.184	1.091	0.882	1.394	0.74693	0.969946	0.992751	0.544114	0	0	0	0	95.5	96	59.9	53.3	195.4						5	Peak Found	High	High	High	Peak Found	High	Peak Found	High	High	Peak Found	Peak Found	High	High	High	High	High	Peak Found	Peak Found	Peak Found	Peak Found	High	Peak Found	Peak Found	High
105056277	743838513	PREDICTED: scopoletin glucosyltransferase-like [OS=Elaeis guineensis]	0.999	1.368	0.892	1.133	0.996448	0.747965	0.991625	0.972258	0	0	0	0	144.2	57.2	134.2	53.8	110.6						8	High	Not Found	Peak Found	High	Peak Found	Peak Found	High	Peak Found	Peak Found	Peak Found	High	Peak Found	High	Peak Found	Peak Found	High	High	High	High	Peak Found	Peak Found	High	Peak Found	Peak Found
105047020	743794098	PREDICTED: DNA-damage-repair/toleration protein DRT102-like [OS=Elaeis guineensis]	1.014	1.008	1.417	0.994	0.988586	0.992533	0.7607	0.987757	0	0	0	0	86.7	74.4	103.8	154.8	80.1						8	High	Peak Found	Peak Found	High	High	High	High	Peak Found	Peak Found	High	High	High	High	Peak Found	Peak Found	Peak Found	High	High	High	Peak Found	High	High	High	High
105042489	743775291	PREDICTED: pyruvate kinase, cytosolic isozyme [OS=Elaeis guineensis]	0.909	0.849	0.826	0.791	0.99191	0.988779	0.991625	0.955045	0	0	0	0	110.9	98.1	95.8	95.8	99.3						2	High	Peak Found	Peak Found	Peak Found	Peak Found	High	Peak Found	High	Peak Found	Peak Found	Peak Found	High	Peak Found	Peak Found	Peak Found	High	High	High	High	Not Found	High	High	Peak Found	Peak Found
105051526	743815347	PREDICTED: 6,7-dimethyl-8-ribityllumazine synthase, chloroplastic [OS=Elaeis guineensis]	0.889	1.164	1.01	0.932	0.860457	0.908276	0.972086	0.999954	0	0	0	0	89.8	82.2	122.3	103.4	102.4						7	High	High	High	High	High	Peak Found	High	High	High	High	High	High	High	High	High	High	High	High	Peak Found	High	High	High	High	High
105053671	448872684	60S ribosomal protein L21 [OS=Elaeis guineensis]	1.045	0.912	0.653	0.917	0.953187	0.985723	0.906638	0.988207	0	0	0	0	121.9	122.8	110.5	46.5	98.3						5	High	High	Peak Found	High	High	High	High	High	High	High	High	High	High	High	High	High	High	High	High	High	Peak Found	High	High	High
105041974	743774007	PREDICTED: alpha-aminoadipic semialdehyde synthase isoform X1 [OS=Elaeis guineensis]	1.392	1.855	2.093	2.578	0.766976	0.384272	0.540116	0.0866302	0	0	0	0	44.4	18.6	116.9	173.1	146.9						8	High	Peak Found	Peak Found	Peak Found	Peak Found	Peak Found	High	Peak Found	Peak Found	Peak Found	High	Peak Found	High	Peak Found	Peak Found	Peak Found	High	High	Peak Found	Peak Found	High	High	High	High
105055006	743832484	PREDICTED: pyruvate kinase isozyme G, chloroplastic-like isoform X1 [OS=Elaeis guineensis]	1.297	1.162	1.656	1.348	0.689578	0.921848	0.700665	0.823186	0	0	0	0	65.2	86.6	114.7	142.9	90.6						2	High	High	High	High	High	High	Not Found	High	Not Found	Peak Found	High	High	High	High	High	Not Found	High	High	High	Not Found	High	Not Found	High	High
105034280	743762342	PREDICTED: 40S ribosomal protein S19-like [OS=Elaeis guineensis]	1.075	0.996	1.122	0.863	0.909923	0.99797	0.912145	0.974068	0	0	0	0	109.6	110.8	84.4	108.3	86.9						1	Peak Found	High	High	Peak Found	Peak Found	Peak Found	Peak Found	High	Peak Found	Peak Found	Peak Found	Peak Found	Not Found	High	High	Peak Found	Not Found	Not Found	Peak Found	Peak Found	Peak Found	Peak Found	Peak Found	Peak Found
105040545	743770245	PREDICTED: phosphoribosylaminoimidazole carboxylase, chloroplastic [OS=Elaeis guineensis]	1.121	1.26	0.918	0.873	0.87429	0.809663	0.99486	0.982612	0	0	0	0	106.3	90.4	145.2	77	81						6	High	Peak Found	Peak Found	High	High	Peak Found	High	High	Peak Found	Peak Found	High	High	High	Peak Found	Peak Found	High	High	High	High	Peak Found	High	High	High	High
105048920	743802748	PREDICTED: LOW QUALITY PROTEIN: 60S ribosomal protein L17-like [OS=Elaeis guineensis]	1.352	1.264	0.536	1.127	0.177705	0.749048	0.702546	0.918211	0	0	0	0	92.9	123.9	130.8	50.1	102.4						5	High	Peak Found	Peak Found	High	High	Peak Found	High	High	High	High	High	Peak Found	High	High	High	High	Peak Found	Peak Found	High	High	Peak Found	High	High	High
105048184	743758230	PREDICTED: scopoletin glucosyltransferase-like [OS=Elaeis guineensis]	0.947	1.337	1.502	1.021	0.999622	0.800572	0.833351	0.988207	0	0	0	0	92.3	103.3	135.3	80.8	88.4						6	High	Peak Found	Peak Found	High	High	Peak Found	High	High	High	High	High	Peak Found	High	High	High	High	High	High	High	High	High	High	High	High
105054652	743759938	PREDICTED: probable acyl-activating enzyme 18, peroxisomal [OS=Elaeis guineensis]	1.154	1.52	1.676	2.568	0.895814	0.553261	0.688637	0.0368454	0	0	0	0	75.9	92.6	126	98.5	107						13	Peak Found	Peak Found	Peak Found	Peak Found	Peak Found	Peak Found	Peak Found	Peak Found	Peak Found	Peak Found	High	Peak Found	High	Peak Found	Peak Found	Peak Found	High	Peak Found	Peak Found	Peak Found	High	High	High	High
105034717	743878815	PREDICTED: adenylosuccinate synthetase, chloroplastic-like [OS=Elaeis guineensis]	0.62	0.868	0.428	0.647	0.485625	0.988779	0.684924	0.833375	0	0	0	0	99.5	88.9	112.1	70.8	128.6						3	High	Peak Found	Peak Found	High	Peak Found	Not Found	High	Peak Found	Peak Found	Peak Found	Not Found	Peak Found	High	Not Found	Not Found	High	Peak Found	Peak Found	Peak Found	Peak Found	Peak Found	High	Peak Found	Peak Found
105045056	743783903	PREDICTED: acetate/butyrate--CoA ligase AAE7, peroxisomal-like isoform X1 [OS=Elaeis guineensis]	1.073	0.749	1.777	1.528	0.964056	0.859013	0.627905	0.650336	0	0	0	0	107.9	96.5	72.6	101.8	121.2						3	Peak Found	Peak Found	Peak Found	Peak Found	Peak Found	Peak Found	Peak Found	Peak Found	Peak Found	Peak Found	Peak Found	Peak Found	Peak Found	High	Peak Found	Peak Found	High	Peak Found	Peak Found	Peak Found	High	High	High	Peak Found
103700822	XP_008780926.1	PREDICTED: probable inactive linolenate hydroperoxide lyase [OS=Phoenix dactylifera]	2.679	6.529	2.828	1.883	0.062461	2.94173e-05	0.453382	0.617535	0	0	0	0	48.1	72.5	242.8	64.7	71.8						1	Peak Found	Peak Found	Peak Found	Not Found	Not Found	Not Found	Not Found	High	High	Not Found	Not Found	Peak Found	Not Found	High	High	Not Found	Not Found	Not Found	Not Found	Peak Found	Peak Found	Not Found	Not Found	Peak Found
105060092	743856919	PREDICTED: soluble inorganic pyrophosphatase 1, chloroplastic-like isoform X1 [OS=Elaeis guineensis]	1.088	1.215	1.071	1.117	0.889739	0.823223	0.938862	0.925967	0	0	0	0	106.5	115.5	94.8	85.3	97.9						4	Peak Found	High	High	High	Peak Found	Not Found	Peak Found	Peak Found	High	High	Peak Found	Peak Found	Peak Found	High	High	High	High	High	High	High	Peak Found	Peak Found	High	Peak Found
105055383	743834215	PREDICTED: 60S ribosomal protein L23a [OS=Elaeis guineensis]	0.866	0.676	0.241	0.49	0.771391	0.550418	0.0156525	0.131545	0	0	0	0	145.6	161.2	91.7	33.7	67.8						2	High	Peak Found	Not Found	High	High	High	High	High	High	High	High	High	High	Peak Found	High	High	High	High	High	Peak Found	High	High	Peak Found	High
103724335	XP_008813783.1	PREDICTED: 2-alkenal reductase (NADP(+)-dependent)-like [OS=Phoenix dactylifera]	0.425	1.72	0.458	0.594	0.266915	0.768878	0.738221	0.681478	0	0	0	0	106.5	50.2	193.9	38.6	110.8						1	Peak Found	High	High	Not Found	Not Found	Peak Found	Peak Found	Peak Found	Peak Found	Peak Found	Peak Found	Not Found	Not Found	High	High	Peak Found	Not Found	Not Found	Peak Found	Peak Found	Peak Found	Peak Found	Peak Found	Peak Found
105043279	743777286	PREDICTED: 60S ribosomal protein L9 [OS=Elaeis guineensis]	0.688	0.564	0.335	0.732	0.376132	0.409901	0.222744	0.821885	0	0	0	0	189.1	73.1	91.5	41.8	104.5						2	High	Peak Found	Peak Found	High	High	High	High	Peak Found	Peak Found	Not Found	Peak Found	High	High	High	Not Found	Peak Found	Not Found	High	Peak Found	Not Found	Peak Found	Peak Found	Not Found	High
103712527	XP_008797299.1	PREDICTED: nucleoside diphosphate kinase 2, chloroplastic-like [OS=Phoenix dactylifera]	1.039	1.342	0.861	1.261	0.967076	0.708667	0.991625	0.850952	0	0	0	0	89.3	96	123.1	78.2	113.4						2	High	High	High	High	High	High	High	High	High	High	High	High	High	High	High	High	High	High	Peak Found	High	High	Peak Found	Peak Found	High
105034341	743877071	PREDICTED: nucleoside diphosphate kinase 2, chloroplastic-like [OS=Elaeis guineensis]	1.382	1.597	1.78	2.007	0.333201	0.381612	0.550756	0.115712	0	0	0	0	63.4	90.4	98.9	94.7	152.6						2	Not Found	Not Found	Not Found	High	Not Found	Peak Found	Not Found	Not Found	Peak Found	High	Not Found	Not Found	Not Found	Not Found	Not Found	High	Peak Found	Not Found	Not Found	Not Found	Not Found	Peak Found	Peak Found	Not Found
105059489	743854838	PREDICTED: proteasome subunit beta type-4-like isoform X1 [OS=Elaeis guineensis]	0.926	1.001	0.352	1.026	0.947737	0.993899	0.320561	0.989792	0	0	0	0	124.4	149	102	40.6	84						5	High	High	High	High	High	High	High	High	High	High	High	High	Peak Found	High	High	High	High	Peak Found	High	High	High	High	High	Peak Found
105045962	743757596	PREDICTED: DNA-damage-repair/toleration protein DRT102-like [OS=Elaeis guineensis]	1.027	0.624	0.528	0.345	0.975521	0.564206	0.71995	0.0219991	0	0	0	0	161.4	145.1	118.8	39.7	35						6	High	Not Found	Peak Found	High	High	Peak Found	High	Not Found	Peak Found	High	High	Not Found	High	Peak Found	Peak Found	High	High	High	Peak Found	Not Found	Peak Found	High	High	Not Found
105059095	743853200	PREDICTED: peptidyl-prolyl cis-trans isomerase CYP19-3 [OS=Elaeis guineensis]	1.084	1.059	0.784	0.91	0.899585	0.985723	0.983084	0.988207	0	0	0	0	102.2	95.2	96.8	82.6	123.2						8	Peak Found	High	High	High	High	High	High	High	High	High	High	High	Peak Found	High	High	High	Peak Found	Peak Found	Peak Found	High	High	High	Peak Found	High
105044297	743780159	PREDICTED: uncharacterized protein LOC105044297 isoform X1 [OS=Elaeis guineensis]	0.548	0.696	1.566	1.179	0.272926	0.890309	0.837424	0.957557	0	0	0	0	93.8	108.3	84.2	105.6	108.1						4	Peak Found	Peak Found	High	Peak Found	Peak Found	Not Found	Peak Found	Peak Found	Peak Found	Peak Found	High	Peak Found	Peak Found	Peak Found	Peak Found	Peak Found	High	High	High	Peak Found	High	Peak Found	Peak Found	Peak Found
105053092	743822988	PREDICTED: probable signal peptidase complex subunit 2 [OS=Elaeis guineensis]	0.853	0.802	0.579	0.725	0.801475	0.887395	0.826369	0.826796	0	0	0	0	113.1	103.9	97.1	89.2	96.7						10	High	High	High	High	High	High	High	High	High	High	High	High	High	High	High	High	High	High	Peak Found	Peak Found	High	Peak Found	High	High
105058922	743852094	PREDICTED: 60S ribosomal protein L23a-like isoform X1 [OS=Elaeis guineensis]	0.994	0.871	0.741	1.213	0.999622	0.946618	0.965228	0.796885	0	0	0	0	110.6	102.6	95.5	61.4	130						2	High	High	High	High	Peak Found	High	High	High	High	High	Peak Found	High	High	High	High	High	High	High	High	High	High	High	High	High
105054787	743831389	PREDICTED: proteasome subunit beta type-1-like [OS=Elaeis guineensis]	2.911	2.505	1.686	1.719	0.0344223	0.236739	0.937214	0.867106	0	0	0	0	45.7	132.9	140.5	86.5	94.5						1	Peak Found	Peak Found	High	Peak Found	Not Found	High	Not Found	Peak Found	Peak Found	Not Found	Not Found	High	Peak Found	Peak Found	High	Not Found	Not Found	Not Found	Peak Found	Peak Found	High	Peak Found	Not Found	Peak Found
105053596	743825879	PREDICTED: mediator of RNA polymerase II transcription subunit 36a-like [OS=Elaeis guineensis]	0.917	0.754	0.454	0.831	0.921725	0.759088	0.515731	0.955991	0	0	0	0	138.3	124.7	91.2	41.7	104.1						8	High	High	High	High	High	High	High	High	High	High	High	High	High	High	High	High	High	High	Peak Found	Peak Found	High	High	Peak Found	High
105041104	743771843	PREDICTED: glutamine synthetase nodule isozyme-like [OS=Elaeis guineensis]																							2	High	High	Peak Found	Peak Found	Peak Found	High	Peak Found	Peak Found	High	High	Peak Found	High	High	High	High	Peak Found	High	Peak Found	Peak Found	High	High	High	Peak Found	Peak Found
103717892	XP_008804672.1	PREDICTED: probable methylenetetrahydrofolate reductase [OS=Phoenix dactylifera]	3.279	0.868	2.73	2.614	0.062461	0.988779	0.709414	0.591399	0	0	0	0	37.8	136.2	57.6	199	69.4						1	Peak Found	Not Found	High	Not Found	Not Found	Not Found	Not Found	High	High	Not Found	Not Found	Peak Found	Peak Found	High	Peak Found	Peak Found	Not Found	Peak Found	Peak Found	Peak Found	Peak Found	Peak Found	Not Found	Peak Found
105036871	743889636	PREDICTED: 40S ribosomal protein S7-like isoform X1 [OS=Elaeis guineensis]	1.285	0.993	0.639	0.94	0.525529	0.995082	0.88631	0.987757	0	0	0	0	92.1	165.9	96.9	57.7	87.5						5	High	High	High	Peak Found	High	Peak Found	High	High	Peak Found	High	High	High	High	High	High	High	Peak Found	Peak Found	Peak Found	High	High	High	High	Peak Found
103709481	XP_008793066.1	PREDICTED: acyl-coenzyme A oxidase 4, peroxisomal [OS=Phoenix dactylifera]	2.579	1.371	1.182	1.164	0.111415	0.940976	0.999986	0.995832	0	0	0	0	65.4	165.4	89.6	90.4	89.3						1	Not Found	Peak Found	Peak Found	Peak Found	Not Found	Not Found	Not Found	Peak Found	High	Not Found	Not Found	Peak Found	Peak Found	Peak Found	Peak Found	Not Found	Not Found	Not Found	Not Found	Peak Found	Peak Found	Peak Found	Peak Found	Peak Found
105057809	743760779	PREDICTED: eukaryotic translation initiation factor 5A [OS=Elaeis guineensis]	1.174	0.727	2.002	0.858	0.837856	0.818457	0.407301	0.974787	0	0	0	0	76.8	92.6	57.5	169	104.2						4	High	Peak Found	High	High	Peak Found	High	High	High	Peak Found	High	Peak Found	High	High	Peak Found	High	Peak Found	High	Peak Found	Peak Found	High	High	High	High	High
103721738	XP_008810278.1	PREDICTED: serine hydroxymethyltransferase, mitochondrial [OS=Phoenix dactylifera]	0.898	0.538	0.621	0.885	0.909923	0.290502	0.901731	0.985331	0	0	0	0	134.4	112.7	56.5	86.8	109.5						2	Peak Found	High	High	Not Found	High	High	Peak Found	High	Peak Found	Peak Found	Peak Found	High	High	High	High	Peak Found	Peak Found	High	Peak Found	High	High	Peak Found	Peak Found	High
105033303	743871601	PREDICTED: isoflavone reductase-like protein [OS=Elaeis guineensis]	0.444	0.48	0.37	0.296	0.000189977	0.106752	0.378864	0.010584	0	0	0	0	277	83.5	84.4	26.9	28.2						4	High	High	High	High	High	High	Peak Found	Peak Found	Peak Found	High	Peak Found	High	Peak Found	Peak Found	Peak Found	High	Peak Found	High	Peak Found	Peak Found	Peak Found	Peak Found	Peak Found	Peak Found
105049549	743805845	PREDICTED: chaperone protein ClpB3, mitochondrial [OS=Elaeis guineensis]	1.001	0.703	1.055	1.004	0.975521	0.872687	0.983084	0.986763	0	0	0	0	98.8	80.7	104.5	136.3	79.7						8	High	Peak Found	High	Peak Found	High	Peak Found	High	Peak Found	High	High	Peak Found	Peak Found	High	Peak Found	Peak Found	High	Peak Found	High	High	High	Peak Found	Peak Found	Peak Found	Peak Found
105044080	743779424	PREDICTED: ferredoxin--NADP reductase, leaf isozyme, chloroplastic [OS=Elaeis guineensis]	0.804	0.617	0.327	0.655	0.487246	0.35556	0.132305	0.613282	0	0	0	0	167.3	115.4	85.8	40.2	91.3						9	High	High	High	High	High	Peak Found	High	High	High	High	High	Peak Found	High	High	High	High	Peak Found	Peak Found	Peak Found	Peak Found	High	High	Peak Found	Peak Found
103717266	XP_008803806.1	PREDICTED: TATA-binding protein-associated factor 2N-like isoform X1 [OS=Phoenix dactylifera]	1.132	0.808	0.976	0.678	0.837272	0.914048	0.981181	0.774737	0	0	0	0	132.2	138.1	69.9	79.5	80.3						3	Peak Found	High	High	Peak Found	High	High	Peak Found	High	High	Peak Found	High	High	Not Found	High	High	Peak Found	High	High	High	High	Peak Found	High	High	High
105045343	743785380	PREDICTED: glucan endo-1,3-beta-glucosidase-like [OS=Elaeis guineensis]	1.121	0.927	2.142	1.656	0.937602	0.992533	0.544036	0.521798	0	0	0	0	28.5	49.9	101.5	98.9	221.1						5	Peak Found	High	Peak Found	High	Peak Found	Peak Found	Peak Found	High	Peak Found	High	Peak Found	Peak Found	Peak Found	Peak Found	Peak Found	High	Peak Found	Peak Found	Peak Found	Peak Found	High	Peak Found	Peak Found	Peak Found
105055772	743836304	PREDICTED: 60S ribosomal protein L18a-2 [OS=Elaeis guineensis]	0.841	0.726	0.168	0.65	0.940533	0.906619	0.0671361	0.854505	0	0	0	0	171	105.2	118.2	18.4	87.2						3	High	Not Found	Peak Found	High	High	High	High	Peak Found	Not Found	High	Peak Found	Peak Found	High	Peak Found	High	High	Peak Found	High	Peak Found	Peak Found	Peak Found	Peak Found	Peak Found	Peak Found
103705751	XP_008787823.1	PREDICTED: peroxisomal (S)-2-hydroxy-acid oxidase GLO5 isoform X1 [OS=Phoenix dactylifera]	0.401	0.463	0.126	0.774	0.121374	0.569124	0.0693546	0.925967	0	0	0	0	199.9	85.5	96.3	22.5	95.8						1	Peak Found	Peak Found	Peak Found	High	High	Peak Found	Peak Found	Peak Found	Peak Found	High	High	Peak Found	Not Found	High	Peak Found	High	Peak Found	High	Not Found	Peak Found	Peak Found	Not Found	Peak Found	Not Found
105050696	743811234	PREDICTED: proteasome subunit beta type-3 [OS=Elaeis guineensis]	0.911	0.958	0.768	1.048	0.932628	0.999224	0.98197	0.961673	0	0	0	0	123.9	113.6	113	61.8	87.7						2	Peak Found	Peak Found	High	High	Peak Found	Peak Found	Not Found	High	High	High	Peak Found	Peak Found	Peak Found	Peak Found	Peak Found	High	High	Peak Found	Peak Found	Peak Found	Peak Found	High	Peak Found	Not Found
105060183	743857337	PREDICTED: eukaryotic translation initiation factor 5A-like [OS=Elaeis guineensis]																							1	Not Found	Not Found	Not Found	Not Found	Not Found	Not Found	Not Found	Not Found	Not Found	Not Found	Not Found	Not Found	Not Found	Not Found	Not Found	Not Found	Not Found	Not Found	Not Found	Not Found	High	Not Found	Not Found	Not Found
103706435	XP_008788753.1	PREDICTED: pyruvate kinase isozyme G, chloroplastic-like [OS=Phoenix dactylifera]	0.953	0.777	0.747	0.755	0.978003	0.900385	0.963219	0.931608	0	0	0	0	119.5	115	92.1	86.9	86.6						1	High	Peak Found	Not Found	Not Found	Peak Found	Not Found	Peak Found	Not Found	Not Found	Not Found	Peak Found	Not Found	Peak Found	Peak Found	Not Found	Peak Found	Peak Found	Peak Found	Not Found	Not Found	Not Found	Not Found	Not Found	Peak Found
105047244	743795145	PREDICTED: 60S ribosomal protein L18a [OS=Elaeis guineensis]	0.916	0.903	0.367	0.873	0.909581	0.978045	0.20338	0.976356	0	0	0	0	116.7	112.9	108.9	42.2	119.3						1	Peak Found	Not Found	Not Found	Peak Found	Peak Found	Peak Found	Peak Found	Not Found	Not Found	High	Peak Found	Peak Found	Peak Found	Peak Found	Peak Found	Peak Found	Peak Found	Peak Found	Peak Found	Peak Found	Not Found	Not Found	Peak Found	High
105035858	743885196	PREDICTED: alpha-galactosidase isoform X1 [OS=Elaeis guineensis]	1.031	0.938	1.944	1.663	0.975939	0.999499	0.658596	0.774737	0	0	0	0	124.6	50.2	74.1	221	30						8	Not Found	Peak Found	Peak Found	Peak Found	Peak Found	Peak Found	Not Found	Not Found	Peak Found	Peak Found	Peak Found	Peak Found	Not Found	Peak Found	Not Found	Peak Found	Peak Found	Peak Found	High	Peak Found	Not Found	Not Found	Peak Found	Peak Found
105047333	743795640	PREDICTED: uncharacterized protein LOC105047333 [OS=Elaeis guineensis]	0.639	1.207	0.37	1.092	0.585899	0.961263	0.623108	0.988207	0	0	0	0	183.6	73.7	78.5	56.3	107.9						2	High	High	Peak Found	High	High	Peak Found	High	Peak Found	Peak Found	High	Peak Found	Peak Found	High	High	High	High	Peak Found	High	High	High	High	High	Peak Found	Peak Found
103712336	XP_008797052.1	PREDICTED: peroxiredoxin-2F, mitochondrial [OS=Phoenix dactylifera]																							1	Peak Found	Peak Found	Peak Found	Peak Found	High	Peak Found	Peak Found	Peak Found	Peak Found	Peak Found	Peak Found	Peak Found	Peak Found	Peak Found	Peak Found	Peak Found	Peak Found	Peak Found	Peak Found	Peak Found	Peak Found	Peak Found	Peak Found	Peak Found
105039804	743768213	PREDICTED: peroxidase 3-like [OS=Elaeis guineensis]	0.502	0.348	0.767	0.695	0.00486484	0.00659678	0.978941	0.800713	0	0	0	0	138.3	60.6	49.4	148.5	103.1						12	Peak Found	High	High	Peak Found	Peak Found	High	Peak Found	Peak Found	Peak Found	Peak Found	Peak Found	High	Peak Found	Peak Found	High	Peak Found	Peak Found	High	High	Peak Found	Peak Found	High	Peak Found	High
103716226	XP_008802359.1	PREDICTED: 2,3-dimethylmalate lyase [OS=Phoenix dactylifera]	0.869	0.825	0.652	0.856	0.899585	0.958486	0.911631	0.972739	0	0	0	0	121.4	100.2	99.3	75.2	103.9						1	High	Not Found	Peak Found	High	High	High	Peak Found	High	Not Found	High	High	High	High	Peak Found	High	High	High	High	Not Found	High	High	High	High	High
103715930	XP_008801952.1	PREDICTED: carotenoid 9,10(9',10')-cleavage dioxygenase [OS=Phoenix dactylifera]	0.996	0.866	1.4	1.725	0.996193	0.978045	0.898662	0.502712	0	0	0	0	92.3	110.4	96	39.6	161.7						2	Peak Found	High	High	Peak Found	Peak Found	Peak Found	Peak Found	High	Peak Found	Not Found	Peak Found	Peak Found	Peak Found	Peak Found	High	Peak Found	Peak Found	Peak Found	Peak Found	High	High	Not Found	Peak Found	Peak Found
105039526	743767500	PREDICTED: cinnamoyl-CoA reductase 1-like [OS=Elaeis guineensis]	1.33	1.918	0.893	1.098	0.344074	0.0694001	0.997954	0.945334	0	0	0	0	88.2	103.2	182.2	45.1	81.2						2	High	Peak Found	Peak Found	Peak Found	Peak Found	Peak Found	High	Peak Found	Not Found	Peak Found	Peak Found	Peak Found	High	Peak Found	Peak Found	Peak Found	High	Peak Found	Peak Found	Not Found	Peak Found	High	High	Peak Found
105046562	743791634	PREDICTED: tryptophan synthase alpha chain-like [OS=Elaeis guineensis]	1.02	1.193	1.337	1.223	0.996193	0.906042	0.89493	0.940621	0	0	0	0	97	91.9	105	107.3	98.8						7	High	Peak Found	Peak Found	High	High	Peak Found	High	Peak Found	High	High	High	Peak Found	High	High	High	High	High	High	Peak Found	High	High	High	High	Peak Found
103717402	XP_008803997.1	PREDICTED: proteasome subunit beta type-1 [OS=Phoenix dactylifera]																							1	Not Found	Not Found	Not Found	Not Found	Not Found	Not Found	Not Found	Not Found	Not Found	Not Found	Not Found	High	Not Found	Not Found	Not Found	Not Found	Not Found	Not Found	Not Found	Not Found	Not Found	Not Found	Not Found	Not Found
105053337	743759544	PREDICTED: thioredoxin H1 [OS=Elaeis guineensis]	0.988	0.732	0.674	0.824	0.996874	0.645833	0.914267	0.944436	0	0	0	0	109	128	90.8	77	95.2						7	High	High	High	High	High	High	High	High	High	High	High	High	High	High	High	High	High	High	High	High	High	High	High	High
105049264	743804315	PREDICTED: aspartate--tRNA ligase, cytoplasmic-like [OS=Elaeis guineensis]	1.005	0.931	0.828	1.107	0.99191	0.992533	0.991625	0.935114	0	0	0	0	108.4	119.5	95.7	74.8	101.6						9	High	High	High	High	High	High	High	High	High	Peak Found	High	High	High	High	High	High	High	High	Peak Found	Peak Found	High	High	High	High
105052693	743820915	PREDICTED: external alternative NAD(P)H-ubiquinone oxidoreductase B3, mitochondrial-like [OS=Elaeis guineensis]	0.746	1.075	1.12	1.082	0.538621	0.985358	0.968274	0.975789	0	0	0	0	132.3	72.7	113.6	59	122.4						9	High	Peak Found	Peak Found	High	High	Peak Found	High	Peak Found	Peak Found	High	Peak Found	Peak Found	High	High	Peak Found	High	High	High	Peak Found	Peak Found	High	High	High	Peak Found
105058575	743850263	PREDICTED: 26S protease regulatory subunit 7-like [OS=Elaeis guineensis]	0.877	1.004	1.135	0.909	0.817333	0.994402	0.911631	0.988207	0	0	0	0	103.2	138	88.5	90.8	79.5						2	Peak Found	Peak Found	High	Peak Found	Peak Found	Peak Found	High	Peak Found	High	Peak Found	High	Peak Found	Peak Found	High	High	Peak Found	High	Peak Found	Peak Found	Peak Found	Peak Found	High	High	High
105032118	743865168	PREDICTED: acyltransferase-like protein At1g54570, chloroplastic [OS=Elaeis guineensis]	0.911	1.126	0.788	0.714	0.928989	0.961263	0.973301	0.82047	0	0	0	0	98.6	104.3	122.7	77.5	96.8						8	High	Peak Found	Peak Found	High	High	Peak Found	High	Peak Found	Peak Found	High	Peak Found	Peak Found	Peak Found	Peak Found	Peak Found	High	Peak Found	High	Peak Found	Peak Found	Peak Found	High	High	Peak Found
105055984	743760327	PREDICTED: 40S ribosomal protein S15 [OS=Elaeis guineensis]	1.365	1.52	1.367	1.169	0.545004	0.759031	0.906638	0.940621	0	0	0	0	133.9	90.3	41.5	97.2	137.3						2	Peak Found	High	Peak Found	High	Peak Found	Peak Found	Peak Found	High	Peak Found	Peak Found	Peak Found	Peak Found	Not Found	Peak Found	Peak Found	Not Found	Peak Found	Peak Found	Peak Found	Peak Found	Peak Found	Not Found	Peak Found	Peak Found
105059554	743855010	PREDICTED: 60S ribosomal protein L9-like [OS=Elaeis guineensis]	0.884	0.687	0.352	0.445	0.92467	0.747782	0.402777	0.231446	0	0	0	0	215.6	85.5	112.3	30.7	55.9						3	Peak Found	Not Found	Not Found	High	Peak Found	Not Found	Not Found	Not Found	Not Found	High	Peak Found	Peak Found	High	Not Found	Peak Found	Peak Found	Peak Found	Peak Found	Peak Found	Peak Found	Not Found	Not Found	High	Not Found
105048422	743758287	PREDICTED: putative glucose-6-phosphate 1-epimerase isoform X1 [OS=Elaeis guineensis]	0.969	1.229	1.152	1.227	0.99191	0.85283	0.944959	0.880973	0	0	0	0	85.7	77.5	109.4	121.4	106.1						5	High	High	High	High	High	Peak Found	High	High	Peak Found	High	High	Peak Found	High	High	Peak Found	High	High	Peak Found	High	Peak Found	High	High	High	Peak Found
105043809	743778723	PREDICTED: ATP synthase subunit delta', mitochondrial [OS=Elaeis guineensis]	1.179	1.027	1.606	1.198	0.656913	0.992533	0.515731	0.82047	0	0	0	0	82.3	69.3	86.6	135.1	126.7						4	Peak Found	High	Peak Found	Peak Found	Peak Found	Peak Found	Peak Found	Peak Found	High	High	Peak Found	Peak Found	Peak Found	Peak Found	High	Peak Found	High	High	Peak Found	High	High	High	High	Peak Found
105059409	743854648	PREDICTED: 60S ribosomal protein L8-like [OS=Elaeis guineensis]	1.213	0.733	0.922	0.564	0.806146	0.869743	0.999986	0.56556	0	0	0	0	107.8	128.3	78	107.5	78.4						1	Peak Found	Peak Found	Peak Found	High	Peak Found	Peak Found	Peak Found	Peak Found	Peak Found	High	Peak Found	Peak Found	Peak Found	Peak Found	Peak Found	Peak Found	Not Found	Peak Found	High	Not Found	Not Found	Not Found	Not Found	Peak Found
105053413	743824715	PREDICTED: GDP-mannose 3,5-epimerase 2 [OS=Elaeis guineensis]	1.057	0.662	0.514	0.896	0.940533	0.595996	0.73435	0.987757	0	0	0	0	157.6	96.3	86.1	34.4	125.7						3	High	High	High	Not Found	Peak Found	High	High	High	High	Peak Found	Peak Found	High	High	High	High	Peak Found	Peak Found	High	High	Peak Found	High	Peak Found	Peak Found	High
105039947	743768606	PREDICTED: ATP-citrate synthase beta chain protein 1 isoform X1 [OS=Elaeis guineensis]																							1	Not Found	Not Found	Not Found	Not Found	Not Found	Not Found	Not Found	Not Found	Not Found	Not Found	Not Found	Not Found	Not Found	Not Found	Not Found	Not Found	Not Found	Not Found	Not Found	Not Found	Not Found	Not Found	Not Found	Not Found
105053869	743827062	PREDICTED: acetylornithine deacetylase isoform X1 [OS=Elaeis guineensis]	0.868	0.899	0.706	0.773	0.870142	0.988779	0.935341	0.905323	0	0	0	0	116.9	105.6	114.5	73.4	89.6						10	Peak Found	Peak Found	High	High	High	High	Peak Found	High	Peak Found	High	High	High	High	High	High	Peak Found	High	High	Peak Found	Peak Found	High	High	High	High
105055201	743833391	PREDICTED: 1,4-alpha-glucan-branching enzyme, chloroplastic/amyloplastic-like isoform X1 [OS=Elaeis guineensis]	1.081	1.125	0.401	0.805	0.909923	0.934786	0.384529	0.94146	0	0	0	0	210.7	77.4	96.9	48.1	66.9						9	High	Not Found	Not Found	High	High	Peak Found	High	Peak Found	Peak Found	Peak Found	High	Peak Found	High	Peak Found	Not Found	Peak Found	Peak Found	High	Peak Found	Peak Found	High	Peak Found	Peak Found	Peak Found
105051760	743816473	PREDICTED: SAL1 phosphatase-like [OS=Elaeis guineensis]	1.271	1.028	2.158	1.298	0.607842	0.988779	0.309942	0.785496	0	0	0	0	70.1	77.8	85.8	175.1	91.2						8	High	High	High	High	Peak Found	Peak Found	High	High	High	High	High	Peak Found	High	High	High	Peak Found	High	Peak Found	Peak Found	High	High	High	High	Peak Found
105034441	743877469	PREDICTED: riboflavin biosynthesis protein PYRR, chloroplastic isoform X1 [OS=Elaeis guineensis]	1.051	0.785	0.754	0.776	0.957227	0.891773	0.963983	0.940621	0	0	0	0	85.3	122.2	121.9	76.8	93.9						9	High	Peak Found	Peak Found	High	High	Peak Found	High	Peak Found	Peak Found	Peak Found	High	Peak Found	High	High	Peak Found	High	High	High	Peak Found	Peak Found	High	High	Peak Found	Peak Found
105060358	743858336	PREDICTED: calnexin homolog [OS=Elaeis guineensis]	1.013	0.623	1.09	0.623	0.988745	0.523092	0.965042	0.608183	0	0	0	0	110.7	102.1	59.7	80.4	147.2						6	Peak Found	Peak Found	Peak Found	Peak Found	Peak Found	Peak Found	Peak Found	Peak Found	Peak Found	High	Peak Found	Peak Found	Peak Found	Peak Found	Peak Found	Peak Found	Peak Found	Peak Found	High	High	Peak Found	Peak Found	Peak Found	High
103696104	XP_008775857.1	PREDICTED: alpha-1,4-glucan-protein synthase [UDP-forming] 2-like [OS=Phoenix dactylifera]	2.083	1.063	0.362	1.673	0.0282095	0.992533	0.520136	0.71406	0	0	0	0	75.1	190.1	21	66.3	147.6						1	High	High	High	High	High	High	High	High	High	Not Found	High	High	High	High	High	High	High	High	High	Not Found	High	High	High	High
105058754	743851257	PREDICTED: isoflavone reductase-like protein [OS=Elaeis guineensis]	0.782	0.41	0.866	0.443	0.87429	0.354109	0.990522	0.329793	0	0	0	0	252.3	58.8	52.6	103.8	32.4						1	Peak Found	High	Peak Found	Peak Found	Peak Found	High	Peak Found	Peak Found	High	Peak Found	Peak Found	Peak Found	Peak Found	Peak Found	High	Peak Found	Peak Found	Peak Found	Peak Found	High	Peak Found	Peak Found	Not Found	Peak Found
105058615	743850473	PREDICTED: adipocyte plasma membrane-associated protein-like [OS=Elaeis guineensis]	1.017	1.095	0.737	1.202	0.981925	0.955356	0.975912	0.835211	0	0	0	0	76.6	112.1	63.2	84.1	163.9						7	High	High	High	High	High	High	High	High	High	Peak Found	High	High	High	High	High	Peak Found	High	High	High	High	High	High	High	High
105048056	743799684	PREDICTED: NADP-dependent malic enzyme-like isoform X1 [OS=Elaeis guineensis]	0.85	1.686	0.01	3.318	0.927528	0.665703	1.81233e-16	0.0602923	0	0	0	0	73	62	123		242						1	Not Found	Not Found	Not Found	Peak Found	Not Found	Not Found	Not Found	Peak Found	Not Found	Not Found	Not Found	Not Found	Peak Found	Peak Found	Peak Found	Peak Found	Peak Found	Peak Found	Not Found	Not Found	Not Found	Not Found	Not Found	Not Found
105055664	743835654	PREDICTED: dolichyl-diphosphooligosaccharide--protein glycosyltransferase subunit 1B [OS=Elaeis guineensis]	0.931	0.698	0.915	0.658	0.957227	0.728919	0.991625	0.767892	0	0	0	0	128.6	123	79	113	56.5						7	High	High	High	High	High	High	High	Peak Found	Peak Found	High	High	High	Peak Found	High	High	Peak Found	High	High	Peak Found	Peak Found	High	High	High	Peak Found
105045148	743784268	PREDICTED: acyl-CoA dehydrogenase family member 10 [OS=Elaeis guineensis]	1.15	1.376	1.761	1.33	0.907886	0.725263	0.64765	0.863861	0	0	0	0	94.1	96.4	115	111.8	82.7						10	High	Peak Found	High	Peak Found	High	High	Peak Found	High	Peak Found	Peak Found	High	Peak Found	Peak Found	High	Peak Found	Peak Found	High	High	Peak Found	Peak Found	High	Peak Found	High	High
105060278	743857881	PREDICTED: uncharacterized protein At1g32220, chloroplastic-like isoform X1 [OS=Elaeis guineensis]	1.436	0.981	1.046	1.088	0.422046	0.998648	0.98197	0.966822	0	0	0	0	110.9	108.8	143.7	36.8	99.8						4	High	Peak Found	Peak Found	High	High	Peak Found	High	Peak Found	Peak Found	High	High	Peak Found	High	Peak Found	Peak Found	High	High	Peak Found	Peak Found	Peak Found	Peak Found	High	High	Peak Found
103714953	XP_008800660.1	PREDICTED: 60S ribosomal protein L6-like [OS=Phoenix dactylifera]	0.649	7.163	5.385	0.687	0.740553	0.0294813	0.506912	0.829389	0	0	0	0	32.3	21	242.3	182.2	22.2						1	Not Found	Peak Found	Peak Found	Peak Found	Not Found	Peak Found	Peak Found	Peak Found	Peak Found	Peak Found	Not Found	Peak Found	Not Found	Not Found	Peak Found	Not Found	Not Found	High	Not Found	Peak Found	Not Found	Peak Found	Peak Found	Peak Found
105048605	743801052	PREDICTED: 26S protease regulatory subunit 7 [OS=Elaeis guineensis]	1.133	1.359	1.651	1.199	0.928989	0.913118	0.826403	0.9737	0	0	0	0	78.8	89.3	107.2	130.2	94.5						1	Not Found	Not Found	Not Found	Not Found	Peak Found	Not Found	Not Found	Not Found	Not Found	Not Found	High	Not Found	Not Found	Not Found	Not Found	Not Found	High	Peak Found	Not Found	Peak Found	Not Found	Not Found	High	Peak Found
105051975	743817476	PREDICTED: cationic peroxidase SPC4-like [OS=Elaeis guineensis]	0.846	0.682	0.844	0.721	0.957227	0.877004	0.992967	0.925967	0	0	0	0	125.6	97.3	80.4	106	90.6						2	Not Found	High	High	Peak Found	Not Found	High	Peak Found	Peak Found	Not Found	Peak Found	Peak Found	Peak Found	Not Found	Peak Found	Peak Found	Not Found	Not Found	Peak Found	Not Found	High	Not Found	Peak Found	Not Found	High
105049109	743803619	PREDICTED: beta-galactosidase [OS=Elaeis guineensis]	0.974	1.095	1.477	1.031	0.988573	0.969946	0.791489	0.987757	0	0	0	0	71.1	76.6	85.6	174.6	92.1						10	High	Peak Found	Peak Found	Peak Found	High	Peak Found	High	Peak Found	Peak Found	Peak Found	High	Peak Found	Peak Found	Peak Found	Peak Found	Peak Found	High	High	Peak Found	Peak Found	High	High	Peak Found	High
103712021	XP_008796612.1	PREDICTED: low-temperature-induced cysteine proteinase [OS=Phoenix dactylifera]	2.098	2.085	0.01	1.382	0.0516956	0.333764	1.81233e-16	0.925967	0	0	0	0	76.2	159.8	158.8		105.2						1	Not Found	High	Peak Found	Not Found	Not Found	Not Found	Not Found	High	Not Found	Not Found	Not Found	Not Found	Not Found	High	Peak Found	Not Found	Not Found	Not Found	Not Found	Not Found	Not Found	Not Found	Not Found	Not Found
105059404	743761189	PREDICTED: ornithine aminotransferase, mitochondrial isoform X1 [OS=Elaeis guineensis]	1.083	1.358	1.07	0.998	0.909729	0.640841	0.951782	0.987248	0	0	0	0	87.3	100.5	117	82.9	112.3						10	High	High	High	High	High	Peak Found	High	High	High	High	High	Peak Found	High	High	High	High	High	High	Peak Found	Peak Found	High	High	High	Peak Found
105044786	743782272	PREDICTED: cationic peroxidase 1-like [OS=Elaeis guineensis]	0.736	0.564	0.615	0.654	0.783459	0.572305	0.847773	0.694041	0	0	0	0	190	24.7	40	109	136.4						5	Peak Found	High	High	Peak Found	Peak Found	High	Peak Found	High	High	Peak Found	Peak Found	High	Peak Found	High	High	Peak Found	Peak Found	Peak Found	Peak Found	High	High	Peak Found	Peak Found	Peak Found
103711864	XP_008796392.1	PREDICTED: 60S ribosomal protein L21-1 [OS=Phoenix dactylifera]	0.74	1.072	1.527	0.512	0.814325	0.987439	0.850681	0.587782	0	0	0	0	73.5	59.7	127.2	165.1	74.4						1	Peak Found	Not Found	Not Found	Peak Found	Peak Found	Peak Found	Peak Found	Peak Found	Not Found	Not Found	Peak Found	Peak Found	Peak Found	Not Found	Peak Found	Peak Found	Peak Found	Peak Found	Not Found	Not Found	Peak Found	Peak Found	Peak Found	High
105039692	743767942	PREDICTED: 40S ribosomal protein S11-like [OS=Elaeis guineensis]	0.95	1.152	0.449	0.937	0.963654	0.913995	0.479487	0.999954	0	0	0	0	118.6	102.2	149.5	24.3	105.4						3	High	High	High	High	High	High	High	High	High	High	High	High	High	High	High	High	Peak Found	High	Peak Found	Peak Found	High	High	Peak Found	High
105038037	743763659	PREDICTED: peroxidase 12-like, partial [OS=Elaeis guineensis]	0.684	0.452	0.136	0.325	0.0654457	0.0185866	8.85515e-05	0.000930924	0	0	0	0	185.2	136.1	79.2	21.6	77.8						3	High	High	High	High	Peak Found	High	High	Peak Found	High	High	High	Not Found	Peak Found	Peak Found	Peak Found	Peak Found	High	High	Peak Found	Not Found	Peak Found	Peak Found	Peak Found	Not Found
105051386	743814636	PREDICTED: lipoxygenase 6, chloroplastic isoform X1 [OS=Elaeis guineensis]	0.657	0.746	0.528	0.601	0.188483	0.823223	0.770049	0.613282	0	0	0	0	159.9	74.9	109.6	92	63.6						11	High	Peak Found	Peak Found	High	High	Peak Found	High	High	Peak Found	Peak Found	High	Peak Found	High	Peak Found	Peak Found	Peak Found	High	High	Peak Found	Peak Found	Peak Found	High	Peak Found	Peak Found
105057271	743760653	PREDICTED: proteasome subunit beta type-2-B [OS=Elaeis guineensis]	1.581	0.959	0.759	0.95	0.103265	0.998648	0.97761	0.989676	0	0	0	0	72.8	126.6	105.7	112.2	82.8						2	Peak Found	Peak Found	High	Peak Found	Peak Found	High	Peak Found	Peak Found	High	High	Peak Found	High	Peak Found	Peak Found	High	Peak Found	Peak Found	Peak Found	Not Found	High	Peak Found	Peak Found	High	Peak Found
105036305	743887405	PREDICTED: 60S ribosomal protein L32-1-like [OS=Elaeis guineensis]	0.713	0.748	0.586	1.265	0.125739	0.738876	0.83111	0.695521	0	0	0	0	102.4	85.5	115.7	60.1	136.2						5	Peak Found	Peak Found	Peak Found	High	High	Peak Found	High	High	Peak Found	High	High	Peak Found	Peak Found	High	High	High	Peak Found	Peak Found	Peak Found	Peak Found	Peak Found	Peak Found	Peak Found	Peak Found
105055466	743834624	PREDICTED: prolyl endopeptidase-like [OS=Elaeis guineensis]	0.848	0.745	1.347	1.101	0.85659	0.849784	0.904256	0.975789	0	0	0	0	109.4	76.3	62.6	174.7	77						9	High	Peak Found	Peak Found	Peak Found	High	High	High	Peak Found	Peak Found	Peak Found	High	High	High	High	Peak Found	Peak Found	Peak Found	High	Peak Found	Peak Found	High	High	High	High
105058812	743851576	PREDICTED: anthranilate phosphoribosyltransferase, chloroplastic isoform X2 [OS=Elaeis guineensis]	0.91	0.931	1.278	1.201	0.928165	0.996709	0.906852	0.940947	0	0	0	0	64.6	165.2	87.7	98.3	84.1						5	High	High	High	High	Peak Found	Peak Found	High	High	High	High	Peak Found	Peak Found	High	High	High	High	Peak Found	High	High	Peak Found	High	High	High	Peak Found
105060774	743860080	PREDICTED: ATP-dependent 6-phosphofructokinase 2-like [OS=Elaeis guineensis]	1.014	1.709	2.103	1.983	0.996193	0.318352	0.459746	0.267968	0	0	0	0	46.7	58.5	122.2	171.2	101.4						6	Not Found	Peak Found	Peak Found	Peak Found	Peak Found	Peak Found	Peak Found	Peak Found	Peak Found	Not Found	Peak Found	Peak Found	Peak Found	Peak Found	Peak Found	High	High	Peak Found	High	Not Found	High	High	High	Peak Found
105044444	743780876	PREDICTED: UDP-glucuronic acid decarboxylase 6-like isoform X1 [OS=Elaeis guineensis]	0.793	0.699	0.482	0.693	0.598106	0.728016	0.627905	0.794351	0	0	0	0	121.8	106.4	92.9	71.4	107.5						6	High	High	High	High	High	High	High	High	High	High	High	High	Peak Found	High	High	Peak Found	High	High	Peak Found	Peak Found	Peak Found	High	Peak Found	High
105046935	743793680	PREDICTED: oxygen-evolving enhancer protein 3-1, chloroplastic-like [OS=Elaeis guineensis]	2.065	1.177	0.868	0.821	0.00981532	0.934786	0.991625	0.964267	0	0	0	0	94.8	153.5	86.8	75.9	89						4	High	Peak Found	Peak Found	High	High	Peak Found	Peak Found	Peak Found	Peak Found	High	High	Peak Found	High	Peak Found	Peak Found	Peak Found	High	High	Peak Found	Peak Found	Peak Found	Peak Found	Peak Found	Peak Found
105034271	743762340	PREDICTED: 40S ribosomal protein S19-like [OS=Elaeis guineensis]	100			100	1.96756e-16			1.80169e-16	0			0		2.3			497.7						1	Not Found	Not Found	Not Found	Not Found	Not Found	Not Found	Not Found	Not Found	Not Found	Not Found	Peak Found	Not Found	Not Found	Not Found	Not Found	Not Found	Not Found	Not Found	Not Found	Not Found	Not Found	Not Found	Not Found	Not Found
105061262	743862555	PREDICTED: probable lipoxygenase 8, chloroplastic isoform X1 [OS=Elaeis guineensis]	1.833	0.8	0.628	0.804	0.597258	0.969946	0.912145	0.925967	0	0	0	0	71.6	49.3	126.9	151.8	100.5						5	High	Not Found	Not Found	Peak Found	High	Peak Found	High	Not Found	Peak Found	Not Found	Not Found	Peak Found	High	Peak Found	Peak Found	Peak Found	Not Found	Peak Found	Peak Found	Peak Found	Peak Found	Peak Found	Peak Found	Peak Found
105061373	743863046	PREDICTED: pto-interacting protein 1-like [OS=Elaeis guineensis]	0.995	0.912	0.768	0.755	0.999618	0.988779	0.98197	0.890597	0	0	0	0	123.4	125.1	106.3	74.3	70.9						3	Peak Found	High	High	High	Peak Found	High	Peak Found	High	High	Peak Found	Peak Found	High	Peak Found	High	High	High	Peak Found	Peak Found	Peak Found	Peak Found	High	Peak Found	High	High
103718180	XP_008805105.1	PREDICTED: UDP-glucose 6-dehydrogenase 5-like [OS=Phoenix dactylifera]																							1	Peak Found	High	High	Peak Found	Peak Found	High	Peak Found	High	Peak Found	Peak Found	Peak Found	High	Peak Found	High	Peak Found	Peak Found	Peak Found	Peak Found	Peak Found	Not Found	High	Not Found	Peak Found	High
103714470	XP_008799950.1	PREDICTED: nucleoside diphosphate kinase 2, chloroplastic-like [OS=Phoenix dactylifera]	1.311	1.573	0.952	1.242	0.647813	0.500999	0.991625	0.921388	0	0	0	0	76.5	91.9	139.4	82.4	109.7						2	High	Peak Found	High	High	Peak Found	Peak Found	Peak Found	High	Peak Found	High	Peak Found	Peak Found	High	High	High	High	High	High	Peak Found	Peak Found	High	High	High	Peak Found
105041750	743773447	PREDICTED: soluble inorganic pyrophosphatase-like isoform X1 [OS=Elaeis guineensis]	0.928	0.908	0.84	1.007	0.930179	0.988779	0.991625	0.976356	0	0	0	0	111.8	112.7	97.6	94	83.9						6	Peak Found	Peak Found	High	High	High	High	High	High	High	High	High	High	High	High	Peak Found	High	High	High	Peak Found	High	High	High	High	High
105039512	743767444	PREDICTED: bifunctional aspartokinase/homoserine dehydrogenase 1, chloroplastic-like [OS=Elaeis guineensis]	1.179	0.805	1.029	1.031	0.863147	0.919593	0.984918	0.99067	0	0	0	0	112	109.2	136.7	71.1	71						10	High	Peak Found	Peak Found	Peak Found	Peak Found	Peak Found	High	Peak Found	Peak Found	Peak Found	High	Peak Found	Peak Found	High	Peak Found	High	High	High	Peak Found	Peak Found	Peak Found	High	High	Peak Found
105060962	743761621	PREDICTED: soluble inorganic pyrophosphatase 1, chloroplastic-like [OS=Elaeis guineensis]	0.968	1.028	0.378	0.7	0.981384	0.990773	0.399552	0.805375	0	0	0	0	123.7	117.1	127.1	53.4	78.7						1	Peak Found	Not Found	Peak Found	High	Peak Found	Not Found	Peak Found	Peak Found	Peak Found	High	Peak Found	Peak Found	Peak Found	Peak Found	Not Found	High	Peak Found	High	High	Peak Found	Not Found	Not Found	Peak Found	Peak Found
105054480	743830032	PREDICTED: 60S ribosomal protein L14-2-like isoform X2 [OS=Elaeis guineensis]	1.086	1.083	0.641	0.976	0.894764	0.969946	0.896374	0.987757	0	0	0	0	108	107.2	121	68.6	95.1						1	Not Found	Not Found	Not Found	Peak Found	Peak Found	Not Found	Peak Found	Not Found	Not Found	Not Found	Not Found	Not Found	Peak Found	Not Found	Peak Found	Not Found	Not Found	Peak Found	Peak Found	Peak Found	Peak Found	Not Found	Not Found	Peak Found
105051600	743759117	PREDICTED: aldose 1-epimerase-like isoform X1 [OS=Elaeis guineensis]	0.78	0.764	0.678	1.125	0.750386	0.896499	0.914267	0.9737	0	0	0	0	129.8	88.3	88.4	25.9	167.6						5	Peak Found	Peak Found	High	High	Peak Found	Peak Found	Peak Found	Peak Found	High	High	Peak Found	Peak Found	Peak Found	Peak Found	Peak Found	Peak Found	Peak Found	Peak Found	Peak Found	High	Peak Found	Peak Found	Peak Found	Peak Found
105032092	743865068	PREDICTED: 60S ribosomal protein L30-like [OS=Elaeis guineensis]	1.05	0.741	0.369	0.635	0.94177	0.756557	0.202021	0.501327	0	0	0	0	135.4	122.9	102.7	47.4	91.6						5	High	High	High	High	High	High	High	High	High	High	High	High	High	High	High	High	High	High	High	High	Peak Found	High	High	High
105046721	743792523	PREDICTED: histidinol dehydrogenase, chloroplastic isoform X1 [OS=Elaeis guineensis]	1.211	1.015	0.857	0.964	0.829219	0.992533	0.991625	0.988207	0	0	0	0	85.9	142.5	79	85.3	107.3						6	High	High	High	High	High	High	High	High	High	High	High	High	High	High	High	High	High	High	High	Peak Found	High	High	Peak Found	High
105045986	743788772	PREDICTED: uncharacterized protein LOC105045986 isoform X1 [OS=Elaeis guineensis]	1.068	0.97	0.781	0.938	0.927528	0.998648	0.98197	0.999954	0	0	0	0	99.8	109.8	112.9	86.6	90.9						7	Peak Found	High	High	High	High	Peak Found	High	High	High	High	Peak Found	Peak Found	High	High	High	High	High	High	Peak Found	High	High	High	Peak Found	Peak Found
105044607	743781330	PREDICTED: 60S ribosomal protein L13a-4-like [OS=Elaeis guineensis]	0.761	1.01	0.39	0.987	0.295112	0.995082	0.295219	0.986763	0	0	0	0	134.8	91.6	115.9	42.6	115						4	High	Peak Found	Peak Found	High	High	High	High	Peak Found	Peak Found	High	Peak Found	Peak Found	High	High	High	High	Peak Found	Peak Found	Peak Found	Peak Found	Peak Found	Peak Found	Peak Found	High
105040827	743771087	PREDICTED: hydroxyphenylpyruvate reductase-like [OS=Elaeis guineensis]	1.187	0.943	0.45	0.821	0.863147	0.998648	0.538683	0.940621	0	0	0	0	137	144.4	78.9	35	104.6						6	Peak Found	High	High	High	High	High	Peak Found	High	High	High	Peak Found	High	Peak Found	High	High	Peak Found	High	Peak Found	Peak Found	Peak Found	High	Peak Found	Peak Found	High
105054843	743759987	PREDICTED: uncharacterized protein LOC105054843 [OS=Elaeis guineensis]	1.202	1.088	1.859	1.251	0.651768	0.961263	0.321294	0.775571	0	0	0	0	60.6	112.9	64.5	152.9	109.2						10	Peak Found	High	High	High	High	High	Peak Found	High	High	High	Peak Found	High	Peak Found	High	High	High	High	Peak Found	High	High	High	High	High	High
103704375	XP_008785855.1	PREDICTED: peroxidase 12 [OS=Phoenix dactylifera]	0.792	0.482	0.275	0.877	0.876997	0.4253	0.346426	0.985123	0	0	0	0	132.8	124.8	67.8	36.5	138.1						2	Peak Found	High	High	High	Peak Found	High	High	High	High	High	Peak Found	Peak Found	Peak Found	High	High	Peak Found	Peak Found	High	Not Found	Peak Found	Not Found	Not Found	Not Found	Not Found
105061263	743862567	PREDICTED: probable lipoxygenase 8, chloroplastic [OS=Elaeis guineensis]	0.989	0.523	0.864	0.517	0.98996	0.674822	0.98197	0.541527	0	0	0	0	148.4	63.4	83.3	128.2	76.7						1	High	High	High	High	High	High	High	High	High	High	High	High	High	High	High	High	High	High	High	High	High	High	High	High
105032647	743867988	PREDICTED: proteasome subunit beta type-5-like [OS=Elaeis guineensis]	0.891	0.775	0.854	0.911	0.95007	0.915287	0.991625	0.989792	0	0	0	0	97.1	102.4	94.1	98.7	107.8						1	Peak Found	High	High	Peak Found	High	High	Peak Found	High	High	High	High	Peak Found	Peak Found	Peak Found	High	Peak Found	High	Peak Found	Peak Found	Peak Found	High	High	Peak Found	Peak Found
103716959	XP_008803403.1	PREDICTED: glutamine synthetase nodule isozyme-like [OS=Phoenix dactylifera]	0.786	0.377	0.199	0.48	0.77077	0.161052	0.116665	0.474744	0	0	0	0	175.9	138.3	66.3	35	84.5						1	Not Found	Not Found	Not Found	Not Found	Not Found	Peak Found	High	Peak Found	Peak Found	Not Found	High	Not Found	Not Found	Peak Found	Peak Found	Not Found	Peak Found	Not Found	Not Found	Peak Found	Peak Found	Not Found	Not Found	Peak Found
105055072	743832798	PREDICTED: endoplasmin homolog [OS=Elaeis guineensis]	1.752	1.027	1.579	1.049	0.109185	0.992533	0.828371	0.985123	0	0	0	0	145	57.4	106.1	78.7	112.8						2	Not Found	Not Found	Not Found	Peak Found	Not Found	Not Found	Not Found	Not Found	Not Found	High	Not Found	Not Found	Peak Found	Not Found	Not Found	Not Found	Not Found	Peak Found	High	Peak Found	Not Found	Not Found	Peak Found	Not Found
103713222	XP_008798296.1	PREDICTED: 60S ribosomal protein L18a [OS=Phoenix dactylifera]																							1	Peak Found	Not Found	Not Found	Peak Found	Peak Found	Peak Found	Peak Found	Not Found	Not Found	High	Peak Found	Peak Found	Peak Found	Peak Found	Peak Found	Peak Found	Peak Found	Peak Found	Peak Found	Peak Found	Not Found	Not Found	Peak Found	High
105054165	743828621	PREDICTED: copper chaperone for superoxide dismutase, chloroplastic [OS=Elaeis guineensis]	1.505	1.256	1.585	1.746	0.402998	0.884461	0.840391	0.457824	0	0	0	0	71.7	45.6	98.4	135.8	148.5						4	Peak Found	High	High	High	High	High	Peak Found	High	High	Peak Found	High	High	Peak Found	High	High	High	High	Peak Found	Peak Found	High	High	Peak Found	Peak Found	High
105052550	743820096	PREDICTED: 60S ribosomal protein L19-3-like [OS=Elaeis guineensis]	1.304	0.517	0.281	0.567	0.344588	0.244532	0.102446	0.519354	0	0	0	0	101.9	197.4	100.5	41.2	59						1	Peak Found	Not Found	Not Found	High	High	Not Found	High	Not Found	Not Found	High	High	Not Found	High	Not Found	Not Found	Peak Found	High	High	High	Not Found	Not Found	Peak Found	High	Not Found
105056221	743838235	PREDICTED: ribose-phosphate pyrophosphokinase 4 [OS=Elaeis guineensis]	1.085	1.294	0.772	1.086	0.950663	0.785218	0.975751	0.975789	0	0	0	0	104.6	109.7	118	62.9	104.8						6	High	High	High	High	High	Peak Found	High	High	Peak Found	High	High	Peak Found	High	High	High	High	High	High	Peak Found	Peak Found	Peak Found	Peak Found	Peak Found	Peak Found
105059736	743855500	PREDICTED: glutamate--tRNA ligase, cytoplasmic-like [OS=Elaeis guineensis]	0.837	0.804	0.836	1.005	0.809919	0.915287	0.983084	0.987757	0	0	0	0	116.7	96.3	113.8	64	109.1						10	High	Peak Found	Peak Found	High	High	High	High	Peak Found	Peak Found	High	High	Peak Found	High	High	Peak Found	High	High	High	Peak Found	Peak Found	High	High	High	High
105044276	743779993	PREDICTED: chorismate synthase 2, chloroplastic-like [OS=Elaeis guineensis]	1.98	1.155	2.781	1.829	0.089136	0.939916	0.241001	0.484858	0	0	0	0	26.4	80.6	119.1	181.2	92.7						3	High	Peak Found	Peak Found	Peak Found	Peak Found	Peak Found	High	Peak Found	Peak Found	Peak Found	High	Peak Found	Peak Found	High	Not Found	Peak Found	Peak Found	High	Peak Found	Not Found	High	Peak Found	High	Peak Found
105056389	743838997	PREDICTED: anthranilate synthase beta subunit 2, chloroplastic-like [OS=Elaeis guineensis]	1.282	1.369	1.322	1.268	0.487246	0.678631	0.850338	0.82094	0	0	0	0	85.7	104.9	115.6	93.9	99.9						5	High	Peak Found	High	High	High	High	High	Peak Found	Peak Found	High	High	High	High	High	Peak Found	High	High	High	High	Peak Found	High	High	High	High
105050686	743755013	PREDICTED: putative methyltransferase DDB_G0268948 [OS=Elaeis guineensis]	0.988	0.566	0.567	0.924	0.997961	0.385825	0.839586	0.991748	0	0	0	0	122.7	159.7	30.1	78.8	108.7						7	Peak Found	High	High	High	Peak Found	High	Peak Found	High	High	High	Peak Found	High	Peak Found	High	High	Peak Found	Peak Found	Peak Found	Peak Found	High	High	Peak Found	Peak Found	High
105055075	743832812	PREDICTED: probable 4-hydroxy-tetrahydrodipicolinate reductase 1, chloroplastic [OS=Elaeis guineensis]	1.111	0.809	0.79	0.876	0.938932	0.941527	0.980447	0.972258	0	0	0	0	98.2	109.6	111.9	90.6	89.7						5	High	Peak Found	Peak Found	High	High	Peak Found	High	Peak Found	Peak Found	High	High	Peak Found	High	Peak Found	Peak Found	High	High	Peak Found	Peak Found	Peak Found	High	Peak Found	Peak Found	Peak Found
103712987	XP_008797942.1	PREDICTED: peptidyl-prolyl cis-trans isomerase CYP20-1-like [OS=Phoenix dactylifera]	0.782	0.541	0.496	1.265	0.598665	0.275168	0.644868	0.903843	0	0	0	0	114.2	217.9	74.4	16.8	76.6						2	Peak Found	Peak Found	High	High	High	Peak Found	High	Peak Found	High	High	High	Peak Found	High	High	Peak Found	High	Peak Found	High	Peak Found	High	Peak Found	High	High	Peak Found
105036181	743886838	PREDICTED: UDP-D-apiose/UDP-D-xylose synthase 2 [OS=Elaeis guineensis]	0.797	1.092	1.198	1.316	0.760761	0.968929	0.94521	0.877133	0	0	0	0	77.7	79.5	107.8	82.3	152.7						7	Peak Found	High	High	High	High	High	Peak Found	High	High	Peak Found	High	High	High	High	High	High	High	Peak Found	High	Peak Found	High	High	High	High
105047316	743795531	PREDICTED: NADH dehydrogenase [ubiquinone] iron-sulfur protein 7, mitochondrial-like [OS=Elaeis guineensis]	0.787	0.921	0.597	0.942	0.575275	0.988779	0.859023	0.998012	0	0	0	0	109.2	91.4	113.9	71.8	113.7						6	High	High	High	High	High	High	High	High	High	High	High	High	High	High	High	High	High	High	High	Peak Found	High	High	High	High
105050812	743811908	PREDICTED: putative glucose-6-phosphate 1-epimerase [OS=Elaeis guineensis]	0.875	0.781	0.534	0.709	0.890985	0.913118	0.738307	0.813444	0	0	0	0	138.8	114.4	90.1	72.8	83.9						3	High	High	Peak Found	High	Peak Found	Peak Found	High	Peak Found	Peak Found	Peak Found	High	High	High	Peak Found	Peak Found	Peak Found	High	High	Peak Found	Peak Found	Peak Found	High	High	Peak Found
105042746	743775918	PREDICTED: glyceraldehyde-3-phosphate dehydrogenase B, chloroplastic [OS=Elaeis guineensis]	0.92	0.612	0.643	0.763	0.949976	0.469797	0.89493	0.904729	0	0	0	0	203.6	156.1	60.1	36.5	43.6						6	Peak Found	Peak Found	Peak Found	High	High	Not Found	Peak Found	Peak Found	Not Found	High	High	Peak Found	Peak Found	Peak Found	Peak Found	Peak Found	Peak Found	Peak Found	Peak Found	Peak Found	Peak Found	Peak Found	Peak Found	Peak Found
105057980	743847180	PREDICTED: geranylgeranyl pyrophosphate synthase, chloroplastic/chromoplastic-like [OS=Elaeis guineensis]	0.996	1.445	1.219	1.282	0.997474	0.597241	0.935712	0.881562	0	0	0	0	83.2	86.3	138.7	75	116.8						8	Peak Found	High	Peak Found	High	High	Peak Found	High	Peak Found	Peak Found	Peak Found	High	Peak Found	High	High	Peak Found	High	High	High	High	Peak Found	High	High	Peak Found	High
accD	YP_003540940.1	Acetyl-CoA carboxylase carboxyl transferase beta [OS=Phoenix dactylifera]	0.291	0.211	2.878	0.316	0.0452001	0.0788053	0.731532	0.151299	0	0	0	0	167.9	48.8	35.4	194.8	53.1						1	Not Found	Peak Found	Peak Found	Peak Found	Peak Found	Peak Found	Not Found	Not Found	Not Found	Not Found	Peak Found	Peak Found	Not Found	Not Found	Not Found	Not Found	Not Found	Peak Found	Peak Found	Not Found	High	Not Found	Not Found	Peak Found
103723070	XP_008812099.1	PREDICTED: chitinase 1-like [OS=Phoenix dactylifera]		100	100	100		2.25877e-16	1.81233e-16	1.80169e-16		0	0	0			132.1	158.6	209.2						2	Not Found	Not Found	Not Found	Not Found	Not Found	Not Found	Not Found	Not Found	Not Found	Not Found	Not Found	Not Found	Not Found	Not Found	Not Found	Not Found	Peak Found	Peak Found	Peak Found	Peak Found	Not Found	Peak Found	High	Peak Found
105036083	743886355	PREDICTED: cysteine proteinase 1-like [OS=Elaeis guineensis]	0.927	0.905	0.919	0.96	0.928165	0.988779	0.991625	0.991748	0	0	0	0	88	95.4	79.5	122.9	114.2						2	Not Found	High	High	Not Found	High	Not Found	Peak Found	High	Peak Found	High	Not Found	Peak Found	Not Found	High	High	Peak Found	Not Found	Peak Found	Peak Found	High	High	Peak Found	Peak Found	High
105059754	743855555	PREDICTED: S-adenosylmethionine synthase-like [OS=Elaeis guineensis]	6.29	6.187	4.709	9.777	0.00362108	0.0352799	0.533794	0.0141279	0	0	0	0	17	126.8	109.3	80.3	166.6						1	Peak Found	Not Found	Peak Found	Not Found	Peak Found	Not Found	Peak Found	Peak Found	Not Found	Not Found	Peak Found	Peak Found	High	Peak Found	Not Found	Peak Found	Not Found	Peak Found	Not Found	Not Found	High	Peak Found	Not Found	Peak Found
105041987	743774050	PREDICTED: alanine aminotransferase 2-like isoform X1 [OS=Elaeis guineensis]	1.141	1.592	4.315	1.274	0.975521	0.823426	0.374244	0.986763	0	0	0	0	63.7	65.5	116.3	169.3	85.2						3	Peak Found	Not Found	Peak Found	High	High	Peak Found	Peak Found	Peak Found	Peak Found	Peak Found	Not Found	Peak Found	High	High	Peak Found	High	Peak Found	Peak Found	Not Found	Not Found	High	Peak Found	Peak Found	Not Found
105048608	743801075	PREDICTED: inositol-3-phosphate synthase [OS=Elaeis guineensis]	0.355	0.149	0.386	0.258	5.84956e-07	1.74228e-08	0.334302	0.000579226	0	0	0	0	281.2	82.5	26.3	79.4	30.6						9	Not Found	High	High	High	Peak Found	High	Peak Found	High	Peak Found	Peak Found	Peak Found	High	Peak Found	Peak Found	Peak Found	Peak Found	Peak Found	Peak Found	Peak Found	Peak Found	Peak Found	Peak Found	Peak Found	Peak Found
105042087	743774266	PREDICTED: LOW QUALITY PROTEIN: subtilisin-like protease [OS=Elaeis guineensis]	0.683	0.412	0.498	0.535	0.173765	0.0214536	0.625158	0.327392	0	0	0	0	157.9	95.1	68.8	79.4	98.8						7	High	High	High	Peak Found	High	High	High	Peak Found	Peak Found	Peak Found	High	High	High	Peak Found	Peak Found	Peak Found	Peak Found	High	High	Peak Found	High	High	High	High
105054967	743832288	PREDICTED: mitogen-activated protein kinase 2 isoform X1 [OS=Elaeis guineensis]	0.847	1.037	0.813	0.894	0.850877	0.988779	0.98197	0.985512	0	0	0	0	142.7	118.7	155.2	29.5	53.9						6	High	High	High	High	High	High	High	High	Peak Found	High	High	High	High	High	High	High	High	High	Peak Found	Peak Found	High	High	High	High
105036497	743888195	PREDICTED: alpha-humulene synthase-like [OS=Elaeis guineensis]	0.472	0.01	0.034	0.327	0.00105125	2.25877e-16	3.703e-10	0.00579543	0	0	0	0	272.7	128.8		9.3	89.2						1	Not Found	Not Found	Not Found	Not Found	Not Found	High	Not Found	Peak Found	Peak Found	Peak Found	Not Found	High	Not Found	Not Found	Not Found	Not Found	Not Found	Not Found	Peak Found	Not Found	Peak Found	Peak Found	Not Found	High
105051730	743816338	PREDICTED: probable pyruvate kinase, cytosolic isozyme [OS=Elaeis guineensis]	100	100	100	100	1.96756e-16	2.25877e-16	1.81233e-16	1.80169e-16	0	0	0	0		22.9	191.4	129.7	155.9						2	High	High	Peak Found	High	High	High	High	High	High	High	High	High	High	High	High	High	High	High	High	High	High	High	High	High
105036923	743889869	PREDICTED: peroxisomal (S)-2-hydroxy-acid oxidase GLO4-like [OS=Elaeis guineensis]	1.006	1.273	1.061	0.851	0.988694	0.759088	0.947423	0.974787	0	0	0	0	110.5	91.7	127.2	79.1	91.5						4	Peak Found	High	High	High	High	High	Peak Found	High	High	High	High	High	High	High	Peak Found	High	Peak Found	High	Peak Found	Peak Found	High	Peak Found	High	High
103706022	XP_008788181.1	PREDICTED: proteasome subunit beta type-4-like [OS=Phoenix dactylifera]	1.211	0.903	0.233	1.013	0.846017	0.988779	0.158065	0.988207	0	0	0	0	119	135.1	121.1	25	99.7						1	Peak Found	High	High	Not Found	Peak Found	High	Not Found	High	High	Not Found	Not Found	High	Not Found	High	High	Not Found	Not Found	Peak Found	Peak Found	High	Peak Found	Not Found	Not Found	Peak Found
105052689	743820888	PREDICTED: ubiquitin carboxyl-terminal hydrolase 14-like [OS=Elaeis guineensis]	0.876	0.919	0.899	0.724	0.87429	0.988779	0.991625	0.867867	0	0	0	0	171.5	87.8	84.6	75.7	80.5						8	High	High	Peak Found	Peak Found	High	High	High	High	Peak Found	Peak Found	High	High	High	High	High	Peak Found	High	High	Peak Found	Peak Found	High	High	High	High
105048022	743758187	PREDICTED: 2-methylene-furan-3-one reductase [OS=Elaeis guineensis]	0.939	0.79	1.048	0.864	0.997961	0.955356	0.98197	0.9737	0	0	0	0	155.5	188.2	55.3	72.6	28.4						6	High	Peak Found	Peak Found	High	High	Not Found	High	Peak Found	Peak Found	High	High	Peak Found	High	High	Peak Found	Peak Found	Peak Found	High	Peak Found	High	High	High	Peak Found	Peak Found
105054708	28140256	putative 6-phosphogluconolactonase, partial [OS=Elaeis guineensis]	0.891	0.79	0.688	0.758	0.909581	0.914048	0.914755	0.926201	0	0	0	0	135.1	111.6	79.7	55.8	117.8						6	High	High	High	High	Peak Found	Peak Found	Peak Found	High	High	High	Peak Found	High	High	High	High	High	Peak Found	High	Peak Found	High	High	High	Peak Found	Peak Found
105041659	743773202	PREDICTED: 40S ribosomal protein S16-like [OS=Elaeis guineensis]	0.786	0.795	0.188	0.806	0.404609	0.817027	0.00149021	0.937609	0	0	0	0	152.6	99.8	114.9	20	112.7						2	High	High	High	High	High	High	High	High	High	High	High	High	High	High	High	High	High	Peak Found	High	High	Peak Found	Peak Found	Peak Found	Peak Found
105039266	207091416	putative HAD superfamily hydrolase [OS=Elaeis guineensis]	1.026	0.835	0.831	1.105	0.975521	0.934786	0.991625	0.934661	0	0	0	0	107.8	99.3	80.6	106.1	106.2						9	High	High	High	High	High	High	High	High	High	High	High	High	High	High	High	High	High	High	Peak Found	High	High	High	High	High
105056623	743840126	PREDICTED: methyltransferase-like protein 7A isoform X1 [OS=Elaeis guineensis]	1.062	1.396	1.092	1.355	0.940533	0.694583	0.978941	0.824983	0	0	0	0	55.4	60.9	222.7	88.2	72.9						5	High	Peak Found	Peak Found	High	High	Peak Found	High	Peak Found	Peak Found	Peak Found	High	Peak Found	High	Peak Found	Peak Found	High	High	High	Peak Found	Peak Found	High	High	High	Peak Found
105044798	743782336	PREDICTED: uroporphyrinogen decarboxylase [OS=Elaeis guineensis]	0.87	0.919	1.141	1.042	0.940533	0.998648	0.961631	0.989738	0	0	0	0	28.8	43.9	121.4	196.7	109.2						5	High	Peak Found	Peak Found	High	Peak Found	Peak Found	High	Peak Found	Peak Found	High	Peak Found	Peak Found	High	Peak Found	Peak Found	Peak Found	Peak Found	Not Found	High	High	High	High	Peak Found	Peak Found
105048590	743801016	PREDICTED: alanine--glyoxylate aminotransferase 2 homolog 1, mitochondrial [OS=Elaeis guineensis]	0.991	1.164	0.794	1.275	0.986528	0.940976	0.983084	0.889049	0	0	0	0	64.3	68.5	124.7	76.2	166.3						5	Peak Found	Peak Found	High	High	High	High	Peak Found	High	Peak Found	Peak Found	High	Peak Found	Peak Found	High	Peak Found	High	High	High	Peak Found	Peak Found	High	High	High	High
105038488	743764781	PREDICTED: carboxyvinyl-carboxyphosphonate phosphorylmutase, chloroplastic-like [OS=Elaeis guineensis]	0.834	1.241	1.072	1.006	0.827553	0.848479	0.98197	0.994535	0	0	0	0	73	95.9	99.1	114.2	117.8						7	High	Peak Found	Peak Found	High	High	Peak Found	High	High	High	High	High	Peak Found	High	High	Peak Found	Peak Found	High	High	High	Peak Found	High	High	High	Peak Found
105049681	743806605	PREDICTED: 60S ribosomal protein L17 [OS=Elaeis guineensis]	0.873	0.951	0.209	2.011	0.87429	0.998648	0.0291778	0.0506748	0	0	0	0	80.6	54.8	122.1	13.1	229.4						2	Peak Found	Peak Found	Peak Found	High	Peak Found	Peak Found	Peak Found	Peak Found	Peak Found	High	Peak Found	Peak Found	Peak Found	High	High	High	Peak Found	Peak Found	Peak Found	High	Peak Found	Peak Found	Peak Found	High
105040088	743768966	PREDICTED: pto-interacting protein 1-like [OS=Elaeis guineensis]	0.815	1.412	0.516	0.716	0.895182	0.721304	0.833351	0.925967	0	0	0	0	100.4	92.8	145.6	93.1	68.1						1	Peak Found	High	High	High	Peak Found	High	High	High	High	Not Found	Peak Found	High	Peak Found	High	High	High	Peak Found	High	Not Found	Not Found	Not Found	High	Peak Found	High
105039092	743766312	PREDICTED: 1-aminocyclopropane-1-carboxylate oxidase 3 [OS=Elaeis guineensis]	1.51	6.512	9.396	2.655	0.883266	0.00624871	0.10128	0.702186	0	0	0	0	26	39.3	169.6	216.3	48.7						3	Not Found	Not Found	Peak Found	Not Found	Not Found	Peak Found	Not Found	Not Found	Peak Found	Not Found	Not Found	Not Found	Not Found	Not Found	Not Found	High	Not Found	Not Found	Peak Found	Peak Found	High	Peak Found	Not Found	Not Found
105045400	743785665	PREDICTED: probable isoleucine--tRNA ligase, cytoplasmic isoform X1 [OS=Elaeis guineensis]	0.742	0.598	0.936	0.983	0.48695	0.490106	0.997916	0.994065	0	0	0	0	132.4	107.6	98	70.7	91.3						9	High	Peak Found	Peak Found	Peak Found	High	High	High	High	Peak Found	Peak Found	High	Peak Found	High	High	Peak Found	Peak Found	Peak Found	High	Peak Found	Peak Found	High	High	Peak Found	High
105033023	743870075	PREDICTED: ATP synthase delta chain, chloroplastic-like [OS=Elaeis guineensis]	0.558	0.341	0.83	0.831	0.304751	0.127628	0.98197	0.961673	0	0	0	0	98.1	90.9	157.8	85.1	68.1						2	High	High	High	High	High	Peak Found	High	Peak Found	Peak Found	High	Peak Found	Peak Found	High	High	Peak Found	High	High	Peak Found	Peak Found	High	Peak Found	High	Peak Found	Peak Found
105039511	743755906	PREDICTED: hydroquinone glucosyltransferase-like [OS=Elaeis guineensis]	0.884	1.223	0.4	1.296	0.974424	0.896499	0.5772	0.945081	0	0	0	0	43.9	85.2	197.3	108	65.7						6	High	Peak Found	Peak Found	High	High	Peak Found	High	Not Found	Peak Found	High	High	Peak Found	High	Not Found	Not Found	High	High	High	High	Not Found	Peak Found	High	High	Not Found
105060812	743860182	PREDICTED: subtilisin-like protease SDD1 [OS=Elaeis guineensis]	0.954	0.99	1.283	1.138	0.967437	0.998648	0.826369	0.900339	0	0	0	0	98.3	115.4	102.5	76.6	107.2						6	Peak Found	High	High	High	Peak Found	High	Peak Found	High	High	High	Peak Found	High	Peak Found	Peak Found	Peak Found	Peak Found	High	High	Peak Found	Peak Found	Peak Found	High	High	High
105040025	743768850	PREDICTED: ubiquitin-40S ribosomal protein S27a-like isoform X1 [OS=Elaeis guineensis]	0.584	0.813	0.158	0.803	0.462476	0.976556	0.0816458	0.940621	0	0	0	0	148.9	87	121.1	23.5	119.5						1	Not Found	Not Found	Not Found	Not Found	Peak Found	High	Not Found	Not Found	Not Found	Not Found	Peak Found	Peak Found	Not Found	Not Found	High	Not Found	Peak Found	Not Found	Not Found	Peak Found	Not Found	Not Found	Not Found	Peak Found
103721718	XP_008810250.1	PREDICTED: 4-alpha-glucanotransferase DPE1, chloroplastic/amyloplastic [OS=Phoenix dactylifera]	1.366	2.25	1.479	1.928	0.909923	0.490106	0.958864	0.84067	0	0	0	0	62.3	85.1	140.2	92.2	120.1						2	High	Peak Found	Peak Found	High	Peak Found	Peak Found	High	High	Peak Found	High	Peak Found	Peak Found	High	High	Peak Found	Peak Found	High	High	Peak Found	Not Found	Peak Found	High	Peak Found	Peak Found
105055709	743760251	PREDICTED: GDP-mannose 3,5-epimerase 2-like [OS=Elaeis guineensis]	1.058	0.945	0.929	1.134	0.932123	0.994402	0.989343	0.904729	0	0	0	0	71.2	67.7	71.9	112.8	176.4						4	Peak Found	High	High	Peak Found	High	High	Peak Found	High	High	Peak Found	Peak Found	High	Peak Found	High	High	Peak Found	High	Peak Found	Peak Found	Peak Found	High	High	Peak Found	Peak Found
105039073	743766255	PREDICTED: threonine--tRNA ligase, mitochondrial [OS=Elaeis guineensis]	0.794	0.907	0.959	1.057	0.687859	0.988779	0.991625	0.987757	0	0	0	0	83.7	93.4	122.1	95.8	105						9	High	Peak Found	Peak Found	High	High	High	High	High	Peak Found	Peak Found	High	Peak Found	High	High	Peak Found	High	High	High	Peak Found	Peak Found	High	High	High	High
petA	383931203	cytochrome f (chloroplast) [OS=Elaeis guineensis]	0.893	0.706	0.284	0.394	0.909581	0.747965	0.138928	0.0467212	0	0	0	0	119.9	106	193.7	31.2	49.1						6	High	Peak Found	Peak Found	High	High	Peak Found	High	Peak Found	Peak Found	High	High	Peak Found	High	Peak Found	Peak Found	High	High	High	Peak Found	Peak Found	Peak Found	High	High	Peak Found
103702852	XP_008783664.1	PREDICTED: L-ascorbate peroxidase 1, cytosolic isoform X1 [OS=Phoenix dactylifera]	0.911	0.381	0.066	0.362	0.968849	0.212891	5.54557e-05	0.221371	0	0	0	0	183.8	167.5	70	12.1	66.6						1	Not Found	High	Peak Found	Not Found	Not Found	Not Found	Not Found	Peak Found	Peak Found	Not Found	Not Found	Not Found	Peak Found	Peak Found	Peak Found	Peak Found	Not Found	Peak Found	Not Found	Peak Found	Not Found	Not Found	Not Found	Peak Found
105049872	743758646	PREDICTED: cytochrome b6-f complex iron-sulfur subunit, chloroplastic [OS=Elaeis guineensis]	1.329	0.8	0.626	0.737	0.614137	0.934786	0.868247	0.844844	0	0	0	0	158.2	121.1	100.8	74	45.9						6	High	Peak Found	Peak Found	High	High	Peak Found	High	Peak Found	Peak Found	High	High	Peak Found	High	Peak Found	Peak Found	High	High	Peak Found	Peak Found	Peak Found	Peak Found	Peak Found	Peak Found	Peak Found
105048512	743800808	PREDICTED: ubiquitin receptor RAD23d-like isoform X1 [OS=Elaeis guineensis]	1.099	0.849	0.999	0.861	0.87429	0.934786	0.969825	0.975789	0	0	0	0	90.3	127.7	87	110.1	84.9						3	Peak Found	High	Peak Found	High	High	High	High	High	High	High	High	High	High	High	Peak Found	High	High	High	High	High	High	High	High	High
105051810	743816737	PREDICTED: aldehyde dehydrogenase family 3 member H1 [OS=Elaeis guineensis]	0.863	0.813	1.039	1.517	0.87429	0.920074	0.965503	0.414066	0	0	0	0	103.4	64.3	76.5	97.1	158.8						8	Peak Found	High	High	High	Peak Found	High	Peak Found	High	High	Peak Found	Peak Found	High	Peak Found	High	High	High	Peak Found	Peak Found	High	Peak Found	High	High	High	High
105061047	743761643	PREDICTED: xylulose kinase [OS=Elaeis guineensis]	1.247	0.944	0.965	1.03	0.56949	0.995082	0.983084	0.97716	0	0	0	0	116.8	99.6	84	92.9	106.6						7	High	High	High	High	High	High	High	High	High	Peak Found	High	High	High	High	Peak Found	High	Peak Found	High	Peak Found	Peak Found	Peak Found	High	High	High
105032315	743866303	PREDICTED: phospholipid hydroperoxide glutathione peroxidase 1, chloroplastic-like [OS=Elaeis guineensis]	1.13	1.301	1.378	1.614	0.922712	0.792449	0.884479	0.591446	0	0	0	0	66.3	87.6	110	110.6	125.5						3	High	High	Peak Found	Peak Found	Peak Found	Peak Found	Peak Found	Peak Found	Peak Found	High	Peak Found	Peak Found	High	High	High	High	High	High	Peak Found	High	High	High	Peak Found	Peak Found
105042958	743776459	PREDICTED: 4-coumarate--CoA ligase-like 1 isoform X1 [OS=Elaeis guineensis]	1.11	1.448	1.484	1.848	0.875966	0.561387	0.691778	0.169746	0	0	0	0	84.5	90.1	102.3	78.8	144.2						10	Peak Found	High	Peak Found	Peak Found	Peak Found	High	Peak Found	High	Peak Found	High	Peak Found	High	High	High	High	High	High	Peak Found	High	Peak Found	High	High	High	High
103703935	XP_008785235.1	PREDICTED: dolichyl-diphosphooligosaccharide--protein glycosyltransferase subunit 2-like [OS=Phoenix dactylifera]	0.817	0.451	1.962	1.056	0.925152	0.382747	0.636468	0.987757	0	0	0	0	99.4	72.6	39.2	170.5	118.4						1	Not Found	High	Peak Found	Not Found	Peak Found	Peak Found	Peak Found	High	Not Found	Peak Found	Peak Found	Peak Found	Not Found	Not Found	Peak Found	Not Found	Not Found	Peak Found	Not Found	Not Found	Peak Found	Peak Found	High	Peak Found
105058967	743852325	PREDICTED: dihydroorotate dehydrogenase (quinone), mitochondrial isoform X1 [OS=Elaeis guineensis]	1.075	1.222	0.958	1.092	0.964056	0.913118	0.991625	0.97322	0	0	0	0	101.3	127.1	107.2	43.9	120.5						5	High	High	High	High	High	High	High	High	Peak Found	High	Peak Found	High	High	High	High	High	Peak Found	High	Peak Found	Peak Found	High	High	High	High
105048595	743801026	PREDICTED: 40S ribosomal protein S16-like [OS=Elaeis guineensis]	1.016	0.915	0.134	0.77	0.981925	0.990883	0.0126387	0.940621	0	0	0	0	152.6	109	111.9	33.9	92.6						1	High	Peak Found	Peak Found	Peak Found	Peak Found	Peak Found	High	Peak Found	Peak Found	High	High	Peak Found	High	Peak Found	Peak Found	High	High	Peak Found	High	Not Found	Peak Found	High	Peak Found	Peak Found
103706408	XP_008788719.1	PREDICTED: 60S ribosomal protein L9-like [OS=Phoenix dactylifera]																							2	Peak Found	Not Found	Not Found	High	Peak Found	Not Found	High	Not Found	Not Found	High	Not Found	Not Found	High	Not Found	Not Found	Peak Found	Not Found	Peak Found	Peak Found	Peak Found	Not Found	Not Found	Not Found	Not Found
105039298	743754704	PREDICTED: D-glycerate 3-kinase, chloroplastic [OS=Elaeis guineensis]	0.932	0.796	0.475	0.694	0.952093	0.93054	0.643056	0.80077	0	0	0	0	95.6	109.2	118.9	82.3	94						8	Peak Found	Peak Found	Peak Found	High	High	Peak Found	Peak Found	Peak Found	Peak Found	High	Peak Found	Peak Found	Peak Found	High	Peak Found	High	High	High	Peak Found	Peak Found	Peak Found	Peak Found	Peak Found	Peak Found
105057959	743847032	PREDICTED: NADH dehydrogenase [ubiquinone] iron-sulfur protein 4, mitochondrial [OS=Elaeis guineensis]	1.177	1.023	0.97	0.896	0.739534	0.988779	0.98197	0.987757	0	0	0	0	87.8	101.2	96.1	115.5	99.5						3	High	High	High	High	High	High	High	High	High	High	High	High	High	High	High	High	Peak Found	High	High	High	High	High	High	High
105049561	743805928	PREDICTED: protein-L-isoaspartate O-methyltransferase isoform X1 [OS=Elaeis guineensis]	1.042	1.282	1.252	1.286	0.988745	0.810177	0.93336	0.91352	0	0	0	0	94	126.8	119.3	64.2	95.7						5	Peak Found	High	High	High	High	High	Peak Found	High	High	High	High	High	High	High	High	High	Peak Found	Peak Found	High	High	High	High	High	High
105045176	743784389	PREDICTED: LOW QUALITY PROTEIN: glyoxysomal fatty acid beta-oxidation multifunctional protein MFP-a-like [OS=Elaeis guineensis]	1.556	1.051	2.035	1.582	0.28685	0.988779	0.558647	0.758016	0	0	0	0	74.6	155.2	103.6	59.7	106.8						5	Peak Found	Peak Found	Peak Found	High	High	Peak Found	Peak Found	Not Found	Peak Found	High	High	Peak Found	High	Peak Found	Peak Found	High	High	Peak Found	High	Peak Found	Peak Found	High	High	Peak Found
105032842; 105045716	743787305	PREDICTED: 40S ribosomal protein S15a [OS=Elaeis guineensis]	1.042	0.883	0.446	0.728	0.957227	0.961263	0.467154	0.80077	0	0	0	0	129.4	112.5	97.9	61.9	98.3						2	High	High	Peak Found	High	High	Peak Found	High	High	Peak Found	High	High	High	High	High	High	High	Peak Found	High	Not Found	Peak Found	Peak Found	Peak Found	Peak Found	Peak Found
103716435	XP_008802646.1	PREDICTED: mannosylglycoprotein endo-beta-mannosidase isoform X2 [OS=Phoenix dactylifera]	1.343	0.72	1.308	1.461	0.571087	0.913118	0.916186	0.758078	0	0	0	0	99.2	142.8	34.2	128.4	95.4						3	Not Found	Peak Found	Peak Found	Peak Found	Peak Found	High	Not Found	Peak Found	Peak Found	Not Found	Not Found	Peak Found	Not Found	High	Peak Found	Not Found	Peak Found	Peak Found	Not Found	Peak Found	High	Not Found	Not Found	High
105057459	743844551	PREDICTED: lipoamide acyltransferase component of branched-chain alpha-keto acid dehydrogenase complex, mitochondrial isoform X1 [OS=Elaeis guineensis]	1.006	0.874	1.769	0.782	0.975521	0.98719	0.637517	0.932587	0	0	0	0	41.4	54	117.8	185.1	101.7						8	Not Found	Peak Found	High	Peak Found	Peak Found	High	Peak Found	High	High	Peak Found	High	Peak Found	Peak Found	High	Peak Found	High	Peak Found	High	Peak Found	Peak Found	High	Peak Found	High	High
105049748	743806753	PREDICTED: cytochrome b-c1 complex subunit Rieske-4, mitochondrial-like [OS=Elaeis guineensis]	1.103	1.104	0.497	0.999	0.894753	0.955356	0.702871	0.987757	0	0	0	0	73	98.2	155.5	51.6	121.5						4	High	Peak Found	Not Found	High	High	Peak Found	High	Peak Found	Not Found	High	High	Not Found	High	Peak Found	Peak Found	High	High	High	High	Not Found	Peak Found	High	High	Peak Found
105051464	743815057	PREDICTED: endochitinase A-like isoform X1 [OS=Elaeis guineensis]	1.123	1.083	0.794	1.811	0.903916	0.987439	0.98197	0.380631	0	0	0	0	88.5	100.3	98.9	89.1	123.2						3	Peak Found	High	Peak Found	High	Not Found	Peak Found	High	High	High	High	Peak Found	High	High	Peak Found	High	High	High	High	Peak Found	Peak Found	High	High	High	High
105037448	743891826	PREDICTED: beta-galactosidase-like, partial [OS=Elaeis guineensis]	1.255	0.562	1.596	0.687	0.86238	0.670584	0.822103	0.883991	0	0	0	0	37.7	53.8	23.1	306.7	78.8						5	Not Found	Not Found	Not Found	Peak Found	Not Found	Not Found	Not Found	Not Found	Not Found	Peak Found	Not Found	Not Found	Peak Found	Peak Found	Peak Found	Peak Found	High	Peak Found	High	Not Found	Peak Found	High	High	Peak Found
105046099	743757633	PREDICTED: 26S protease regulatory subunit S10B homolog B-like isoform X1 [OS=Elaeis guineensis]	0.905	0.957	1.172	1.027	0.927528	0.998648	0.903042	0.9737	0	0	0	0	94.3	103.1	80.7	155	66.9						7	High	High	High	High	High	High	High	High	High	High	High	High	High	High	High	High	Peak Found	High	High	Peak Found	High	High	High	High
105060161	743857246	PREDICTED: grpE protein homolog, mitochondrial [OS=Elaeis guineensis]	1.772	0.823	1.147	1.494	0.372183	0.969946	0.955789	0.888693	0	0	0	0	57.9	20.4	18	324.4	79.4						6	Peak Found	Peak Found	Not Found	Peak Found	Peak Found	Peak Found	Peak Found	Peak Found	Peak Found	Peak Found	Peak Found	Peak Found	Peak Found	Peak Found	Peak Found	Peak Found	Peak Found	Peak Found	High	High	Peak Found	Peak Found	Peak Found	Peak Found
105034436	374256007	Putative pto kinase interactor protein [OS=Elaeis guineensis]	1.097	0.967	0.793	1.219	0.921116	0.994877	0.98197	0.940621	0	0	0	0	97.7	94.8	98.5	89.5	119.4						3	Peak Found	High	High	Peak Found	Peak Found	Peak Found	Peak Found	High	High	Peak Found	Peak Found	Peak Found	Peak Found	High	High	Peak Found	Peak Found	Peak Found	Not Found	Peak Found	Peak Found	Peak Found	Peak Found	Peak Found
105060813	743860186	PREDICTED: subtilisin-like protease SDD1 [OS=Elaeis guineensis]	0.778	0.441	0.157	0.634	0.366337	0.00671214	0.000228097	0.483657	0	0	0	0	165.5	152.1	73.1	15.7	93.6						5	Peak Found	High	High	Peak Found	Peak Found	High	Peak Found	Peak Found	Peak Found	Peak Found	Peak Found	High	Peak Found	Peak Found	Peak Found	Peak Found	Peak Found	Peak Found	Peak Found	Peak Found	Peak Found	Peak Found	Peak Found	High
105058338	743849077	PREDICTED: 40S ribosomal protein S9-2-like [OS=Elaeis guineensis]	1.25	1.403	1.452	2.271	0.658497	0.620895	0.787403	0.025344	0	0	0	0	52.6	26.8	102.8	82.4	235.4						1	Not Found	Not Found	Not Found	Not Found	Not Found	Not Found	High	Not Found	Not Found	High	Peak Found	Not Found	High	High	Peak Found	Not Found	Not Found	Not Found	Peak Found	High	Not Found	Peak Found	Not Found	Peak Found
105048657	743801410	PREDICTED: pyridoxine/pyridoxamine 5'-phosphate oxidase 1, chloroplastic [OS=Elaeis guineensis]	1.055	1.058	1.008	0.859	0.940533	0.979454	0.973301	0.975789	0	0	0	0	81.5	111.2	114.2	87.8	105.3						9	High	High	High	High	High	High	High	High	High	Peak Found	High	High	High	High	High	High	High	High	Peak Found	Peak Found	High	High	High	High
105057155	743842978	PREDICTED: 40S ribosomal protein S7-like [OS=Elaeis guineensis]	1.195	0.665	1.02	1.164	0.862618	0.835546	0.983084	0.940621	0	0	0	0	103	105.7	63.5	84.6	143.3						1	Peak Found	Peak Found	Peak Found	Peak Found	Peak Found	Not Found	Peak Found	Peak Found	Peak Found	High	Not Found	Not Found	Not Found	Not Found	Not Found	Not Found	Not Found	Not Found	Not Found	Not Found	Not Found	Not Found	Not Found	Not Found
105059752	743855548	PREDICTED: pto-interacting protein 1-like [OS=Elaeis guineensis]	0.985	0.972	0.49	1.352	0.996448	0.998648	0.774653	0.940621	0	0	0	0	124.8	100.2	120.8	41.4	112.7						1	Not Found	High	High	High	Peak Found	High	High	High	High	Not Found	Peak Found	High	Not Found	High	High	Peak Found	Peak Found	High	Not Found	Not Found	Peak Found	High	Peak Found	High
105053480	743825164	PREDICTED: ubiquitin carboxyl-terminal hydrolase 12-like isoform X1 [OS=Elaeis guineensis]	0.687	0.724	0.784	0.64	0.660678	0.914048	0.98197	0.810808	0	0	0	0	131.5	89.3	95.1	103.1	81						1	Not Found	Not Found	Not Found	Not Found	High	Peak Found	Peak Found	Not Found	Not Found	Not Found	Peak Found	Peak Found	Peak Found	Not Found	Not Found	Not Found	Not Found	Peak Found	Not Found	Not Found	Peak Found	Not Found	Peak Found	Peak Found
105061156	448872668	5'-methylthioadenosine/s-adenosylhomocysteine nucleosidase 1-like protein [OS=Elaeis guineensis]	1.219	1.502	1.452	1.557	0.763658	0.494679	0.820567	0.517139	0	0	0	0	87.3	79.1	116.3	111	106.2						5	Peak Found	High	High	High	Peak Found	High	High	High	High	High	High	High	High	High	High	High	High	High	High	High	High	High	High	Peak Found
105040598	743770419	PREDICTED: peroxidase P7-like [OS=Elaeis guineensis]	0.943	1.044	0.289	0.521	0.967438	0.988779	0.118276	0.365633	0	0	0	0	155.3	95.3	92.6	77.9	78.8						3	Not Found	High	High	Not Found	Not Found	High	Not Found	High	High	Not Found	Not Found	High	Not Found	Peak Found	High	Peak Found	Peak Found	Peak Found	Peak Found	Peak Found	Peak Found	Peak Found	Peak Found	Peak Found
103698529	XP_008778781.1	PREDICTED: peptidyl-prolyl cis-trans isomerase-like, partial [OS=Phoenix dactylifera]																							1	Not Found	Not Found	Not Found	Not Found	High	Not Found	Not Found	Not Found	Not Found	Not Found	High	Not Found	Not Found	Not Found	Not Found	Not Found	Not Found	Not Found	Not Found	Not Found	Not Found	Not Found	Not Found	Not Found
105045140	743784208	PREDICTED: 60S ribosomal protein L19-3 [OS=Elaeis guineensis]	0.854	0.545	1.068	0.757	0.77077	0.21739	0.94521	0.890884	0	0	0	0	96.5	147.5	85.8	81.3	88.9						1	High	Not Found	Not Found	High	Peak Found	Not Found	High	Not Found	Not Found	High	Peak Found	Not Found	High	Not Found	Not Found	Peak Found	Not Found	Peak Found	Peak Found	Not Found	Not Found	Not Found	Not Found	Not Found
103699080	XP_008779349.1	PREDICTED: glutamine synthetase leaf isozyme, chloroplastic-like, partial [OS=Phoenix dactylifera]	1.288	1.324	1.093	0.795	0.355671	0.679722	0.93336	0.940621	0	0	0	0	90.2	115.7	130.4	100.9	62.9						2	High	High	High	High	High	High	High	High	High	High	High	High	High	High	Peak Found	High	High	High	High	Peak Found	High	High	High	High
105032900	743869352	PREDICTED: cinnamoyl-CoA reductase 2-like [OS=Elaeis guineensis]	1.139	1.079	1.358	1.41	0.85659	0.980022	0.833351	0.62839	0	0	0	0	86.7	95.7	93.2	94.2	130.2						2	Peak Found	High	High	High	High	High	Peak Found	High	High	Not Found	Peak Found	Peak Found	Peak Found	High	High	High	High	High	Peak Found	Peak Found	High	Peak Found	High	High
105057444	743844465	PREDICTED: 60S ribosomal protein L19-3 [OS=Elaeis guineensis]	0.822	0.636	1.331	0.817	0.829616	0.681038	0.911631	0.945243	0	0	0	0	91.9	91.2	58.4	147.7	110.8						1	Not Found	Not Found	Not Found	High	High	High	High	Not Found	Not Found	High	Peak Found	Peak Found	High	Not Found	Peak Found	Not Found	Peak Found	Peak Found	High	Peak Found	Not Found	Not Found	Peak Found	High
105051655	743815888	PREDICTED: uncharacterized protein LOC105051655 isoform X1 [OS=Elaeis guineensis]	1.15	0.908	0.608	0.688	0.909729	0.988779	0.859787	0.80077	0	0	0	0	56.3	114.5	157.6	69.4	102.2						7	High	Peak Found	High	High	High	Peak Found	High	Peak Found	Peak Found	High	High	Peak Found	Peak Found	Peak Found	Peak Found	High	High	High	Peak Found	Peak Found	Peak Found	High	Peak Found	Peak Found
103713049	XP_008798034.1	PREDICTED: betaine aldehyde dehydrogenase 2-like [OS=Phoenix dactylifera]																							1	Peak Found	Peak Found	Peak Found	Peak Found	Peak Found	Not Found	Peak Found	Not Found	High	Not Found	Peak Found	Not Found	Not Found	High	High	Peak Found	Not Found	Peak Found	Peak Found	Not Found	Peak Found	Peak Found	Not Found	Not Found
105052408	743759328	PREDICTED: oxygen-evolving enhancer protein 3-2, chloroplastic-like [OS=Elaeis guineensis]	1.091	0.646	0.222	0.661	0.952992	0.626448	0.0339997	0.742465	0	0	0	0	125.5	75.7	215.7	26.2	56.9						6	High	Peak Found	Peak Found	High	High	Peak Found	High	Peak Found	Peak Found	High	High	Peak Found	Peak Found	Peak Found	Peak Found	Peak Found	High	High	Peak Found	Peak Found	Peak Found	Peak Found	Peak Found	Peak Found
105032397	743866767	PREDICTED: putative quinone-oxidoreductase homolog, chloroplastic [OS=Elaeis guineensis]	0.933	1.052	0.784	0.825	0.955369	0.988311	0.977224	0.940621	0	0	0	0	61.3	138.2	127.5	85.4	87.6						8	Peak Found	High	High	Peak Found	Peak Found	High	Peak Found	High	Peak Found	Peak Found	High	High	Not Found	High	High	Peak Found	High	Peak Found	Not Found	High	High	Peak Found	Peak Found	Peak Found
103713166	XP_008798215.1	PREDICTED: 3-oxoacyl-[acyl-carrier-protein] synthase III, chloroplastic-like [OS=Phoenix dactylifera]																							1	Peak Found	Peak Found	Peak Found	Peak Found	Peak Found	Peak Found	Peak Found	Peak Found	Peak Found	High	Peak Found	Peak Found	High	Peak Found	Peak Found	High	Not Found	Peak Found	High	Peak Found	High	High	Peak Found	Peak Found
103707347	XP_008790013.1	PREDICTED: uncharacterized protein LOC103707347 isoform X1 [OS=Phoenix dactylifera]	1.145	1.241	1.891	1.548	0.877281	0.902684	0.66278	0.666612	0	0	0	0	90.9	90.7	51.5	61.4	205.4						10	Peak Found	High	High	Peak Found	High	High	Peak Found	High	High	Peak Found	High	High	Peak Found	High	High	High	High	High	High	High	High	Peak Found	High	High
105039117	743766372	PREDICTED: pyruvate dehydrogenase E1 component subunit alpha-1, mitochondrial-like [OS=Elaeis guineensis]	0.894	1.072	0.736	0.981	0.934496	0.988779	0.955789	0.997853	0	0	0	0	119.7	75.4	106.7	93.4	104.8						3	High	High	High	High	High	High	High	High	Peak Found	High	High	High	High	High	High	High	Peak Found	High	Peak Found	Peak Found	High	High	High	High
105045546	743786439	PREDICTED: L-galactono-1,4-lactone dehydrogenase 2, mitochondrial isoform X1 [OS=Elaeis guineensis]	0.835	0.938	0.438	0.915	0.766653	0.994402	0.515731	0.988207	0	0	0	0	144.5	145.9	82	46.5	81.1						4	High	High	High	High	High	High	High	High	High	High	High	High	High	High	High	High	High	Peak Found	High	Peak Found	High	High	High	High
105059624	743855225	PREDICTED: endoplasmin homolog [OS=Elaeis guineensis]	2.753	0.01	1.021	0.826	0.000502859	2.25877e-16	0.98197	0.969378	0	0	0	0	69.9	277.1		95.3	57.8						1	Not Found	Not Found	Not Found	Not Found	Peak Found	Not Found	Not Found	Not Found	Not Found	Peak Found	Not Found	Not Found	Not Found	Not Found	Not Found	Not Found	Not Found	Not Found	High	Peak Found	Not Found	Peak Found	Peak Found	Not Found
103720407	XP_008808316.1	PREDICTED: alpha-galactosidase 3 [OS=Phoenix dactylifera]	1.295	0.297	0.942	1.375	0.869167	0.0971358	0.995841	0.937609	0	0	0	0	200.9	97.5	28.3	76.3	97						1	Peak Found	High	High	Peak Found	Not Found	High	Not Found	Peak Found	High	Peak Found	Not Found	High	Peak Found	High	High	Peak Found	Peak Found	Peak Found	Peak Found	Not Found	Peak Found	Peak Found	Peak Found	High
105034144	743876087	PREDICTED: UDP-sulfoquinovose synthase, chloroplastic [OS=Elaeis guineensis]	0.903	0.787	0.668	0.904	0.928165	0.903176	0.911631	0.987757	0	0	0	0	131.9	111.1	81.3	75.8	99.9						6	Peak Found	Peak Found	Peak Found	Peak Found	High	Peak Found	High	Peak Found	Peak Found	Peak Found	Peak Found	Peak Found	Peak Found	Peak Found	Peak Found	Peak Found	High	Peak Found	Peak Found	Peak Found	High	Peak Found	Peak Found	Peak Found
105032438	743866967	PREDICTED: caffeoyl-CoA O-methyltransferase-like isoform X1 [OS=Elaeis guineensis]	1.473	2.315	1.486	2.206	0.288184	0.0286884	0.820567	0.131253	0	0	0	0	56.6	95	148.2	76.4	123.8						6	Peak Found	High	High	Peak Found	Peak Found	Peak Found	Peak Found	High	High	Peak Found	High	Peak Found	High	High	High	High	High	Peak Found	High	High	High	Peak Found	Peak Found	Peak Found
105032925	743869489	PREDICTED: 60S ribosomal protein L14-1-like isoform X2 [OS=Elaeis guineensis]	1.117	1.014	0.635	0.758	0.921854	0.992533	0.893044	0.900339	0	0	0	0	99.3	113.9	117.2	56	113.6						2	Peak Found	Peak Found	High	Peak Found	High	High	Peak Found	Peak Found	Peak Found	Peak Found	High	High	Peak Found	High	High	Peak Found	Peak Found	High	Peak Found	Peak Found	Peak Found	Peak Found	High	High
105061473	743863582	PREDICTED: N-carbamoylputrescine amidase [OS=Elaeis guineensis]	0.983	1.009	0.924	1.274	0.997961	0.991275	0.991625	0.771054	0	0	0	0	96.8	111.3	82.8	84.4	124.6						8	Peak Found	High	High	High	Peak Found	Peak Found	High	High	High	Peak Found	Peak Found	High	High	High	High	Peak Found	Peak Found	High	High	High	High	High	High	High
105033297	743871564	PREDICTED: proteasome subunit alpha type-1-like [OS=Elaeis guineensis]	0.953	0.711	0.74	0.718	0.973874	0.798941	0.948056	0.839249	0	0	0	0	129.5	119.3	79.3	121.5	50.4						4	Peak Found	High	Peak Found	High	Peak Found	Peak Found	Peak Found	Peak Found	Peak Found	High	Peak Found	High	Peak Found	High	Peak Found	Peak Found	Peak Found	Peak Found	Peak Found	Peak Found	Peak Found	Peak Found	Peak Found	Peak Found
105059888	743855930	PREDICTED: 40S ribosomal protein S11-like [OS=Elaeis guineensis]																							1	Not Found	Not Found	Not Found	Not Found	Not Found	Not Found	Not Found	Not Found	Not Found	Not Found	Not Found	Not Found	Not Found	Not Found	Not Found	Not Found	Not Found	Not Found	Not Found	Not Found	Not Found	Not Found	Not Found	Not Found
103722763	XP_008811659.1	PREDICTED: LOW QUALITY PROTEIN: 40S ribosomal protein S3a-like [OS=Phoenix dactylifera]	0.996	1.097	0.748	1.194	0.996193	0.961263	0.958864	0.940947	0	0	0	0	96	133.9	87.2	75.8	107.2						3	Peak Found	Peak Found	Peak Found	High	Peak Found	High	High	Peak Found	Peak Found	High	High	Peak Found	Peak Found	High	High	High	Peak Found	Peak Found	Peak Found	High	Peak Found	Not Found	Peak Found	High
103711541	XP_008795940.1	PREDICTED: isoflavone reductase-like protein [OS=Phoenix dactylifera]	0.728	0.851	0.785	0.052	0.357141	0.962162	0.98197	1.80169e-16	0	0	0	0	272.5	47.9	23.5	142	14						2	Peak Found	High	High	Peak Found	Peak Found	High	Peak Found	High	Peak Found	Peak Found	Peak Found	High	Peak Found	High	High	Peak Found	Peak Found	Peak Found	Peak Found	High	High	Peak Found	Peak Found	High
105052170	743818351	PREDICTED: uracil phosphoribosyltransferase-like [OS=Elaeis guineensis]	0.922	1.174	0.869	1.018	0.94181	0.903765	0.997321	0.982612	0	0	0	0	79.5	70.3	138.7	87.9	123.6						6	Peak Found	High	High	High	Peak Found	Peak Found	Peak Found	Peak Found	Peak Found	High	High	Peak Found	High	High	Peak Found	High	Peak Found	Peak Found	High	High	High	Peak Found	Peak Found	Peak Found
105047871	743798619	PREDICTED: bifunctional aspartate aminotransferase and glutamate/aspartate-prephenate aminotransferase-like [OS=Elaeis guineensis]	0.952	1.257	0.989	1.232	0.978681	0.817027	0.985919	0.85756	0	0	0	0	100.2	79.2	137.2	79.1	104.3						7	Peak Found	Peak Found	Peak Found	High	Peak Found	Peak Found	Peak Found	Peak Found	Peak Found	Peak Found	Peak Found	Peak Found	Peak Found	Peak Found	High	High	Peak Found	Peak Found	Peak Found	Peak Found	Peak Found	Peak Found	Peak Found	Peak Found
105060087	743856895	PREDICTED: pyruvate kinase isozyme A, chloroplastic-like [OS=Elaeis guineensis]	1.326	1.875	1.776	1.932	0.672107	0.290502	0.751886	0.29743	0	0	0	0	55.3	88.4	68.6	65.2	222.5						4	Peak Found	Peak Found	Peak Found	Not Found	Peak Found	Peak Found	Peak Found	Peak Found	Peak Found	Peak Found	Peak Found	Peak Found	Peak Found	Peak Found	Peak Found	Peak Found	High	Peak Found	High	Peak Found	Peak Found	High	High	Peak Found
105056540	743839662	PREDICTED: aldose 1-epimerase-like [OS=Elaeis guineensis]	1.077	1.769	0.377	2.094	0.964056	0.25899	0.371258	0.178209	0	0	0	0	123.6	79.9	85.1	80.2	131.2						5	Peak Found	Peak Found	Peak Found	Peak Found	Peak Found	Peak Found	Peak Found	Peak Found	Peak Found	High	Peak Found	Peak Found	High	Peak Found	Peak Found	Peak Found	Peak Found	Peak Found	High	Peak Found	Peak Found	High	High	Peak Found
105049301	743804515	PREDICTED: UDP-sugar pyrophosphorylase [OS=Elaeis guineensis]	0.938	1.209	1.473	1.301	0.962355	0.887395	0.834315	0.888693	0	0	0	0	88.3	77.2	106.1	130.6	97.9						6	High	Peak Found	Peak Found	Peak Found	Peak Found	High	High	Peak Found	Peak Found	Peak Found	Peak Found	Peak Found	High	Peak Found	Peak Found	Peak Found	Peak Found	High	Peak Found	Peak Found	Peak Found	High	Peak Found	High
105049779	743806819	PREDICTED: S-(hydroxymethyl)glutathione dehydrogenase isoform X1 [OS=Elaeis guineensis]	1.007	1.107	1.1	1.063	0.999622	0.961263	0.978941	0.984029	0	0	0	0	112.4	87.1	132.5	63.1	104.9						7	High	Peak Found	Peak Found	High	High	Peak Found	High	Peak Found	Peak Found	Peak Found	High	Not Found	High	Peak Found	Peak Found	High	High	High	Peak Found	Peak Found	Peak Found	High	High	Peak Found
105057234	743843427	PREDICTED: quinone oxidoreductase-like protein 2 homolog isoform X1 [OS=Elaeis guineensis]	0.724	1.335	1.481	1.433	0.496364	0.74582	0.833351	0.804583	0	0	0	0	88.8	70	146.7	85.1	109.4						5	Peak Found	High	High	High	Peak Found	Peak Found	Peak Found	High	Peak Found	High	Peak Found	Peak Found	Peak Found	High	Peak Found	High	High	Peak Found	High	Peak Found	High	High	High	Peak Found
ADH	XP_008795241.1	PREDICTED: alcohol dehydrogenase 3 [OS=Phoenix dactylifera]																							1	High	High	High	High	High	High	High	High	High	High	High	High	High	High	High	High	High	High	High	High	High	High	High	High
105059350	743854510	PREDICTED: probable 6-phosphogluconolactonase 4, chloroplastic [OS=Elaeis guineensis]	0.687	0.862	0.832	0.824	0.210274	0.980235	0.991625	0.958542	0	0	0	0	96.9	105.4	103	84.9	109.7						7	Peak Found	High	High	High	Peak Found	High	Peak Found	High	High	Peak Found	Peak Found	High	Peak Found	High	High	Peak Found	High	Peak Found	Peak Found	High	High	Peak Found	Peak Found	Peak Found
105043596	743778060	PREDICTED: probable transaldolase [OS=Elaeis guineensis]	1.024	1.324	1.664	1.21	0.976841	0.744825	0.612963	0.927782	0	0	0	0	73.9	84.6	115.5	139.1	86.9						6	High	High	High	High	High	High	High	High	High	High	Peak Found	High	High	High	High	High	High	High	High	High	High	High	High	High
105037979	743755512	PREDICTED: 60S ribosomal protein L28-2 [OS=Elaeis guineensis]	1.084	0.963	0.522	0.884	0.898285	0.995082	0.665128	0.985123	0	0	0	0	106	125.7	112.4	54.5	101.5						6	High	High	High	High	High	High	High	High	High	High	High	High	High	High	High	High	High	High	High	High	High	High	High	High
105058494	743849924	PREDICTED: peptidyl-prolyl cis-trans isomerase FKBP12 isoform X1 [OS=Elaeis guineensis]	0.929	0.556	0.428	0.423	0.927528	0.0964111	0.404376	0.0177196	0	0	0	0	149.1	122.6	89.2	71.8	67.3						5	High	High	High	High	High	High	High	High	High	High	High	High	High	High	High	High	High	High	Peak Found	High	High	High	High	High
103715217	XP_008801004.1	PREDICTED: 2-alkenal reductase (NADP(+)-dependent)-like [OS=Phoenix dactylifera]	0.699	0.167	3.137	1.665	0.770141	0.0241877	0.608504	0.935114	0	0	0	0	75	52.4	12.5	235.2	124.8						1	High	Not Found	Not Found	Not Found	Not Found	Not Found	Peak Found	Peak Found	Peak Found	Peak Found	Peak Found	Peak Found	Not Found	Peak Found	Not Found	Not Found	Not Found	Not Found	Peak Found	Not Found	Not Found	Not Found	Not Found	Not Found
105047626	743797271	PREDICTED: 60S ribosomal protein L28-2-like [OS=Elaeis guineensis]	0.986	0.996	0.425	0.8	0.997961	0.995895	0.45327	0.942257	0	0	0	0	95	99.7	133.7	67	104.6						5	High	Peak Found	High	High	High	High	High	High	High	High	High	High	High	High	High	High	High	High	High	Peak Found	Peak Found	High	High	High
105040704	743770736	PREDICTED: endoglucanase 19-like [OS=Elaeis guineensis]	0.399	0.298	0.676		0.0350514	0.051195	0.955789		0	0	0		135.5	150.1	145.2	65.2	4						6	Peak Found	Peak Found	Peak Found	Peak Found	Peak Found	Peak Found	Peak Found	Peak Found	Peak Found	Peak Found	Peak Found	Peak Found	Peak Found	Peak Found	Peak Found	Peak Found	Peak Found	Peak Found	Peak Found	Peak Found	High	Peak Found	Peak Found	Peak Found
103724301	XP_008813741.1	PREDICTED: bifunctional 3-dehydroquinate dehydratase/shikimate dehydrogenase, chloroplastic isoform X1 [OS=Phoenix dactylifera]	1.249	1.06	0.671	0.998	0.765768	0.988779	0.911631	0.993436	0	0	0	0	99.6	158.8	82	37.1	122.6						2	Peak Found	High	High	Peak Found	Peak Found	High	Peak Found	High	High	Peak Found	Peak Found	High	Peak Found	High	High	High	High	Peak Found	Not Found	Peak Found	High	Peak Found	Peak Found	Peak Found
105046522	743791423	PREDICTED: LOW QUALITY PROTEIN: sulfite reductase [ferredoxin], chloroplastic-like [OS=Elaeis guineensis]																							3	Peak Found	Peak Found	Peak Found	Peak Found	Peak Found	Peak Found	High	Not Found	Peak Found	Peak Found	Peak Found	Peak Found	Peak Found	Peak Found	Peak Found	Peak Found	High	Peak Found	Peak Found	Not Found	Peak Found	Peak Found	Peak Found	Peak Found
105035651	743884053	PREDICTED: amidophosphoribosyltransferase, chloroplastic-like [OS=Elaeis guineensis]	0.884	0.972	1.203	0.899	0.87887	0.999499	0.897031	0.987757	0	0	0	0	92.6	99.1	104.4	139	64.8						7	High	High	High	High	High	Peak Found	High	High	Peak Found	Peak Found	High	Peak Found	High	High	High	High	High	High	Peak Found	Peak Found	High	High	High	Peak Found
105048879	743802605	PREDICTED: 60S ribosomal protein L32-1-like [OS=Elaeis guineensis]	0.93	1.585	0.01	0.542	0.976635	0.735594	1.81233e-16	0.644746	0	0	0	0	153.1	76.1	132.7		138.1						2	Peak Found	Peak Found	Peak Found	High	Peak Found	Peak Found	Peak Found	Peak Found	Peak Found	High	Peak Found	Not Found	Not Found	Peak Found	Peak Found	Not Found	Not Found	Not Found	Not Found	Not Found	Not Found	Not Found	Not Found	Not Found
105060493	743859012	PREDICTED: DNA damage-inducible protein 1 isoform X1 [OS=Elaeis guineensis]	0.93	0.878	1.001	1.03	0.947776	0.988779	0.990522	0.987757	0	0	0	0	98.1	105.4	88.8	117	90.7						6	Peak Found	High	High	High	High	High	Peak Found	High	High	High	Peak Found	High	High	High	High	Peak Found	Peak Found	High	High	High	Peak Found	High	High	High
105048192	743758232	PREDICTED: scopoletin glucosyltransferase-like [OS=Elaeis guineensis]	1.162	2.604	1.744	2.189	0.909923	0.145102	0.746764	0.214568	0	0	0	0	27.3	102.6	57.1	182.3	130.7						4	High	Peak Found	Peak Found	Peak Found	Peak Found	Peak Found	High	Peak Found	Peak Found	Peak Found	High	Peak Found	High	High	Peak Found	High	High	Peak Found	Peak Found	Peak Found	High	Peak Found	Peak Found	High
105053904	743827260	PREDICTED: ATP synthase subunit delta', mitochondrial-like [OS=Elaeis guineensis]	0.921	1.434	1.76	0.953	0.985771	0.694753	0.700209	0.988371	0	0	0	0	85.6	74.2	107.9	156.2	76						1	Peak Found	Peak Found	Peak Found	Peak Found	Peak Found	Peak Found	Peak Found	Peak Found	Peak Found	High	Peak Found	Peak Found	Peak Found	Peak Found	Peak Found	Peak Found	Peak Found	High	Not Found	High	Peak Found	Peak Found	Peak Found	Peak Found
105049208	743804026	PREDICTED: myosin-9-like [OS=Elaeis guineensis]	0.728	1.188	1.263	0.989	0.429073	0.914048	0.911631	0.988714	0	0	0	0	90.2	96.1	107.2	103.1	103.4						8	Peak Found	Peak Found	Peak Found	Peak Found	Peak Found	Peak Found	Peak Found	Peak Found	Peak Found	Peak Found	Peak Found	Peak Found	High	Not Found	Peak Found	Peak Found	Peak Found	Peak Found	Peak Found	Peak Found	Peak Found	Peak Found	Peak Found	Peak Found
103709312	XP_008792825.1	PREDICTED: beta-glucosidase 1-like [OS=Phoenix dactylifera]	0.783	0.766	1.355	1.005	0.864172	0.908276	0.905611	0.987909	0	0	0	0	100.3	78.5	80.9	135.9	104.5						1	Not Found	High	High	Not Found	Not Found	High	Not Found	High	Peak Found	Not Found	Not Found	High	Not Found	Peak Found	High	Not Found	Not Found	Not Found	Not Found	Not Found	High	Not Found	Not Found	High
103695828	XP_008775468.1	PREDICTED: cinnamoyl-CoA reductase 1-like [OS=Phoenix dactylifera]	2.15	7.119	2.275	1.86	0.271727	1.78e-05	0.700598	0.761929	0	0	0	0	20.4	93.9	278.4	70.2	37.2						1	High	Peak Found	Not Found	High	High	Peak Found	High	Peak Found	Peak Found	High	High	Peak Found	High	Not Found	Peak Found	High	High	High	Peak Found	Not Found	Peak Found	Peak Found	High	Peak Found
105058790	743851468	PREDICTED: glutamine--tRNA ligase-like [OS=Elaeis guineensis]	0.697	0.858	1.358	1.032	0.251044	0.967158	0.749232	0.975789	0	0	0	0	47.3	53.3	38.9	284.2	76.3						3	High	Peak Found	Peak Found	Peak Found	High	High	High	Peak Found	Peak Found	Peak Found	High	Peak Found	High	High	Peak Found	Peak Found	Peak Found	High	Peak Found	Peak Found	High	High	Peak Found	Peak Found
103707846	XP_008790746.1	PREDICTED: glucose-6-phosphate 1-dehydrogenase, chloroplastic-like isoform X1 [OS=Phoenix dactylifera]	1.167	1.427	2.09	1.621	0.909729	0.733971	0.515731	0.817517	0	0	0	0	45.1	73.5	134.1	172	75.2						3	Peak Found	Peak Found	Not Found	Peak Found	Peak Found	Peak Found	Peak Found	Peak Found	Peak Found	Peak Found	Peak Found	Peak Found	Peak Found	Not Found	Peak Found	High	Peak Found	Peak Found	Not Found	Not Found	High	High	Peak Found	Peak Found
105036034	743886108	PREDICTED: inositol monophosphatase 3 [OS=Elaeis guineensis]	0.986	1.152	1.196	1.177	0.999618	0.914048	0.897706	0.888693	0	0	0	0	95.3	82.3	108.8	113.9	99.7						6	Peak Found	High	High	High	High	Peak Found	Peak Found	High	High	Peak Found	Peak Found	Peak Found	High	High	Peak Found	High	Peak Found	High	High	Peak Found	High	Peak Found	High	Peak Found
105052872	743821878	PREDICTED: thioredoxin reductase NTRB [OS=Elaeis guineensis]	0.746	0.722	0.579	0.626	0.488384	0.779172	0.85492	0.694041	0	0	0	0	144.1	102.3	87.3	78.4	88						5	High	High	High	Peak Found	Peak Found	High	High	High	High	High	Peak Found	High	Peak Found	High	High	Peak Found	High	High	Peak Found	High	High	High	Peak Found	High
105044073	743779410	PREDICTED: trans-resveratrol di-O-methyltransferase-like [OS=Elaeis guineensis]	0.829	0.755	0.327	1.213	0.798383	0.87688	0.185629	0.885216	0	0	0	0	181.7	116.5	29.7	13.5	158.6						2	Peak Found	High	High	High	High	High	High	High	High	Peak Found	Peak Found	High	Peak Found	High	High	High	Peak Found	Peak Found	Peak Found	Peak Found	High	Peak Found	Peak Found	High
105046668	743792211	PREDICTED: 60S ribosomal protein L13a-2-like [OS=Elaeis guineensis]	0.981	1.044	0.299	1.471	0.997961	0.988779	0.342842	0.716924	0	0	0	0	109.6	108	70.4	30.3	181.8						2	High	Peak Found	Peak Found	High	High	High	High	Peak Found	Not Found	High	Peak Found	Peak Found	High	High	High	High	Peak Found	Peak Found	Peak Found	Peak Found	Peak Found	Peak Found	Peak Found	High
105040501	743770116	PREDICTED: ATP-dependent 6-phosphofructokinase 3-like [OS=Elaeis guineensis]	0.729	1.054	0.883	1.543	0.77766	0.988779	0.998839	0.82094	0	0	0	0	89.9	65.6	99.9	103.4	141.2						3	Peak Found	Peak Found	Peak Found	High	Peak Found	Not Found	Peak Found	Peak Found	Peak Found	Peak Found	High	Peak Found	Peak Found	Peak Found	Peak Found	High	Peak Found	Peak Found	Peak Found	Peak Found	High	Peak Found	Peak Found	Peak Found
105060429	743858674	PREDICTED: branched-chain-amino-acid aminotransferase-like protein 2 isoform X1 [OS=Elaeis guineensis]	1.025	1.212	1.047	1.074	0.975521	0.87633	0.978941	0.960055	0	0	0	0	97.2	76.4	126.4	90.6	109.4						6	High	Peak Found	High	High	High	High	High	High	Peak Found	Peak Found	High	High	High	High	High	High	Peak Found	Peak Found	Peak Found	Peak Found	High	High	High	High
105047686	743797631	PREDICTED: cytidine deaminase 1-like [OS=Elaeis guineensis]	1.088	2.183	2.368	2.208	0.940533	0.0363306	0.181383	0.0529887	0	0	0	0	63.7	53.9	114.5	140.3	127.6						6	Peak Found	Peak Found	Peak Found	High	High	Peak Found	Peak Found	Peak Found	Peak Found	High	Peak Found	Peak Found	High	Peak Found	Peak Found	High	High	High	High	Peak Found	High	High	Peak Found	Peak Found
103706334	XP_008788614.1	PREDICTED: endoplasmin homolog [OS=Phoenix dactylifera]																							1	Peak Found	Not Found	Not Found	Peak Found	Peak Found	Not Found	Peak Found	Not Found	Not Found	Peak Found	Peak Found	Not Found	Peak Found	Not Found	Not Found	Peak Found	Peak Found	Peak Found	Peak Found	Not Found	Not Found	Peak Found	Peak Found	Not Found
105033119	743870593	PREDICTED: probable phenylalanine--tRNA ligase beta subunit [OS=Elaeis guineensis]	0.719	0.845	0.89	0.706	0.467731	0.970067	0.991625	0.767218	0	0	0	0	140.4	89.2	86.2	90.7	93.4						5	High	Peak Found	Peak Found	High	High	High	High	Peak Found	Peak Found	Peak Found	High	High	High	High	Peak Found	High	High	High	Not Found	Not Found	High	High	High	High
105048152	743799923	PREDICTED: peroxidase P7-like [OS=Elaeis guineensis]	1.341	0.644	0.158	0.136	0.647813	0.81744	0.0339474	0.000632269	0	0	0	0	113	261.3	73.6	17.9	34.3						2	Peak Found	Peak Found	High	Peak Found	Peak Found	Peak Found	Peak Found	Peak Found	Peak Found	Not Found	Peak Found	High	Peak Found	Peak Found	High	Peak Found	Peak Found	Peak Found	Peak Found	Not Found	Not Found	Not Found	Not Found	Not Found
103722185	XP_008810868.1	PREDICTED: ATP phosphoribosyltransferase, chloroplastic-like isoform X1 [OS=Phoenix dactylifera]	0.984	1.038	0.729	0.83	0.99191	0.988779	0.946257	0.945081	0	0	0	0	122.9	84.4	135.5	77.8	79.5						5	High	Peak Found	High	High	High	Peak Found	Peak Found	High	High	Peak Found	High	High	High	High	High	High	High	High	Peak Found	Peak Found	High	High	High	Peak Found
105057049	743842390	PREDICTED: LOW QUALITY PROTEIN: beta-hexosaminidase 1, partial [OS=Elaeis guineensis]	0.868	0.893	0.36	1.184	0.874945	0.988779	0.293065	0.911384	0	0	0	0	120.1	74.8	126.3	26.7	152.1						7	High	Peak Found	High	High	High	High	High	Peak Found	Peak Found	High	High	High	High	High	Peak Found	Peak Found	High	High	High	Peak Found	Peak Found	Peak Found	Peak Found	High
105041381	743772663	PREDICTED: probable carboxylesterase 2 [OS=Elaeis guineensis]	0.808	0.641	0.582	0.399	0.862618	0.704182	0.906638	0.301786	0	0	0	0	137.5	123.9	125.3	81.2	32.1						7	High	Peak Found	Peak Found	High	Peak Found	Not Found	High	Peak Found	Not Found	Peak Found	High	Not Found	High	Peak Found	Peak Found	High	Peak Found	High	Not Found	Peak Found	Peak Found	High	High	Peak Found
105047530	743796644	PREDICTED: calcium-dependent protein kinase 3-like isoform X1 [OS=Elaeis guineensis]	0.944	1.025	1.063	1.105	0.964274	0.988779	0.98197	0.975789	0	0	0	0	106.9	115.1	74.7	103.5	99.7						6	Peak Found	High	Peak Found	Peak Found	High	High	Peak Found	Peak Found	Peak Found	High	High	Peak Found	High	High	Peak Found	High	High	Peak Found	High	Peak Found	Peak Found	High	High	Peak Found
105058739	743851145	PREDICTED: 40S ribosomal protein S23 [OS=Elaeis guineensis]	1.259	0.37	1.382	0.544	0.874518	0.232551	0.911631	0.570857	0	0	0	0	152.5	133.2	25.7	139	49.7						2	Peak Found	Peak Found	Peak Found	High	Peak Found	High	High	Peak Found	Peak Found	High	Peak Found	Peak Found	Peak Found	Peak Found	Not Found	Peak Found	Peak Found	Peak Found	Peak Found	Not Found	Peak Found	Peak Found	Peak Found	High
105037888	743763259	PREDICTED: uncharacterized protein LOC105037888 isoform X1 [OS=Elaeis guineensis]	1.176	1.133	1.121	1.837	0.850877	0.961754	0.978941	0.489063	0	0	0	0	48.9	109.9	136	54.8	150.5						5	Peak Found	High	High	High	High	Peak Found	Peak Found	High	Peak Found	Peak Found	High	Peak Found	Peak Found	High	High	High	High	Peak Found	High	High	High	High	Peak Found	Peak Found
105061270	743862614	PREDICTED: 60S ribosomal protein L6-like [OS=Elaeis guineensis]	0.302	0.237	0.735	0.01	0.000715603	0.0147798	0.98197	1.80169e-16	0	0	0	0	149.7	78.3	41.9	230.1							1	Peak Found	Peak Found	Peak Found	Not Found	Not Found	Peak Found	Peak Found	Peak Found	Not Found	Peak Found	Not Found	Peak Found	Peak Found	Not Found	Not Found	Peak Found	Not Found	Not Found	Not Found	High	Peak Found	Peak Found	Not Found	Peak Found
105045512	743786233	PREDICTED: proteasome subunit alpha type-3-like [OS=Elaeis guineensis]	0.727	0.672	0.798	0.776	0.166282	0.444442	0.983084	0.90338	0	0	0	0	131.2	85.6	95.3	88.8	99.1						9	High	High	High	Peak Found	High	High	High	Peak Found	High	Peak Found	High	High	High	High	High	Peak Found	Peak Found	High	High	High	High	High	High	High
105049214	743804053	PREDICTED: phosphatase IMPL1, chloroplastic [OS=Elaeis guineensis]	1.066	1.212	1.58	1.218	0.967438	0.891451	0.765087	0.888693	0	0	0	0	75	104.5	111.8	87.8	120.9						6	Peak Found	Peak Found	Peak Found	High	High	Peak Found	High	Peak Found	Peak Found	High	High	Peak Found	High	High	Peak Found	High	High	High	High	Peak Found	High	High	High	Peak Found
105060857	743860438	PREDICTED: tuliposide A-converting enzyme 2, chloroplastic-like [OS=Elaeis guineensis]	0.997	0.934	0.765	0.688	0.99191	0.992533	0.98197	0.729474	0	0	0	0	125	97.3	132.9	60.3	84.5						6	High	High	High	High	High	High	High	High	High	High	High	High	High	High	High	High	High	Peak Found	Peak Found	Peak Found	High	High	High	Peak Found
nad7	YP_005090366.1	NADH dehydrogenase subunit 7 (mitochondrion) [OS=Phoenix dactylifera]	0.787	1.104	0.965	0.889	0.575422	0.955356	0.98197	0.986763	0	0	0	0	114.2	79.8	114.7	120	71.2						6	High	High	High	High	High	High	High	High	High	High	High	High	High	High	High	High	High	High	Peak Found	Peak Found	High	High	High	High
105050666	743758842	PREDICTED: anthocyanidin 3-O-glucosyltransferase 2-like [OS=Elaeis guineensis]	1.048	1.051	0.813	1.067	0.980648	0.988779	0.98197	0.974787	0	0	0	0	98.2	118.9	114.7	51.5	116.7						2	Peak Found	Peak Found	Peak Found	Peak Found	Peak Found	Peak Found	Peak Found	Peak Found	Peak Found	Peak Found	Peak Found	High	Peak Found	High	Peak Found	Peak Found	Peak Found	High	Peak Found	Peak Found	High	Not Found	Not Found	Peak Found
105051391	743814674	PREDICTED: probable aspartyl aminopeptidase [OS=Elaeis guineensis]	0.885	0.972	0.631	0.648	0.885822	0.998707	0.896374	0.596078	0	0	0	0	107	90.3	137.4	90	75.3						8	High	Peak Found	Peak Found	Peak Found	High	Peak Found	High	Peak Found	Peak Found	Peak Found	High	Peak Found	High	Peak Found	Peak Found	Peak Found	High	High	Peak Found	Peak Found	Peak Found	High	High	High
105054277	743829151	PREDICTED: long chain base biosynthesis protein 1b isoform X1 [OS=Elaeis guineensis]	0.896	0.665	0.979	0.699	0.913758	0.693576	0.991625	0.801543	0	0	0	0	143.8	90.3	102.5	105	58.4						6	High	Peak Found	Peak Found	High	High	Peak Found	High	High	Peak Found	Peak Found	High	Peak Found	Peak Found	Peak Found	Peak Found	High	High	High	Peak Found	Peak Found	Peak Found	High	High	Peak Found
103708272	XP_008791337.1	PREDICTED: 40S ribosomal protein S13-like [OS=Phoenix dactylifera]	1.592	0.781	0.373	1.118	0.23212	0.940976	0.535125	0.961673	0	0	0	0	107.7	125.2	105	32.6	129.5						1	Peak Found	Peak Found	Peak Found	Peak Found	Peak Found	High	Peak Found	Peak Found	Peak Found	Peak Found	Peak Found	Peak Found	Peak Found	High	High	Peak Found	Peak Found	Peak Found	Not Found	Peak Found	Peak Found	Peak Found	Peak Found	High
105056975	743841994	PREDICTED: arginine biosynthesis bifunctional protein ArgJ, chloroplastic isoform X1 [OS=Elaeis guineensis]	1.563	0.974	2.233	1.702	0.538072	0.998648	0.553099	0.774737	0	0	0	0	102.6	83.8	75.7	146.6	91.2						3	Peak Found	Peak Found	Peak Found	High	Not Found	Not Found	Peak Found	Peak Found	Peak Found	High	High	Peak Found	Peak Found	Peak Found	Peak Found	Peak Found	High	Peak Found	Peak Found	High	High	Peak Found	High	Peak Found
105056327	743838721	PREDICTED: phosphoribosylglycinamide formyltransferase, chloroplastic isoform X1 [OS=Elaeis guineensis]	1.009	0.981	0.828	0.967	0.996193	0.998648	0.98197	0.994065	0	0	0	0	110.4	122.3	112.2	54.5	100.6						6	High	High	Peak Found	High	High	Peak Found	High	Peak Found	Peak Found	High	High	Peak Found	High	High	Peak Found	High	High	Peak Found	Peak Found	Peak Found	Peak Found	High	High	Peak Found
105055080	743832847	PREDICTED: cytochrome P450 94A1-like [OS=Elaeis guineensis]	1.151	3.275	3.92	2.004	0.988745	0.234678	0.564562	0.921388	0	0	0	0	40.3	128.4	140.6	141.2	49.4						3	Peak Found	Peak Found	Peak Found	Peak Found	Peak Found	Not Found	Peak Found	Peak Found	Peak Found	Peak Found	Peak Found	Not Found	Peak Found	Peak Found	Peak Found	High	Peak Found	Not Found	Not Found	Not Found	Peak Found	High	Peak Found	Not Found
103706284	XP_008788568.1	PREDICTED: isoflavone reductase-like protein [OS=Phoenix dactylifera]	0.826	0.414	0.281	0.511	0.663054	0.0352799	0.0613798	0.231446	0	0	0	0	219.9	163.3	31	23	62.9						7	Peak Found	High	High	High	Not Found	High	Peak Found	High	High	High	Peak Found	High	Peak Found	High	High	High	Peak Found	Peak Found	Not Found	High	Peak Found	Peak Found	Peak Found	Peak Found
105033338	743871884	PREDICTED: psbP domain-containing protein 6, chloroplastic [OS=Elaeis guineensis]	1.185	1.36	1.332	1.838	0.823253	0.739513	0.899337	0.318981	0	0	0	0	73.4	102.1	92.5	59.4	172.5						2	Peak Found	High	High	High	High	Peak Found	Peak Found	High	High	High	High	Peak Found	Peak Found	High	High	Peak Found	High	Peak Found	High	High	Peak Found	Peak Found	Peak Found	Peak Found
105047254	743795215	PREDICTED: reticulon-4-interacting protein 1, mitochondrial-like [OS=Elaeis guineensis]	0.961	0.989	0.745	0.872	0.975939	0.995082	0.956056	0.964267	0	0	0	0	105.5	107.9	131.5	83.2	71.8						5	High	High	High	High	High	High	High	High	High	High	High	High	High	High	High	High	Peak Found	High	High	Peak Found	Peak Found	Peak Found	High	High
105043813	743778733	PREDICTED: 20 kDa chaperonin, chloroplastic [OS=Elaeis guineensis]	1.147	1.815	1.651	0.878	0.837336	0.19343	0.533708	0.986763	0	0	0	0	75	81.1	48.3	190.6	104.9						5	High	Peak Found	Peak Found	High	High	Peak Found	High	Peak Found	Peak Found	High	Peak Found	Peak Found	High	Peak Found	Peak Found	High	High	High	High	High	High	High	High	Peak Found
105060617	743859342	PREDICTED: isoamylase 3, chloroplastic [OS=Elaeis guineensis]	1.283	2.664	2.352	2.763	0.680337	0.082763	0.482426	0.0491174	0	0	0	0	48.1	100.6	78.6	158.5	114.2						6	Peak Found	Peak Found	Peak Found	Peak Found	Peak Found	Peak Found	Peak Found	Peak Found	Peak Found	Not Found	High	Peak Found	High	Peak Found	Peak Found	Peak Found	High	Peak Found	High	Peak Found	Peak Found	High	High	Peak Found
105058722	743761009	PREDICTED: 40S ribosomal protein S18-like [OS=Elaeis guineensis]	1.198	0.574	0.496	1.402	0.916601	0.704963	0.833392	0.934977	0	0	0	0	108.5	148.1	62.1	53.8	127.5						1	Not Found	Peak Found	Not Found	High	High	Not Found	Peak Found	Not Found	High	Peak Found	High	Not Found	Not Found	High	High	High	High	Not Found	Peak Found	Peak Found	Not Found	Peak Found	High	Peak Found
105044926	743783146	PREDICTED: pyruvate kinase, cytosolic isozyme [OS=Elaeis guineensis]	0.99	0.802	0.524	1.148	0.991961	0.963611	0.840391	0.975789	0	0	0	0	122.7	110.2	95.6	48.2	123.3						1	Peak Found	Peak Found	Peak Found	Peak Found	Peak Found	Peak Found	Peak Found	Peak Found	Peak Found	Not Found	Peak Found	Peak Found	Peak Found	Peak Found	Peak Found	Peak Found	High	Peak Found	Not Found	Not Found	Peak Found	Peak Found	Peak Found	Peak Found
105037223	743755465	PREDICTED: vacuolar-processing enzyme [OS=Elaeis guineensis]	1.127	1.121	1.803	1.189	0.874945	0.955356	0.595674	0.937609	0	0	0	0	120.2	115.2	60.6	82.1	122						4	Peak Found	High	High	Peak Found	Peak Found	High	Peak Found	High	High	Peak Found	Peak Found	High	Peak Found	High	High	Peak Found	High	Peak Found	Peak Found	High	High	Peak Found	Peak Found	High
103695678	XP_008775280.1	PREDICTED: cysteine proteinase 1-like [OS=Phoenix dactylifera]	0.01	0.646	0.01	0.83	1.96756e-16	0.802363	1.81233e-16	0.97322	0	0	0	0	199.9		139.5		160.6						1	Not Found	High	Peak Found	Peak Found	Peak Found	Peak Found	Not Found	Not Found	Not Found	Not Found	Not Found	Not Found	Peak Found	Peak Found	Peak Found	Peak Found	Peak Found	Not Found	Not Found	Not Found	Not Found	Not Found	Not Found	Not Found
105044625	743781425	PREDICTED: serine carboxypeptidase-like 27 [OS=Elaeis guineensis]	1.135	0.618	0.492	0.654	0.886463	0.561965	0.655926	0.688776	0	0	0	0	132.9	154.7	90.1	40.9	81.3						8	Peak Found	High	High	Peak Found	High	High	Peak Found	High	High	High	High	High	High	High	High	Peak Found	High	High	Peak Found	Peak Found	High	Peak Found	Peak Found	High
105040596	743770415	PREDICTED: peroxidase P7-like [OS=Elaeis guineensis]	1.121	0.357	0.251	1.15	0.92467	0.0247017	0.0583045	0.960055	0	0	0	0	154.7	144.3	46.8	38.8	115.4						1	Not Found	High	High	Not Found	Not Found	Peak Found	Not Found	High	High	Not Found	Not Found	Peak Found	Peak Found	Peak Found	High	Peak Found	Not Found	Peak Found	Peak Found	Peak Found	Peak Found	Not Found	Not Found	Not Found
105047443	743796183	PREDICTED: 40S ribosomal protein S24-1-like [OS=Elaeis guineensis]	1.066	1.44	1.121	1.538	0.957227	0.718318	0.962701	0.758016	0	0	0	0	79.3	60.1	139.9	92.9	127.8						2	High	Peak Found	Peak Found	High	Peak Found	Peak Found	High	Peak Found	Peak Found	High	Peak Found	High	High	High	High	High	Peak Found	Peak Found	High	High	Peak Found	Peak Found	Peak Found	High
105049935	743807241	PREDICTED: ATP-dependent 6-phosphofructokinase 2-like [OS=Elaeis guineensis]	0.01	4.171	1.353	1.702	1.96756e-16	0.0140425	0.970677	0.885216	0	0	0	0	121.2		259.7	50.6	68.5						3	Peak Found	Not Found	Not Found	Peak Found	Peak Found	Not Found	Not Found	Not Found	Not Found	Not Found	Not Found	Not Found	High	Not Found	Not Found	Peak Found	Not Found	High	Peak Found	Not Found	High	High	Peak Found	Peak Found
105048838	743802411	PREDICTED: molybdopterin biosynthesis protein CNX1 isoform X1 [OS=Elaeis guineensis]	1.694	0.55	0.382	0.298	0.370191	0.652833	0.565981	0.0844421	0	0	0	0	70.6	48.4	27.7	325.8	27.5						4	High	Not Found	Not Found	Peak Found	High	High	High	Not Found	Peak Found	Peak Found	High	Peak Found	Peak Found	Peak Found	Not Found	Peak Found	Peak Found	Peak Found	High	Peak Found	Peak Found	Peak Found	Peak Found	Not Found
105057088	743842581	PREDICTED: phosphoinositide phospholipase C 2-like [OS=Elaeis guineensis]	0.927	0.601	0.221	0.669	0.974163	0.609216	0.167309	0.8998	0	0	0	0	101.5	172.8	117.6	28.8	79.3						6	High	Peak Found	Peak Found	High	Peak Found	High	High	High	Peak Found	Peak Found	Peak Found	High	High	High	Peak Found	Peak Found	Peak Found	High	Not Found	Peak Found	Peak Found	Peak Found	Peak Found	High
105037449	743763140	PREDICTED: valine--tRNA ligase isoform X1 [OS=Elaeis guineensis]	0.847	0.682	0.896	0.63	0.691115	0.475734	0.991625	0.467098	0	0	0	0	187	117.3	43.7	38.9	113.1						11	High	Peak Found	Peak Found	Peak Found	High	High	High	Peak Found	Peak Found	Peak Found	High	High	High	Peak Found	Peak Found	Peak Found	High	High	Peak Found	Peak Found	Peak Found	Peak Found	Peak Found	High
105034692	743878696	PREDICTED: chorismate mutase 2-like [OS=Elaeis guineensis]	1.294	0.858	0.946	0.809	0.708372	0.989529	0.989343	0.961696	0	0	0	0	109.5	136.7	86.7	101	66.1						4	Peak Found	Peak Found	Peak Found	High	Peak Found	Peak Found	High	Peak Found	Peak Found	High	Peak Found	Peak Found	Peak Found	Peak Found	Peak Found	High	High	Peak Found	Peak Found	Peak Found	Peak Found	High	High	Peak Found
105033457	743872577	PREDICTED: E3 ubiquitin-protein ligase KEG [OS=Elaeis guineensis]	1.696	1.035	1.618	1.188	0.204359	0.989959	0.83014	0.940621	0	0	0	0	93.5	87.8	96.1	102.2	120.4						7	Peak Found	Peak Found	Peak Found	Peak Found	High	Peak Found	High	Peak Found	Peak Found	Peak Found	High	Peak Found	High	High	Peak Found	Peak Found	High	Peak Found	Peak Found	Peak Found	High	Peak Found	High	Peak Found
105059648	743855286	PREDICTED: SKP1-like protein 1B [OS=Elaeis guineensis]	1.326	0.825	1.453	0.886	0.660678	0.955356	0.82558	0.985123	0	0	0	0	107.9	79	104	149.1	60.1						4	High	High	High	High	High	High	High	High	Peak Found	High	High	High	High	High	High	High	High	Peak Found	High	High	High	Peak Found	Peak Found	Peak Found
105055889	743836779	PREDICTED: branched-chain-amino-acid aminotransferase 5, chloroplastic-like [OS=Elaeis guineensis]	0.978	1.177	1.364	1.179	0.99062	0.914048	0.891293	0.945243	0	0	0	0	85.2	92.7	115.8	113.2	93.1						5	High	High	High	High	High	Peak Found	Peak Found	High	Peak Found	High	High	Peak Found	High	Peak Found	Peak Found	High	Peak Found	High	High	Peak Found	Peak Found	High	Peak Found	Peak Found
105039250	743766771	PREDICTED: anthocyanidin 3-O-glucosyltransferase 7-like [OS=Elaeis guineensis]	0.536	0.493	0.669	0.6	0.104877	0.291923	0.919127	0.648271	0	0	0	0	145.7	59.6	77.8	104.7	112.2						7	High	Peak Found	Peak Found	Peak Found	High	Peak Found	High	Peak Found	Not Found	Peak Found	Peak Found	Peak Found	Peak Found	Peak Found	Peak Found	Peak Found	Peak Found	High	Peak Found	Peak Found	Peak Found	Peak Found	Peak Found	Peak Found
105039426	743767209	PREDICTED: cinnamoyl-CoA reductase 1-like [OS=Elaeis guineensis]	0.877	1.14	0.63	0.722	0.940533	0.985723	0.918927	0.87315	0	0	0	0	128.8	86.6	160.8	58	65.7						3	Peak Found	Peak Found	Peak Found	High	Peak Found	Peak Found	Peak Found	High	High	Peak Found	High	Peak Found	Not Found	Peak Found	Peak Found	High	Peak Found	Peak Found	Not Found	Not Found	Peak Found	Peak Found	Peak Found	Peak Found
105035046	743762559	PREDICTED: beta-glucosidase 4 isoform X1 [OS=Elaeis guineensis]	1.007	0.919	0.775	0.606	0.99191	0.988779	0.98197	0.437376	0	0	0	0	81.8	74	302.5	29.5	12.1						6	High	High	Peak Found	High	High	Peak Found	High	High	Peak Found	Peak Found	Peak Found	High	Peak Found	High	Peak Found	High	Peak Found	High	Peak Found	Peak Found	High	Peak Found	Peak Found	Peak Found
103717737	XP_008804452.1	PREDICTED: 3-ketoacyl-CoA thiolase 2, peroxisomal-like [OS=Phoenix dactylifera]	1.075	0.908	1.959	1.361	0.923652	0.995281	0.59221	0.817966	0	0	0	0	119.5	113.5	41.8	95.7	129.6						2	Peak Found	High	High	Peak Found	Peak Found	High	Not Found	High	High	Not Found	Not Found	High	Not Found	High	High	Peak Found	Peak Found	Peak Found	Not Found	Peak Found	High	Peak Found	Peak Found	High
105047156; 105056274	743794779	PREDICTED: 40S ribosomal protein S23-like [OS=Elaeis guineensis]	1.027	0.433	0.778	0.871	0.975521	0.0686196	0.98197	0.982612	0	0	0	0	199.4	106.8	42.6	22.7	128.4						3	Peak Found	Peak Found	Peak Found	Peak Found	Peak Found	High	High	Peak Found	Peak Found	Peak Found	Peak Found	Peak Found	Peak Found	Peak Found	Peak Found	Peak Found	Peak Found	Peak Found	Peak Found	Peak Found	Peak Found	Peak Found	Peak Found	High
103707439	XP_008790151.1	PREDICTED: phospholipid hydroperoxide glutathione peroxidase 1, chloroplastic-like [OS=Phoenix dactylifera]	100	100	100		1.96756e-16	2.25877e-16	1.81233e-16		0	0	0			191.3	140.4	168.3							1	Not Found	Not Found	Not Found	Not Found	Not Found	Not Found	Not Found	Peak Found	Peak Found	Not Found	Peak Found	High	Not Found	Peak Found	Peak Found	Not Found	Peak Found	Not Found	Peak Found	High	High	Not Found	Peak Found	Peak Found
105052953; 105049547; 105055759; 105059181	743805839	PREDICTED: 60S ribosomal protein L23 [OS=Elaeis guineensis]	1.157	1.228	0.438	0.97	0.727352	0.806534	0.441309	0.987757	0	0	0	0	61	85.4	207.4	43.5	102.7						5	High	High	High	High	High	High	High	High	High	High	High	High	High	High	High	High	High	High	High	High	High	High	High	High
105036098	743762825	PREDICTED: phosphoribosylamine--glycine ligase-like [OS=Elaeis guineensis]	0.852	0.465	0.372	0.631	0.92467	0.343855	0.491831	0.814241	0	0	0	0	43.3	45.8	108.8	174.3	127.7						4	Peak Found	Peak Found	Peak Found	High	High	Peak Found	Peak Found	Peak Found	Peak Found	Peak Found	High	Peak Found	Peak Found	Peak Found	Peak Found	High	High	Peak Found	Peak Found	Peak Found	High	High	High	Peak Found
105039145	743766449	PREDICTED: protein CREG1 [OS=Elaeis guineensis]	1.391	0.648	0.881	1.179	0.647964	0.814007	0.991625	0.975789	0	0	0	0	73.3	136.2	74.1	106	110.4						4	High	High	High	High	Not Found	High	High	High	Peak Found	High	High	High	High	High	High	Peak Found	High	Peak Found	Peak Found	High	Peak Found	High	Peak Found	Peak Found
103704938	XP_008786685.1	PREDICTED: dolichyl-diphosphooligosaccharide--protein glycosyltransferase subunit 1A [OS=Phoenix dactylifera]																							1	High	Not Found	Not Found	Not Found	Not Found	Not Found	Not Found	Not Found	Not Found	Not Found	Not Found	Not Found	Not Found	Not Found	Not Found	Not Found	Not Found	High	Not Found	Not Found	Not Found	High	Not Found	High
103704943	XP_008786698.1	PREDICTED: oryzain gamma chain-like [OS=Phoenix dactylifera]	0.621	1.107	1.574	0.27	0.694817	0.994402	0.98197	0.139742	0	0	0	0	109.4	67.9	121.1	172.1	29.5						1	Not Found	Not Found	Not Found	Not Found	Not Found	Peak Found	Peak Found	Not Found	Not Found	Not Found	Peak Found	Peak Found	Not Found	Not Found	Not Found	Not Found	Peak Found	Peak Found	Not Found	High	Peak Found	Not Found	Not Found	Not Found
105040491	743756145	PREDICTED: 40S ribosomal protein S24-1 [OS=Elaeis guineensis]	0.826	0.982	0.382	1.267	0.737815	0.995281	0.327445	0.821468	0	0	0	0	127	96.3	129.7	35.3	111.7						1	High	Not Found	Peak Found	High	High	High	High	Peak Found	Peak Found	High	Peak Found	Peak Found	Peak Found	High	High	High	High	Peak Found	Peak Found	High	Not Found	Not Found	Not Found	Peak Found
105048111	743799827	PREDICTED: peroxidase P7-like [OS=Elaeis guineensis]																							1	Not Found	Not Found	High	Not Found	Not Found	Not Found	Not Found	High	Not Found	Not Found	Not Found	Not Found	Not Found	Not Found	Not Found	Not Found	Not Found	Not Found	Not Found	Not Found	Not Found	Not Found	Not Found	Not Found
105059628	743855237	PREDICTED: bifunctional protein FolD 4, chloroplastic-like [OS=Elaeis guineensis]	0.969	1.423	0.884	1.342	0.99191	0.694583	0.999986	0.921388	0	0	0	0	44.7	80.5	182.5	58.6	133.8						5	Peak Found	Peak Found	Peak Found	High	Peak Found	Peak Found	Peak Found	Peak Found	Peak Found	High	Peak Found	Peak Found	Peak Found	High	Peak Found	High	High	Peak Found	Peak Found	Peak Found	High	High	Peak Found	Peak Found
105041200	743772130	PREDICTED: alpha-xylosidase 1 [OS=Elaeis guineensis]	1.221	0.933	1.126	1.079	0.815416	0.996709	0.962294	0.985123	0	0	0	0	98.7	97.5	82.7	121.8	99.3						7	High	High	High	Peak Found	Peak Found	Peak Found	Peak Found	High	High	High	High	Peak Found	Peak Found	Peak Found	High	Peak Found	High	High	High	High	High	High	High	High
105058993	743852520	PREDICTED: protein ABCI7, chloroplastic-like [OS=Elaeis guineensis]	1.419	1.697	2.571	1.372	0.745549	0.533197	0.451881	0.93596	0	0	0	0	58.2	34.6	149.2	147.1	110.8						4	Peak Found	Peak Found	Peak Found	Peak Found	Peak Found	Peak Found	High	Peak Found	Peak Found	High	High	Peak Found	High	Peak Found	Not Found	High	Peak Found	Peak Found	High	Not Found	High	High	Peak Found	Peak Found
105036097	743886421	PREDICTED: magnesium-protoporphyrin IX monomethyl ester [oxidative] cyclase, chloroplastic isoform X1 [OS=Elaeis guineensis]	1.014	1.01	1.6	1.208	0.975521	0.988779	0.811961	0.934283	0	0	0	0	99	83	78.7	97.1	142.2						9	Peak Found	Peak Found	Peak Found	High	High	Peak Found	High	Peak Found	Peak Found	High	High	Peak Found	High	High	Peak Found	High	High	Peak Found	Not Found	Not Found	Peak Found	Peak Found	Peak Found	Peak Found
105037304	743891353	PREDICTED: probable flavin-containing monooxygenase 1 [OS=Elaeis guineensis]	1.335	1.752	1.749	1.541	0.423927	0.244547	0.520843	0.472581	0	0	0	0	68	90.3	82.2	116.5	143						5	High	Peak Found	Peak Found	Peak Found	Peak Found	High	Peak Found	High	High	Peak Found	High	High	Peak Found	High	Peak Found	Peak Found	High	Peak Found	Peak Found	Peak Found	High	Peak Found	Peak Found	High
	353441032	putative plastid ACP synthase, partial [OS=Elaeis guineensis]	2.197	2.24	21.727	9.721	5.7796e-05	0.0299734	3.99341e-15	1.80169e-16	0	0	0	0	14	35	28.1	304.4	118.3						3	High	High	Peak Found	High	High	High	High	Peak Found	Not Found	High	High	High	High	High	Peak Found	High	High	High	High	High	High	High	High	High
105044585	743781214	PREDICTED: glutamate--cysteine ligase, chloroplastic-like [OS=Elaeis guineensis]	1.643	1.197	2.982	2.045	0.582089	0.969946	0.602947	0.550094	0	0	0	0	112.2	107.4	55.6	50.4	174.5						5	Peak Found	Peak Found	Peak Found	Peak Found	Peak Found	Peak Found	Peak Found	Peak Found	High	Peak Found	Peak Found	Peak Found	Peak Found	High	Peak Found	Peak Found	Peak Found	Peak Found	Peak Found	Peak Found	High	Peak Found	Peak Found	High
105046592	743791834	PREDICTED: probable ribose-5-phosphate isomerase 3, chloroplastic [OS=Elaeis guineensis]	1.077	0.843	0.774	1.678	0.972281	0.986603	0.98197	0.791341	0	0	0	0	87.8	134.4	77.9	66.8	133.1						2	High	High	High	High	High	Peak Found	High	High	High	High	Peak Found	Peak Found	High	Peak Found	High	High	High	High	Peak Found	High	Peak Found	Peak Found	Peak Found	Peak Found
105051665	743815948	PREDICTED: protein phosphatase methylesterase 1 isoform X1 [OS=Elaeis guineensis]	0.898	1.018	0.822	1.054	0.909923	0.992947	0.98197	0.971344	0	0	0	0	116	97.3	100.5	56.2	129.9						6	High	High	High	High	High	High	Peak Found	High	High	Peak Found	Peak Found	High	High	High	High	High	High	Peak Found	Peak Found	High	High	High	High	Peak Found
105032902	743869362	PREDICTED: cinnamoyl-CoA reductase 1-like [OS=Elaeis guineensis]	0.701	1.117	1.017	1.196	0.728701	0.969946	0.98197	0.952007	0	0	0	0	90.9	86.6	132	92.2	98.3						3	High	Peak Found	Peak Found	High	Peak Found	Peak Found	High	High	Peak Found	Peak Found	Peak Found	Peak Found	Peak Found	High	Peak Found	High	Peak Found	Peak Found	Peak Found	Peak Found	High	High	Peak Found	Peak Found
105038220	448872696	60S acidic ribosomal protein P2B [OS=Elaeis guineensis]	1.108	0.827	0.976	1.025	0.862618	0.932655	0.98197	0.97322	0	0	0	0	120.6	118.4	44.5	128.4	88.1						3	Peak Found	High	High	Peak Found	Peak Found	High	High	High	High	High	Peak Found	High	High	High	High	Peak Found	Not Found	Peak Found	High	High	High	Peak Found	Peak Found	High
105047157	743794783	PREDICTED: 50S ribosomal protein L12, chloroplastic-like [OS=Elaeis guineensis]	2.508	1.647	2.314	2.448	3.13255e-05	0.411187	0.334302	0.0550942	0	0	0	0	39.1	103.4	77.2	151.2	129						2	Not Found	Peak Found	Peak Found	Peak Found	High	Peak Found	Not Found	Peak Found	High	High	High	Peak Found	Not Found	Peak Found	Peak Found	Peak Found	High	Peak Found	High	High	Peak Found	High	High	Peak Found
105058794	743851480	PREDICTED: alpha-glucan water dikinase, chloroplastic [OS=Elaeis guineensis]	1.278	1.291	2.226	1.563	0.72977	0.835501	0.447371	0.613282	0	0	0	0	80.9	45.6	96.1	203.1	74.3						7	Peak Found	Not Found	Peak Found	Peak Found	Peak Found	Peak Found	Peak Found	Not Found	Not Found	Not Found	Not Found	Peak Found	Peak Found	Peak Found	Peak Found	Not Found	Peak Found	Peak Found	High	Peak Found	Peak Found	Peak Found	Peak Found	Peak Found
103718677	XP_008805819.1	PREDICTED: probable quinone oxidoreductase [OS=Phoenix dactylifera]	1.812	1.216	1.38	0.757	0.0753434	0.902954	0.89493	0.937649	0	0	0	0	109.9	87.8	111.7	131.1	59.5						2	Peak Found	Peak Found	Peak Found	High	Peak Found	Peak Found	Peak Found	Peak Found	Peak Found	Peak Found	High	Peak Found	Peak Found	Peak Found	Peak Found	Not Found	High	Peak Found	Peak Found	Peak Found	Peak Found	Peak Found	High	Peak Found
105060935	743860877	PREDICTED: tuliposide A-converting enzyme 2, chloroplastic-like [OS=Elaeis guineensis]	0.939	1.495	0.395	0.444	0.99191	0.616006	0.544036	0.170536	0	0	0	0	159.4	76.5	102.3	94.3	67.5						2	Not Found	Peak Found	Peak Found	Not Found	Not Found	Peak Found	Not Found	High	High	Not Found	Not Found	Peak Found	Not Found	High	Peak Found	Not Found	Not Found	Not Found	Not Found	Not Found	Peak Found	Not Found	Not Found	Peak Found
105061368	743863022	PREDICTED: NADH--cytochrome b5 reductase 1-like [OS=Elaeis guineensis]	1.936	1.639	1.322	1.455	0.260071	0.740051	0.973301	0.921388	0	0	0	0	46.8	133.8	196.6	47.6	75.1						2	Peak Found	Not Found	Not Found	Peak Found	Peak Found	Not Found	Not Found	Not Found	Not Found	Not Found	Peak Found	Not Found	Peak Found	Peak Found	Not Found	High	High	Peak Found	Not Found	Not Found	Peak Found	Not Found	Not Found	Not Found
105039934	743768574	PREDICTED: lon protease homolog, mitochondrial isoform X1 [OS=Elaeis guineensis]	1.002	1.186	0.965	0.746	0.997961	0.914048	0.991625	0.864263	0	0	0	0	112.3	111.2	103	72.9	100.6						8	High	Peak Found	Peak Found	Peak Found	High	High	High	Peak Found	Peak Found	High	Peak Found	Peak Found	High	Peak Found	Peak Found	High	Peak Found	Peak Found	Peak Found	High	High	High	Peak Found	High
105035459	743883114	PREDICTED: histidine--tRNA ligase-like isoform X1 [OS=Elaeis guineensis]	0.871	0.987	1.432	1.142	0.940533	0.998648	0.914755	0.988371	0	0	0	0	131.9	121.5	28.6	137.1	80.8						3	High	Peak Found	Peak Found	Peak Found	High	High	High	Peak Found	Peak Found	Not Found	Peak Found	Peak Found	Peak Found	Peak Found	Peak Found	Peak Found	High	Peak Found	Not Found	Not Found	Peak Found	Peak Found	Not Found	Peak Found
105041716	743773361	PREDICTED: 40S ribosomal protein S9-2 [OS=Elaeis guineensis]	0.938	0.669	1.478	0.79	0.981384	0.875498	0.89493	0.95268	0	0	0	0	145	174.6	28.2	41.2	110.9						2	Peak Found	Peak Found	Peak Found	Peak Found	Peak Found	Not Found	High	Peak Found	Peak Found	High	Not Found	Not Found	High	Peak Found	Peak Found	Peak Found	Not Found	Peak Found	High	Peak Found	Peak Found	Peak Found	Not Found	Peak Found
105044009	743779228	PREDICTED: neutral alpha-glucosidase AB isoform X1 [OS=Elaeis guineensis]	1.257	0.898	1.269	1.018	0.592554	0.988779	0.911631	0.985331	0	0	0	0	103.9	113.2	47.3	73.1	162.4						5	High	Peak Found	Peak Found	Peak Found	Peak Found	High	High	Peak Found	Peak Found	Peak Found	Peak Found	High	Peak Found	Peak Found	Peak Found	Peak Found	Peak Found	High	Peak Found	Peak Found	High	High	High	High
105046350	743790616	PREDICTED: uracil phosphoribosyltransferase-like isoform X1 [OS=Elaeis guineensis]	0.935	1.041	0.824	0.877	0.957227	0.988779	0.98197	0.966822	0	0	0	0	99.3	89.5	122.5	95.1	93.6						5	Peak Found	Peak Found	High	High	Peak Found	Peak Found	Peak Found	Peak Found	Peak Found	High	Peak Found	Peak Found	High	High	High	High	High	Peak Found	Peak Found	High	Peak Found	Peak Found	Peak Found	Not Found
105040401	743756119	PREDICTED: probable 3-hydroxyisobutyrate dehydrogenase-like 1, mitochondrial [OS=Elaeis guineensis]	0.913	0.916	0.831	1.19	0.927528	0.988779	0.991625	0.841816	0	0	0	0	116.6	81.6	120.1	38.1	143.6						5	High	High	High	High	High	High	High	High	High	Peak Found	High	High	High	High	High	High	High	High	High	High	High	High	Peak Found	High
105045349	743785403	PREDICTED: lichenase-2-like [OS=Elaeis guineensis]	1.039	2.051	1.703	1.07	0.997961	0.435802	0.796292	0.987757	0	0	0	0	43.3	37.4	67.6	166.6	185.1						4	Peak Found	Peak Found	Peak Found	Peak Found	Peak Found	Peak Found	Peak Found	Peak Found	Peak Found	Peak Found	Peak Found	Peak Found	High	Peak Found	Peak Found	Peak Found	Peak Found	Peak Found	High	Not Found	High	Peak Found	Peak Found	Peak Found
105061424	743863330	PREDICTED: LOW QUALITY PROTEIN: delta(3,5)-Delta(2,4)-dienoyl-CoA isomerase, mitochondrial-like [OS=Elaeis guineensis]	1.225	1.204	1.122	1.471	0.790333	0.914379	0.978941	0.719271	0	0	0	0	74.6	92.6	104	110.1	118.8						6	High	High	High	High	Peak Found	Peak Found	High	High	Peak Found	Peak Found	Peak Found	High	High	High	Peak Found	High	High	Peak Found	Peak Found	High	Peak Found	High	High	High
105037126	743755463	PREDICTED: IAA-amino acid hydrolase ILR1-like 1 [OS=Elaeis guineensis]	1.801	0.926	0.01	3.455	0.753759	0.992533	1.81233e-16	0.325085	0	0	0	0	69.6	125.4	64.5		240.5						1	Not Found	Not Found	Not Found	High	Not Found	Peak Found	High	Peak Found	Peak Found	High	Peak Found	Peak Found	Not Found	Peak Found	Peak Found	Peak Found	Not Found	High	Not Found	High	Not Found	Not Found	Not Found	Not Found
105034194	743876297	PREDICTED: 2-C-methyl-D-erythritol 4-phosphate cytidylyltransferase, chloroplastic isoform X1 [OS=Elaeis guineensis]	0.878	0.842	0.635	0.687	0.862822	0.934786	0.906638	0.729474	0	0	0	0	134.9	112.1	102.8	81.4	68.8						6	High	Peak Found	High	High	High	High	High	High	Peak Found	Peak Found	High	High	Peak Found	Peak Found	High	Peak Found	Peak Found	High	Peak Found	High	High	Peak Found	Peak Found	High
105043676	743778336	PREDICTED: 60S ribosomal protein L15 isoform X1 [OS=Elaeis guineensis]	0.712	0.552	0.73	0.892	0.339353	0.338489	0.955789	0.986763	0	0	0	0	114.3	153.4	45.2	72.6	114.5						2	High	Not Found	Peak Found	High	Peak Found	High	High	Not Found	Not Found	High	Peak Found	Peak Found	High	Peak Found	Peak Found	Peak Found	Peak Found	Peak Found	Peak Found	High	Peak Found	High	Not Found	High
105052847	743821707	PREDICTED: psbP domain-containing protein 3, chloroplastic isoform X1 [OS=Elaeis guineensis]	1.713	1.816	2.263	1.438	0.149038	0.294232	0.515731	0.888693	0	0	0	0	70.2	114.1	138	129.7	48						4	Peak Found	Not Found	Peak Found	Peak Found	Peak Found	Peak Found	High	Peak Found	Not Found	High	Peak Found	Peak Found	High	Not Found	Peak Found	High	Peak Found	Peak Found	High	Peak Found	Peak Found	High	High	Peak Found
105047475	743796360	PREDICTED: LOW QUALITY PROTEIN: gamma-glutamyl hydrolase 2-like [OS=Elaeis guineensis]	1.143	1.146	0.586	1.101	0.868435	0.934786	0.847773	0.97322	0	0	0	0	96.2	114.3	148.2	57.5	83.9						4	Peak Found	Peak Found	Peak Found	High	High	High	High	High	Peak Found	Peak Found	Peak Found	High	Peak Found	High	High	Peak Found	High	High	Peak Found	Peak Found	Peak Found	High	Peak Found	High
105036431	743887923	PREDICTED: allene oxide synthase 1, chloroplastic-like [OS=Elaeis guineensis]	0.832	1.382	0.778	0.933	0.934496	0.775813	0.991625	0.988207	0	0	0	0	101.5	84.5	140.3	79	94.7						2	Not Found	Peak Found	Peak Found	Peak Found	Peak Found	Peak Found	Peak Found	Peak Found	Peak Found	Peak Found	Peak Found	Peak Found	Not Found	Not Found	Peak Found	Peak Found	High	High	Peak Found	Not Found	Not Found	Not Found	High	Peak Found
105053375	743759570	PREDICTED: probable D-2-hydroxyglutarate dehydrogenase, mitochondrial isoform X1 [OS=Elaeis guineensis]	0.886	1.02	0.787	0.602	0.904816	0.992533	0.978941	0.531625	0	0	0	0	136.4	82.3	141.4	61.2	78.6						6	High	Peak Found	Peak Found	High	High	High	High	Peak Found	Peak Found	High	High	High	High	Peak Found	Peak Found	High	High	High	Peak Found	Peak Found	High	High	High	High
105059570	743855052	PREDICTED: probable UMP/CMP kinase 4 [OS=Elaeis guineensis]	0.778	0.653	0.579	0.685	0.508313	0.610534	0.84945	0.786028	0	0	0	0	139.5	123.4	76.8	76.6	83.7						5	Peak Found	High	High	High	Peak Found	Peak Found	Peak Found	High	High	High	Peak Found	High	Peak Found	High	Peak Found	High	Peak Found	Peak Found	High	High	Peak Found	Peak Found	Peak Found	Peak Found
105034893	743762518	PREDICTED: beta-hexosaminidase 3 [OS=Elaeis guineensis]	0.919	1.001	1.01	1.238	0.935903	0.992533	0.964637	0.812421	0	0	0	0	93.2	89.1	101.1	96.8	119.9						8	High	High	High	Peak Found	High	High	Peak Found	Peak Found	Peak Found	Peak Found	Peak Found	High	Peak Found	High	High	Peak Found	Peak Found	Peak Found	High	Peak Found	Peak Found	Peak Found	High	High
105039462	743767315	PREDICTED: uncharacterized protein LOC105039462 isoform X1 [OS=Elaeis guineensis]	0.944	1.101	0.676	1.073	0.975521	0.969946	0.926092	0.987248	0	0	0	0	92.1	97.8	107.5	82.4	120.2						5	Peak Found	Peak Found	Peak Found	Peak Found	High	High	Peak Found	High	Peak Found	Peak Found	Peak Found	Peak Found	Peak Found	High	Peak Found	Peak Found	Peak Found	Peak Found	Peak Found	Peak Found	High	Peak Found	Peak Found	High
105048105; 105040587	743770380	PREDICTED: 60S ribosomal protein L11-like [OS=Elaeis guineensis]	0.961	0.794	0.593	0.77	0.975521	0.81537	0.833351	0.89197	0	0	0	0	147.8	117.5	116.2	41.2	77.3						8	High	Peak Found	High	High	High	High	High	Peak Found	Peak Found	High	High	High	High	High	High	High	High	High	High	High	Peak Found	Peak Found	High	High
105038969	743765981	PREDICTED: trigger factor-like protein TIG, Chloroplastic [OS=Elaeis guineensis]	0.954	1.231	1.362	1.199	0.991707	0.912377	0.911631	0.927128	0	0	0	0	84	100.7	107.1	112.6	95.6						7	Not Found	Peak Found	Peak Found	Peak Found	Peak Found	Peak Found	Peak Found	Peak Found	Not Found	Peak Found	High	Peak Found	Peak Found	Peak Found	Peak Found	High	High	Peak Found	High	Not Found	Peak Found	Peak Found	Peak Found	Peak Found
105044464	743780940	PREDICTED: 40S ribosomal protein S15a-like [OS=Elaeis guineensis]	1.212	0.894	0.449	0.622	0.763882	0.988779	0.553963	0.591399	0	0	0	0	124.4	136	116	52.8	70.7						1	Peak Found	High	High	High	High	High	High	Peak Found	Peak Found	High	High	High	High	High	High	High	Peak Found	High	Peak Found	Peak Found	Peak Found	High	Peak Found	Peak Found
105059036	743852782	PREDICTED: GMP synthase [glutamine-hydrolyzing]-like [OS=Elaeis guineensis]	0.815	0.801	0.684	0.633	0.757391	0.914072	0.922986	0.694041	0	0	0	0	136.4	106	56.9	106.2	94.5						6	High	Peak Found	Peak Found	Peak Found	High	High	High	Peak Found	Peak Found	Peak Found	High	Peak Found	High	Peak Found	Peak Found	High	Peak Found	High	Peak Found	Peak Found	Peak Found	Peak Found	High	High
105043517	743777908	PREDICTED: probable serine protease EDA2 isoform X1 [OS=Elaeis guineensis]	0.612	1.818	0.846	0.726	0.482209	0.472887	0.991625	0.940621	0	0	0	0	91.5	62.1	78.9	140.9	126.5						8	Peak Found	Peak Found	Peak Found	Peak Found	Peak Found	Peak Found	Peak Found	Peak Found	Peak Found	Peak Found	Peak Found	Peak Found	Peak Found	Peak Found	Peak Found	Peak Found	Peak Found	Peak Found	Peak Found	Peak Found	Peak Found	Peak Found	Peak Found	High
105061106	743861761	PREDICTED: UDP-glycosyltransferase 89B1-like [OS=Elaeis guineensis]	1.171	0.61	2.072	1.191	0.973987	0.799042	0.776522	0.999954	0	0	0	0	25.3	163.4	113.2	136.7	61.4						4	Peak Found	Peak Found	Peak Found	Peak Found	Not Found	Not Found	High	Not Found	Peak Found	Not Found	Not Found	Peak Found	Peak Found	Not Found	Peak Found	Not Found	Not Found	Not Found	Peak Found	Peak Found	Peak Found	High	High	Not Found
105040430	743769908	PREDICTED: translation machinery-associated protein 22 [OS=Elaeis guineensis]	1.177	0.989	1.153	1.141	0.874253	0.995082	0.958864	0.964267	0	0	0	0	101.8	118.5	109.4	58	112.3						4	High	High	High	High	High	High	High	High	High	High	High	High	High	High	High	High	High	High	High	High	High	High	High	High
103699862	XP_008780081.1	PREDICTED: cinnamyl alcohol dehydrogenase 2-like [OS=Phoenix dactylifera]																							1	Not Found	Not Found	Not Found	Not Found	Not Found	High	Not Found	Not Found	Not Found	Not Found	Not Found	Not Found	Not Found	Not Found	High	Not Found	Not Found	Not Found	Not Found	Not Found	High	Not Found	Not Found	Not Found
105048926	743802776	PREDICTED: uridine kinase-like protein 1, chloroplastic isoform X1 [OS=Elaeis guineensis]	1.278	1.723	1.927	1.979	0.836921	0.450686	0.665128	0.496984	0	0	0	0	54.1	29.7	92.9	189.2	134.2						6	High	Peak Found	Peak Found	High	High	Peak Found	High	High	Peak Found	Peak Found	High	Peak Found	High	High	Peak Found	High	High	Peak Found	Peak Found	Not Found	High	High	High	Peak Found
105054522	743830204	PREDICTED: chorismate synthase 2, chloroplastic-like [OS=Elaeis guineensis]	1.228	1.564	2.259	2.191	0.952992	0.877004	0.839355	0.721684	0	0	0	0	72.5	72.2	119.9	76	159.4						1	Peak Found	Not Found	Peak Found	Peak Found	High	Peak Found	High	Not Found	Peak Found	Peak Found	High	Not Found	Peak Found	Peak Found	Not Found	High	High	High	Not Found	Not Found	Peak Found	High	High	Not Found
105051955	743817359	PREDICTED: cellulose synthase-like protein H1 isoform X1 [OS=Elaeis guineensis]	0.86	1.033	1.75	0.878	0.862618	0.988779	0.656192	0.967849	0	0	0	0	92.6	106	160.5	83	57.8						6	High	Peak Found	Peak Found	High	High	Peak Found	High	Peak Found	Peak Found	Peak Found	High	Peak Found	High	Peak Found	Peak Found	High	High	High	Peak Found	Not Found	Peak Found	High	High	Peak Found
105060079	743856868	PREDICTED: cysteine desulfurase 1, mitochondrial-like [OS=Elaeis guineensis]	1.08	1.159	1.271	0.887	0.92467	0.93054	0.881067	0.985331	0	0	0	0	84.2	89.7	140	125.1	61						2	Peak Found	Peak Found	High	High	High	Not Found	Peak Found	High	Peak Found	High	High	High	Peak Found	Peak Found	Peak Found	High	High	High	Peak Found	Peak Found	Peak Found	High	High	Peak Found
105047182	743794891	PREDICTED: glucose-1-phosphate adenylyltransferase large subunit 1-like [OS=Elaeis guineensis]	1.723	1.26	3.055	2.443	0.574515	0.944479	0.459746	0.301786	0	0	0	0	62	71	70.5	135.9	160.5						4	Not Found	Not Found	Not Found	Not Found	Peak Found	Peak Found	Not Found	Not Found	Peak Found	Peak Found	Peak Found	Peak Found	Not Found	Peak Found	Not Found	Not Found	Peak Found	Peak Found	High	Not Found	High	Peak Found	Peak Found	Peak Found
105036629	743888701	PREDICTED: LOW QUALITY PROTEIN: lysM domain receptor-like kinase 4 [OS=Elaeis guineensis]	1.155	0.265	0.307	0.739	0.901384	0.0470518	0.377104	0.931608	0	0	0	0	170.3	192	53.3	27.5	56.9						2	High	Not Found	Not Found	High	High	Not Found	Peak Found	Not Found	Peak Found	Not Found	Not Found	Not Found	Peak Found	Not Found	Not Found	Peak Found	Not Found	High	Not Found	Peak Found	Not Found	Peak Found	Not Found	Peak Found
105049672	743806577	PREDICTED: ribulose-phosphate 3-epimerase, cytoplasmic isoform [OS=Elaeis guineensis]	1.282	0.908	0.951	1.248	0.53343	0.988779	0.991625	0.838554	0	0	0	0	85.5	124.8	99.1	79	111.5						4	High	High	Peak Found	High	High	Peak Found	Peak Found	High	Peak Found	High	Not Found	High	High	High	High	Peak Found	Peak Found	Peak Found	Peak Found	High	High	High	Peak Found	Peak Found
105051105	743813390	PREDICTED: peptidyl-prolyl cis-trans isomerase FKBP19, chloroplastic [OS=Elaeis guineensis]	0.803	0.704	1.272	0.991	0.724503	0.771009	0.91399	0.99824	0	0	0	0	110.5	145.5	51.5	75.8	116.7						7	Peak Found	High	High	High	Peak Found	Peak Found	Peak Found	High	High	High	Peak Found	Peak Found	Peak Found	High	High	Peak Found	Peak Found	Peak Found	High	High	High	Peak Found	Peak Found	Peak Found
103723314	XP_008812421.1	PREDICTED: glucose-6-phosphate 1-dehydrogenase, cytoplasmic isoform [OS=Phoenix dactylifera]	1.14	0.724	0.508	0.411	0.916601	0.817027	0.736535	0.129156	0	0	0	0	228.2	168	37.4	35.4	31						2	Peak Found	High	High	Not Found	High	High	High	High	High	Peak Found	Not Found	High	Peak Found	High	High	Peak Found	Peak Found	Peak Found	Not Found	Peak Found	High	Peak Found	Peak Found	Peak Found
103717160	XP_008803666.1	PREDICTED: 60S ribosomal protein L3-like [OS=Phoenix dactylifera]	1.805	1.785	0.383	1.573	0.196954	0.511413	0.561984	0.601151	0	0	0	0	92.9	132.4	71.5	30.4	172.9						2	Peak Found	Not Found	Not Found	Peak Found	Peak Found	Peak Found	High	Not Found	Not Found	High	Peak Found	Not Found	Peak Found	Not Found	Not Found	Not Found	Peak Found	Not Found	Not Found	Peak Found	Not Found	Not Found	Not Found	Not Found
105038666	743765257	PREDICTED: LOW QUALITY PROTEIN: probable inactive receptor kinase At1g27190 [OS=Elaeis guineensis]	1.078	0.924	0.86	0.643	0.928165	0.992533	0.991625	0.751511	0	0	0	0	90.4	102.2	116.7	104.4	86.3						7	High	High	High	Peak Found	High	High	High	Peak Found	Peak Found	Peak Found	High	High	Peak Found	High	High	High	High	High	Peak Found	Peak Found	Peak Found	Peak Found	High	High
105050327	743809425	PREDICTED: aldehyde dehydrogenase family 2 member B7, mitochondrial-like [OS=Elaeis guineensis]																							1	Not Found	Not Found	Not Found	Not Found	Not Found	Not Found	Not Found	Not Found	Not Found	High	Not Found	Not Found	Not Found	Not Found	Not Found	Not Found	Not Found	Not Found	Not Found	Not Found	Not Found	Not Found	Not Found	Not Found
103714819	XP_008800459.1	PREDICTED: peroxisomal (S)-2-hydroxy-acid oxidase GLO4-like [OS=Phoenix dactylifera]	0.834	0.741	0.953	0.917	0.82741	0.854344	0.991625	0.978746	0	0	0	0	97.8	78.3	86.4	95.5	142						2	High	Peak Found	High	Peak Found	Peak Found	High	Not Found	High	High	Not Found	Peak Found	High	Peak Found	High	Peak Found	Not Found	Peak Found	Not Found	Peak Found	Peak Found	High	Peak Found	Peak Found	High
105040248	743769409	PREDICTED: bifunctional aspartate aminotransferase and glutamate/aspartate-prephenate aminotransferase-like [OS=Elaeis guineensis]	0.995	1.074	0.699	1.295	0.99191	0.985723	0.926709	0.886722	0	0	0	0	95.2	120.4	109.6	91.6	83.3						5	Peak Found	High	High	Peak Found	Peak Found	High	Peak Found	High	High	Peak Found	Peak Found	High	Peak Found	High	High	High	Peak Found	Peak Found	Peak Found	Peak Found	Peak Found	Peak Found	Peak Found	High
103720861	XP_008809029.1	PREDICTED: 3-hydroxyisobutyryl-CoA hydrolase-like protein 3, mitochondrial isoform X1 [OS=Phoenix dactylifera]	0.787	0.747	0.814	0.896	0.869167	0.913118	0.991625	0.991748	0	0	0	0	123.5	84.5	89.6	100.6	101.8						1	High	High	High	Peak Found	Peak Found	High	Peak Found	High	Peak Found	Not Found	Peak Found	High	Peak Found	High	High	Peak Found	Peak Found	Peak Found	Peak Found	High	Peak Found	Peak Found	Peak Found	Peak Found
105057190	743843127	PREDICTED: uroporphyrinogen decarboxylase-like [OS=Elaeis guineensis]	0.937	0.925	1.146	1.848	0.997961	0.994732	0.955789	0.587782	0	0	0	0	90.8	100.1	60.1	86.9	162.1						4	High	Peak Found	Peak Found	High	High	Peak Found	High	Peak Found	Peak Found	Peak Found	High	High	Peak Found	High	Peak Found	High	High	High	Peak Found	High	High	Peak Found	Peak Found	Peak Found
105053770	743826629	PREDICTED: glycerate dehydrogenase [OS=Elaeis guineensis]	0.837	1.565	1.071	1.479	0.910964	0.785129	0.991625	0.903496	0	0	0	0	62.6	18	110.9	156.8	151.7						2	High	Peak Found	High	High	High	Peak Found	High	Peak Found	Peak Found	High	Peak Found	Peak Found	High	High	Peak Found	High	Peak Found	High	Peak Found	Peak Found	High	Peak Found	Peak Found	Peak Found
103713498	XP_008798675.1	PREDICTED: acidic endochitinase-like [OS=Phoenix dactylifera]	1.812	2.23	5.683	5.523	0.000351494	0.00556299	3.05601e-05	4.08004e-11	0	0	0	0	31.4	53.4	61.9	190.6	162.7						2	High	High	High	High	High	Peak Found	High	High	High	High	High	High	High	High	High	High	High	High	High	High	High	High	High	High
105058778	743851384	PREDICTED: bifunctional phosphatase IMPL2, chloroplastic isoform X1 [OS=Elaeis guineensis]	0.838	1.221	1.505	1.554	0.880309	0.913118	0.859023	0.608183	0	0	0	0	88.3	67.8	119.4	120.7	103.8						4	High	Not Found	Peak Found	High	High	Peak Found	High	Not Found	Peak Found	Peak Found	Peak Found	High	High	High	Peak Found	High	Peak Found	High	Peak Found	Not Found	High	High	High	Peak Found
105033221	743871184	PREDICTED: probable tocopherol O-methyltransferase, chloroplastic isoform X1 [OS=Elaeis guineensis]	2.721	1.49	5.637	3.963	0.116361	0.906042	0.224984	0.207307	0	0	0	0	23	123.4	100.2	150.1	103.3						5	Peak Found	Peak Found	Peak Found	High	High	Peak Found	Peak Found	Peak Found	Peak Found	High	High	Peak Found	Peak Found	Peak Found	Peak Found	Peak Found	Peak Found	Peak Found	Peak Found	Peak Found	Peak Found	High	Peak Found	Peak Found
105052800	743821417	PREDICTED: 50S ribosomal protein L3-1, chloroplastic [OS=Elaeis guineensis]	1.169	2.123	1.751	1.524	0.912105	0.174586	0.826369	0.883991	0	0	0	0	51.6	108.5	186.7	68.9	84.4						5	High	Peak Found	Peak Found	High	Peak Found	Peak Found	High	Not Found	Peak Found	High	High	Peak Found	Peak Found	Peak Found	Peak Found	Peak Found	High	Peak Found	High	Peak Found	Peak Found	Peak Found	Peak Found	Peak Found
103714806	XP_008800445.1	PREDICTED: proline--tRNA ligase, cytoplasmic-like [OS=Phoenix dactylifera]	1.076	1.229	0.894	1.196	0.966745	0.884461	0.991625	0.943267	0	0	0	0	77.5	94.2	110.6	96.6	121.1						3	High	High	High	High	High	High	High	High	High	High	High	Peak Found	High	High	High	High	High	High	Not Found	Peak Found	High	High	High	High
105048055	743799682	PREDICTED: 40S ribosomal protein S24-1-like [OS=Elaeis guineensis]	0.926	0.893	0.388	0.95	0.950152	0.988779	0.365045	0.99458	0	0	0	0	123	84.7	136.9	42.4	113						3	Peak Found	Peak Found	Peak Found	High	Peak Found	High	High	Peak Found	Peak Found	High	Peak Found	High	Peak Found	Peak Found	High	High	Peak Found	Peak Found	Peak Found	High	Peak Found	Peak Found	Peak Found	High
105057765	743846128	PREDICTED: probable glutathione peroxidase 5 [OS=Elaeis guineensis]	0.978	0.79	0.642	0.742	0.999622	0.913368	0.911631	0.885216	0	0	0	0	101	127.2	75.1	106	90.7						6	High	High	High	Peak Found	High	High	High	High	High	High	High	Peak Found	Peak Found	High	High	Peak Found	Peak Found	High	Peak Found	Peak Found	High	Peak Found	Peak Found	Peak Found
105035746	743884569	PREDICTED: 1,2-dihydroxy-3-keto-5-methylthiopentene dioxygenase 1-like isoform X2 [OS=Elaeis guineensis]	1.264	1.04	0.796	1.049	0.466355	0.988779	0.986328	0.961673	0	0	0	0	106.8	97.2	106.4	66.3	123.4						7	High	High	High	Peak Found	Peak Found	Peak Found	High	Peak Found	High	Peak Found	High	High	Peak Found	High	High	Peak Found	High	Peak Found	Peak Found	High	High	High	High	Peak Found
105058641	743850593	PREDICTED: omega-amidase,chloroplastic-like [OS=Elaeis guineensis]	1.167	0.971	1.328	0.762	0.912776	0.998648	0.92301	0.937768	0	0	0	0	108.6	90.6	103.7	115.7	81.3						2	Peak Found	Not Found	High	High	Peak Found	Peak Found	Peak Found	High	Not Found	Peak Found	Peak Found	Peak Found	High	Peak Found	Peak Found	Peak Found	Peak Found	Peak Found	Peak Found	Peak Found	Peak Found	Peak Found	High	Peak Found
105040160	743769167	PREDICTED: 2-alkenal reductase (NADP(+)-dependent)-like isoform X1 [OS=Elaeis guineensis]	1.004	1.273	0.867	1.2	0.997961	0.835266	0.991625	0.940621	0	0	0	0	87.9	91.1	77.7	104.3	139						6	Peak Found	High	High	Peak Found	Peak Found	Peak Found	Peak Found	High	High	High	Peak Found	Peak Found	Peak Found	Peak Found	High	Peak Found	Peak Found	Peak Found	Not Found	Peak Found	Peak Found	Peak Found	Peak Found	High
105060987	743861139	PREDICTED: uncharacterized protein LOC105060987 [OS=Elaeis guineensis]	0.884	0.503	0.587	1.093	0.901677	0.132013	0.856666	0.948455	0	0	0	0	144.5	99.1	81.5	54.8	120.1						5	High	Peak Found	Peak Found	Peak Found	High	High	Peak Found	Not Found	Not Found	Peak Found	Peak Found	High	Peak Found	Peak Found	Peak Found	Peak Found	Peak Found	Peak Found	High	Peak Found	Peak Found	Peak Found	Peak Found	High
105057905	743846770	PREDICTED: NADH--cytochrome b5 reductase 1-like [OS=Elaeis guineensis]	0.775	1.176	0.22	0.904	0.862618	0.969946	0.201142	0.978354	0	0	0	0	116.7	109.3	137.3	31	105.6						1	Not Found	Peak Found	Peak Found	Not Found	Peak Found	Not Found	Not Found	High	Peak Found	Not Found	Not Found	Not Found	Not Found	Peak Found	Peak Found	Peak Found	Not Found	Not Found	Not Found	Not Found	Peak Found	Not Found	Not Found	Peak Found
105039690	743767937	PREDICTED: cytochrome P450 97B2, chloroplastic [OS=Elaeis guineensis]	0.956	1.11	1.441	1.514	0.982125	0.976706	0.868257	0.664395	0	0	0	0	83.5	61	70.8	121.8	162.9						7	Peak Found	Peak Found	Peak Found	Peak Found	Peak Found	Peak Found	Peak Found	Peak Found	Peak Found	Peak Found	Peak Found	Peak Found	Peak Found	High	Peak Found	Peak Found	Peak Found	Peak Found	Peak Found	Peak Found	High	Peak Found	High	High
105054256	743829063	PREDICTED: 40S ribosomal protein S17-like [OS=Elaeis guineensis]	1.296	0.838	0.973	0.849	0.624654	0.969946	0.991625	0.948455	0	0	0	0	109.3	122	70.6	109.2	89						1	Peak Found	High	Peak Found	High	Peak Found	High	Peak Found	High	Peak Found	High	Peak Found	High	High	High	High	Peak Found	Peak Found	High	High	High	High	High	Peak Found	High
105054912	743831997	PREDICTED: phosphomannomutase [OS=Elaeis guineensis]	0.945	0.749	0.655	1.06	0.975521	0.890177	0.919778	0.984856	0	0	0	0	123.8	136.5	65.3	56.7	117.7						5	Peak Found	High	High	High	Peak Found	Peak Found	Peak Found	High	High	High	Peak Found	High	Peak Found	High	High	High	Peak Found	Peak Found	Peak Found	Peak Found	High	High	Peak Found	Peak Found
105041073	743771759	PREDICTED: ubiquitin receptor RAD23c-like [OS=Elaeis guineensis]	1.148	1.444	0.696	1.481	0.890484	0.644584	0.924658	0.709709	0	0	0	0	73.7	98.1	151.6	66.8	109.8						2	Peak Found	Peak Found	Peak Found	Peak Found	Peak Found	Peak Found	Peak Found	Peak Found	High	High	Peak Found	Peak Found	High	Peak Found	Peak Found	High	Peak Found	Peak Found	Peak Found	High	Peak Found	Peak Found	High	High
103715824	XP_008801805.1	PREDICTED: LOW QUALITY PROTEIN: allene oxide synthase 1, chloroplastic-like, partial [OS=Phoenix dactylifera]	0.877	1.061	0.922	1.151	0.940533	0.988779	0.998839	0.946095	0	0	0	0	101.3	92.6	121.2	67.9	117.1						2	Peak Found	Peak Found	Peak Found	Peak Found	Peak Found	Peak Found	Peak Found	Peak Found	Peak Found	Peak Found	Not Found	Peak Found	Peak Found	High	High	Peak Found	Peak Found	Peak Found	Not Found	Not Found	Peak Found	Peak Found	Not Found	Not Found
105040520	743770171	PREDICTED: hexokinase-2-like [OS=Elaeis guineensis]	3.265	1.289	5.091	4.086	0.0201917	0.877117	0.026398	0.0252691	0	0	0	0	15.6	9.5	86	228.9	160						4	Not Found	Peak Found	Peak Found	Not Found	Peak Found	High	Not Found	Not Found	Not Found	Not Found	Not Found	Not Found	Peak Found	Peak Found	Peak Found	Peak Found	Peak Found	Peak Found	High	Not Found	Peak Found	High	Peak Found	Peak Found
105051700	743816142	PREDICTED: phosphoribosylamine--glycine ligase-like isoform X1 [OS=Elaeis guineensis]	0.891	1.136	1.292	1.307	0.974163	0.961263	0.917816	0.871201	0	0	0	0	78.5	79.4	87.8	133.9	120.5						4	Peak Found	Peak Found	Peak Found	Peak Found	Peak Found	Peak Found	Peak Found	Peak Found	Peak Found	Peak Found	Peak Found	Peak Found	Peak Found	Peak Found	Peak Found	Peak Found	High	Peak Found	Peak Found	Peak Found	High	High	High	High
105038031	743763639	PREDICTED: protein FAM98B-like isoform X2 [OS=Elaeis guineensis]	0.989	0.999	1.113	0.626	0.99191	0.995082	0.978941	0.608417	0	0	0	0	95.7	138.2	85.5	110.5	70.1						2	High	High	High	Peak Found	High	High	Peak Found	High	High	High	High	High	Peak Found	High	High	Peak Found	High	High	High	High	Peak Found	Peak Found	High	High
103711928	XP_008796470.1	PREDICTED: oryzain alpha chain-like [OS=Phoenix dactylifera]		100	100	100		2.25877e-16	1.81233e-16	1.80169e-16		0	0	0			183.9	199.9	116.2						1	Not Found	Not Found	Not Found	Not Found	Not Found	Not Found	Not Found	Not Found	Not Found	Not Found	Not Found	Not Found	Not Found	Not Found	High	Peak Found	Peak Found	Peak Found	Not Found	Not Found	Peak Found	Not Found	Not Found	Not Found
105054080	743828159	PREDICTED: probable 6-phosphogluconolactonase 4, chloroplastic [OS=Elaeis guineensis]	0.515	0.994	1.003	0.842	0.0236077	0.998648	0.991625	0.949462	0	0	0	0	99.9	48.6	171.3	66	114.2						4	High	High	High	High	High	High	High	Peak Found	Peak Found	High	High	High	High	Peak Found	Peak Found	High	High	High	High	High	High	Peak Found	High	Peak Found
105053205	743823675	PREDICTED: uncharacterized protein LOC105053205 [OS=Elaeis guineensis]	1.186	0.421	1.539	0.634	0.947902	0.472887	0.916443	0.792109	0	0	0	0	102.8	63	130.9	158.5	44.8						5	High	Not Found	Peak Found	Peak Found	Peak Found	Peak Found	High	Peak Found	Peak Found	Peak Found	Peak Found	Peak Found	Peak Found	Not Found	Peak Found	Peak Found	High	Peak Found	Not Found	Peak Found	Peak Found	Peak Found	Peak Found	Peak Found
105051494	743815223	PREDICTED: 60S ribosomal protein L5 [OS=Elaeis guineensis]	0.99	0.67	1.299	2.064	0.994748	0.817027	0.914755	0.255589	0	0	0	0	94.2	75.1	68.2	97.1	165.4						3	Peak Found	Not Found	Peak Found	High	Peak Found	Peak Found	Peak Found	Not Found	Not Found	High	Peak Found	Peak Found	Not Found	Peak Found	Peak Found	Not Found	Peak Found	Peak Found	Peak Found	High	Peak Found	Peak Found	Peak Found	Peak Found
105037369	743763124	PREDICTED: cytochrome P450 71A1-like [OS=Elaeis guineensis]	0.698	0.697	0.475	0.326	0.621908	0.81537	0.829222	0.155339	0	0	0	0	52.4	188.2	124.7	60.3	74.5						1	High	Not Found	Not Found	High	Peak Found	Not Found	High	Not Found	Not Found	Peak Found	Peak Found	Not Found	Not Found	Not Found	Not Found	Peak Found	Peak Found	High	Not Found	Not Found	Not Found	Not Found	Not Found	Not Found
105034351	743877093	PREDICTED: proline--tRNA ligase [OS=Elaeis guineensis]	1.348	1.418	1.429	1.502	0.565291	0.681038	0.888931	0.683869	0	0	0	0	53.7	135.8	123.4	82	105.1						6	Peak Found	Peak Found	Peak Found	High	High	Peak Found	Peak Found	High	Peak Found	Peak Found	High	Peak Found	High	Peak Found	Peak Found	High	Peak Found	High	Peak Found	Peak Found	High	High	High	Peak Found
105055846	743836608	PREDICTED: serine carboxypeptidase-like 18 [OS=Elaeis guineensis]																							0	Not Found	Not Found	Not Found	Not Found	Not Found	Not Found	Not Found	Not Found	Not Found	Not Found	Not Found	Not Found	Not Found	Not Found	Not Found	Not Found	Not Found	Not Found	Not Found	Not Found	Not Found	Not Found	Not Found	Not Found
105045726	743787355	PREDICTED: diaminopimelate epimerase, chloroplastic-like [OS=Elaeis guineensis]	1.181	1.257	1.444	1.546	0.87429	0.841835	0.837812	0.600879	0	0	0	0	59.6	94.4	86.9	119.8	139.3						5	High	Peak Found	Peak Found	Peak Found	High	Peak Found	High	Peak Found	Peak Found	Peak Found	High	Peak Found	Peak Found	Peak Found	Peak Found	Peak Found	High	High	Peak Found	Peak Found	High	High	High	High
105051242	743759015	PREDICTED: ATP synthase gamma chain 1, chloroplastic [OS=Elaeis guineensis]	0.969	0.876	0.665	0.875	0.992226	0.985723	0.924553	0.982612	0	0	0	0	115.8	97.6	117.8	68.1	100.6						4	High	Peak Found	Peak Found	High	High	Peak Found	High	Peak Found	Peak Found	High	High	Peak Found	High	Peak Found	Peak Found	High	High	High	Peak Found	Peak Found	Peak Found	High	High	Peak Found
105049654	743758595	PREDICTED: frataxin, mitochondrial-like [OS=Elaeis guineensis]	1.186	1.03	1.089	1.155	0.87429	0.988779	0.98197	0.961673	0	0	0	0	57.2	115.8	131.4	74.4	121.2						4	High	High	High	Peak Found	Peak Found	Peak Found	High	High	High	Peak Found	Peak Found	High	High	High	High	Peak Found	Peak Found	High	High	High	High	Peak Found	Peak Found	Peak Found
105042098	743774292	PREDICTED: asparagine synthetase [glutamine-hydrolyzing] 2 [OS=Elaeis guineensis]	1.022	1.447	1.759	1.26	0.969204	0.655032	0.646303	0.907612	0	0	0	0	59.9	53.9	141.1	151.3	93.7						5	High	Peak Found	Peak Found	Peak Found	High	Peak Found	High	Peak Found	Peak Found	Peak Found	High	Peak Found	Peak Found	High	Peak Found	Peak Found	High	High	Peak Found	Not Found	High	High	High	High
105048988	743803049	PREDICTED: 50S ribosomal protein L27, chloroplastic isoform X2 [OS=Elaeis guineensis]	1.449	1.64	0.51	1.645	0.462344	0.524938	0.840048	0.52641	0	0	0	0	65.4	203.6	82.7	14.5	133.8						4	Peak Found	Peak Found	High	High	High	Peak Found	High	Peak Found	Peak Found	High	High	Peak Found	Peak Found	High	High	High	High	Peak Found	Peak Found	Peak Found	Not Found	Peak Found	Peak Found	Peak Found
105043238	743777180	PREDICTED: 40S ribosomal protein S17-like [OS=Elaeis guineensis]	0.838	0.602	0.477	0.655	0.728701	0.309322	0.554374	0.601151	0	0	0	0	160.3	108.2	102.4	47	82.2						1	Peak Found	High	Peak Found	Peak Found	Peak Found	High	Peak Found	Peak Found	Peak Found	High	Peak Found	Peak Found	High	Peak Found	Peak Found	Peak Found	Peak Found	Peak Found	Peak Found	High	Peak Found	Peak Found	Peak Found	Peak Found
105055196	743833372	PREDICTED: probable flavin-containing monooxygenase 1 [OS=Elaeis guineensis]	1.381	1.556	2.352	2.274	0.411382	0.464659	0.264413	0.0932381	0	0	0	0	63.6	116.9	111.5	67.4	140.7						6	High	Peak Found	Peak Found	Peak Found	High	High	Peak Found	High	Peak Found	Peak Found	High	High	Peak Found	High	High	High	High	Peak Found	Peak Found	Peak Found	High	Peak Found	Peak Found	High
103705445	XP_008787375.1	PREDICTED: photosystem I reaction center subunit III, chloroplastic, partial [OS=Phoenix dactylifera]	0.822	0.709	0.375	0.471	0.633664	0.652544	0.290476	0.165012	0	0	0	0	113.3	179.5	154	39.2	13.9						5	High	High	High	High	High	Peak Found	High	Peak Found	Not Found	High	High	Peak Found	High	High	Peak Found	High	High	High	Peak Found	Not Found	Peak Found	High	High	Not Found
105045347	743785395	PREDICTED: glucan endo-1,3-beta-glucosidase-like [OS=Elaeis guineensis]	0.766	0.869	0.648	1.239	0.872795	0.992533	0.955789	0.934661	0	0	0	0	96.9	106.6	59.5	68	169						4	Peak Found	Peak Found	Peak Found	Peak Found	Peak Found	Peak Found	Peak Found	Peak Found	Peak Found	Peak Found	Peak Found	Peak Found	Peak Found	Peak Found	Peak Found	Peak Found	Peak Found	Peak Found	Peak Found	Peak Found	Peak Found	Peak Found	Peak Found	Peak Found
105050367	743809549	PREDICTED: FGGY carbohydrate kinase domain-containing protein isoform X1 [OS=Elaeis guineensis]	1.06	1.481	1.167	1.617	0.940533	0.724789	0.962701	0.761929	0	0	0	0	69.1	97.8	63.7	188.1	81.3						4	High	Peak Found	Peak Found	Peak Found	Peak Found	Peak Found	Peak Found	Peak Found	Peak Found	Peak Found	High	High	Peak Found	Peak Found	Peak Found	High	High	Peak Found	Not Found	Peak Found	High	High	High	High
105060120	743857121	PREDICTED: flavonol synthase/flavanone 3-hydroxylase-like [OS=Elaeis guineensis]	0.992	0.991	0.424	0.743	0.994137	0.994877	0.504264	0.874819	0	0	0	0	131.6	122.5	123.4	50.6	71.9						3	Peak Found	High	High	High	High	High	Not Found	High	Peak Found	Peak Found	High	High	Peak Found	High	Peak Found	High	High	High	Peak Found	Peak Found	Peak Found	Peak Found	Peak Found	High
105055776	743836336	PREDICTED: 60S ribosomal protein L21-1-like [OS=Elaeis guineensis]	1.02	0.746	0.394	0.653	0.980988	0.681729	0.288094	0.551192	0	0	0	0	118.8	125.1	114.3	50.1	91.7						4	High	Peak Found	Peak Found	Peak Found	Peak Found	High	High	Peak Found	Peak Found	High	Peak Found	Peak Found	Peak Found	Peak Found	Peak Found	Peak Found	Peak Found	Peak Found	Peak Found	Peak Found	Peak Found	Peak Found	Peak Found	High
105033532	743872963	PREDICTED: D-lactate dehydrogenase [cytochrome], mitochondrial isoform X1 [OS=Elaeis guineensis]	1.297	1.475	2.015	1.719	0.687859	0.629362	0.515731	0.456449	0	0	0	0	83.9	116.3	98.6	126.4	74.7						5	Peak Found	Peak Found	Peak Found	High	High	Peak Found	High	High	Peak Found	Peak Found	Peak Found	Peak Found	Peak Found	Peak Found	Peak Found	High	Peak Found	Peak Found	High	Peak Found	Peak Found	Peak Found	High	High
103711440	XP_008795801.1	PREDICTED: LOW QUALITY PROTEIN: fumarate hydratase 1, mitochondrial-like [OS=Phoenix dactylifera]	1.026	1.087	1.095	0.928	0.99191	0.963849	0.978941	0.985331	0	0	0	0	110.8	93.5	93.4	95.9	106.5						2	Peak Found	High	High	Peak Found	High	Peak Found	Peak Found	High	High	Peak Found	Peak Found	High	Peak Found	High	High	Peak Found	High	High	High	Peak Found	High	High	Peak Found	High
103705705	XP_008787749.1	PREDICTED: soluble inorganic pyrophosphatase 6, chloroplastic-like [OS=Phoenix dactylifera]	1.494	1.362	1.115	1.115	0.376132	0.694753	0.961631	0.974787	0	0	0	0	89.4	110.3	112	66.4	121.8						1	Not Found	High	High	Not Found	Peak Found	Peak Found	Not Found	High	High	Not Found	Peak Found	High	Not Found	High	High	Not Found	Not Found	Peak Found	Peak Found	High	High	Not Found	Not Found	High
105043155	743776954	PREDICTED: 3-ketoacyl-CoA thiolase 2, peroxisomal-like [OS=Elaeis guineensis]	0.915	0.548	0.63	0.917	0.96931	0.664694	0.911631	0.974787	0	0	0	0	142	97.9	79.5	86.1	94.4						1	Peak Found	Peak Found	Peak Found	High	Peak Found	Peak Found	Peak Found	Peak Found	Not Found	Peak Found	Not Found	Not Found	Peak Found	Peak Found	Peak Found	Not Found	Peak Found	Peak Found	Not Found	Not Found	Not Found	Peak Found	Peak Found	Not Found
105033115	743870575	PREDICTED: probable glucan 1,3-alpha-glucosidase [OS=Elaeis guineensis]	0.891	0.606	1.03	0.687	0.969351	0.609754	0.987671	0.921388	0	0	0	0	145.3	64.5	82.6	152.4	55.3						2	Peak Found	Peak Found	Peak Found	Peak Found	Peak Found	High	Peak Found	Peak Found	Not Found	Not Found	Peak Found	Peak Found	Peak Found	Peak Found	Peak Found	Peak Found	Peak Found	High	Peak Found	Not Found	Peak Found	High	High	High
105049607	743806210	PREDICTED: probable UDP-arabinopyranose mutase 2 isoform X2 [OS=Elaeis guineensis]	0.783	0.629	0.8	0.978	0.687108	0.601383	0.98197	0.989792	0	0	0	0	127.9	98.6	85	67.5	121.1						5	Peak Found	High	High	High	High	High	Peak Found	High	High	High	Peak Found	High	High	High	Peak Found	High	High	High	Peak Found	Peak Found	High	High	High	High
105060394	743858518	PREDICTED: obtusifoliol 14-alpha demethylase [OS=Elaeis guineensis]	0.84	0.689	0.517	0.637	0.840024	0.738318	0.703616	0.592665	0	0	0	0	138.1	120	80.8	97.4	63.8						6	High	High	High	High	High	High	High	High	Peak Found	Peak Found	Peak Found	High	High	High	High	High	Peak Found	Peak Found	Peak Found	Peak Found	High	High	Peak Found	Peak Found
105047667	743797512	PREDICTED: phospholipase A1-II 5-like [OS=Elaeis guineensis]	0.722	0.786	0.532	0.371	0.790333	0.962162	0.847773	0.243928	0	0	0	0	156.6	75.2	65.2	157.9	45.2						6	Peak Found	High	Peak Found	Peak Found	High	Peak Found	Peak Found	Peak Found	Peak Found	Peak Found	Peak Found	Peak Found	Peak Found	High	Peak Found	Peak Found	Peak Found	Peak Found	Peak Found	Peak Found	Peak Found	Peak Found	Peak Found	Peak Found
103708561	XP_008791763.1	PREDICTED: ATP-dependent (S)-NAD(P)H-hydrate dehydratase [OS=Phoenix dactylifera]	0.508	0.751	1.108	0.702	0.178037	0.93054	0.978941	0.925967	0	0	0	0	122.6	62.3	92.2	124.3	98.6						1	Peak Found	Peak Found	High	Peak Found	Peak Found	Peak Found	Peak Found	High	Peak Found	Peak Found	Peak Found	Peak Found	Peak Found	Peak Found	High	Peak Found	Peak Found	Peak Found	Peak Found	Peak Found	Peak Found	Peak Found	Peak Found	Peak Found
103699724	XP_008779948.1	PREDICTED: UDP-glycosyltransferase 86A1-like, partial [OS=Phoenix dactylifera]	1.414	1.033	0.897	0.588	0.279508	0.988779	0.991625	0.48414	0	0	0	0	124.9	19.9	137	186.5	31.7						3	Peak Found	Peak Found	Peak Found	High	High	Peak Found	High	Peak Found	Peak Found	High	High	Peak Found	High	Peak Found	Peak Found	Peak Found	High	High	Not Found	Peak Found	Peak Found	High	High	Peak Found
105039995	743768757	PREDICTED: LOW QUALITY PROTEIN: psbP domain-containing protein 1, chloroplastic [OS=Elaeis guineensis]	1.196	1.039	1.075	1.099	0.801107	0.988779	0.98197	0.97716	0	0	0	0	103.7	138.1	95.3	90.9	72						5	Peak Found	High	High	High	Peak Found	Peak Found	Peak Found	High	High	High	High	Peak Found	Peak Found	Peak Found	High	Peak Found	Peak Found	High	Peak Found	High	Peak Found	Peak Found	High	Peak Found
103723128	XP_008812170.1	PREDICTED: anthranilate phosphoribosyltransferase, chloroplastic-like [OS=Phoenix dactylifera]	0.942	1.231	0.666	0.831	0.975521	0.908276	0.925185	0.97322	0	0	0	0	103.9	97.9	141.2	69.2	87.8						2	Peak Found	Peak Found	Peak Found	Peak Found	Peak Found	Not Found	Peak Found	Peak Found	Not Found	Peak Found	Peak Found	Peak Found	Peak Found	Peak Found	Peak Found	Peak Found	High	Peak Found	Peak Found	Peak Found	Peak Found	Peak Found	Peak Found	Peak Found
[truncated: 601 more rows]
[truncated: 12 more columns]

## Sheet: <FC-5 in 16th WAA
Checked	Protein FDR Confidence: Combined	Master	Gene Symbol	Accession	Description	Abundance Ratio: (14) / (12)	Abundance Ratio: (16) / (12)	Abundance Ratio: (20) / (12)	Abundance Ratio: (18) / (12)	Abundance Ratio Adj. P-Value: (14) / (12)	Abundance Ratio Adj. P-Value: (16) / (12)	Abundance Ratio Adj. P-Value: (20) / (12)	Abundance Ratio Adj. P-Value: (18) / (12)	Abundance Ratio Variability [%]: (14) / (12)	Abundance Ratio Variability [%]: (16) / (12)	Abundance Ratio Variability [%]: (20) / (12)	Abundance Ratio Variability [%]: (18) / (12)	Abundances (Grouped): 12	Abundances (Grouped): 14	Abundances (Grouped): 16	Abundances (Grouped): 20	Abundances (Grouped): 18	Abundances (Grouped) CV [%]: 12	Abundances (Grouped) CV [%]: 14	Abundances (Grouped) CV [%]: 16	Abundances (Grouped) CV [%]: 20	Abundances (Grouped) CV [%]: 18	# Unique Peptides	Found in Sample: [S1] F1: Sample, R1, Onset, DxP, 12	Found in Sample: [S32] F32: Sample, R1, Onset, Oleifera, 12	Found in Sample: [S50] F50: Sample, R1, Onset, Oleifera, 12	Found in Sample: [S66] F66: Sample, R1, Onset, DxP, 12	Found in Sample: [S119] F119: Sample, R1, Onset, DxP, 12	Found in Sample: [S126] F126: Sample, R1, Onset, Oleifera, 12	Found in Sample: [S2] F2: Sample, R1, Onset, DxP, 14	Found in Sample: [S33] F33: Sample, R1, Onset, Oleifera, 14	Found in Sample: [S49] F49: Sample, R1, Onset, Oleifera, 14	Found in Sample: [S65] F65: Sample, R1, Onset, DxP, 14	Found in Sample: [S118] F118: Sample, R1, Onset, DxP, 14	Found in Sample: [S130] F130: Sample, R1, Onset, Oleifera, 14	Found in Sample: [S3] F3: Sample, R1, Peak, DxP, 16	Found in Sample: [S34] F34: Sample, R1, Peak, Oleifera, 16	Found in Sample: [S48] F48: Sample, R1, Peak, Oleifera, 16	Found in Sample: [S64] F64: Sample, R1, Peak, DxP, 16	Found in Sample: [S117] F117: Sample, R1, Peak, DxP, 16	Found in Sample: [S129] F129: Sample, R1, Peak, Oleifera, 16	Found in Sample: [S5] F5: Sample, R1, Post, DxP, 20	Found in Sample: [S36] F36: Sample, R1, Post, Oleifera, 20	Found in Sample: [S46] F46: Sample, R1, Post, Oleifera, 20
[truncated: 27 more rows]
[truncated: 15 more columns]

[truncated: 4 more sheets: <FC -5 in 18th WAA, >FC5 in 16th WAA, >FC5 in 18th WAA, GO mol function analysis]
