# Supplementary material for: Proteomics analysis on lipid metabolism in Elaeis guineensis and Elaeis oleifera
Source: Data Brief. 2020 May 16;31:105714. doi: 10.1016/j.dib.2020.105714 (PMC7240217; doi:10.1016/j.dib.2020.105714)
Supplement: Supplementary file 3 [file mmc3.xml]

<?xml version="1.0" encoding="utf-8" standalone="no"?>
<data>
  <datasets>
    <author>benjamin@mpob.gov.my</author>
    <type>1</type>
    <dataset>
      <name>Proteomics analysis on lipid metabolism in Elaeis guineensis and Elaeis oleifera</name>
      <caption />
      <description>Reviewer account details:

https://repository.jpostdb.org/preview/16970458225e40f18b3f2d6

The access key is 8309</description>
      <filetype>
        <name />
      </filetype>
      <filesize />
      <source>0</source>
      <sourcename>Original Data</sourcename>
      <access>
        <type>1</type>
        <name>Data available in data repository</name>
        <reponame>ProteomeXchange</reponame>
        <PersistentId />
        <deeplinkurl>https://repository.jpostdb.org/preview/16970458225e40f18b3f2d6</deeplinkurl>
      </access>
    </dataset>
  </datasets>
</data>
